# Supplementary material for: Molecular and phenotypic insights into sulfur’s role in enhancing tomato plant growth, stress tolerance, and productivity
Source: Sci Rep. 2025 Sep 25;15:32773. doi: 10.1038/s41598-025-17645-3 (PMC12464245; doi:10.1038/s41598-025-17645-3)
Supplement: Supplementary file 1 — Supplementary Material 1 [file 41598_2025_17645_MOESM1_ESM.xlsx]

## Sheet: Table S1
Supplementary Table S1. Gene expression profiles by time series after sulfur treatment.
		Normalized expression (TPM)
Gene locus	Description (ITAG4.1)	0h-1	0h-2	0h-3	1h-1	1h-2	1h-3	3h-1	3h-2	3h-3	6h-1	6h-2	6h-3	24h-1	24h-2	24h-3	48h-1	48h-2	48h-3	72h-1	72h-2	72h-3
Solyc00g005280.1.1	Unknown protein	0	0	0	0	0	0	0	0	0	0	0	0	0	0	0	0	0	0	0	0	0
Solyc00g005285.2.1	O-methyltransferase (AHRD V3.11 *-* tr|G4XGX0|G4XGX0_VITVI)	0.89	0	0	2.3	1.29	0	0	1.25	1.18	1.19	0	0	0	0	0	0	0	0.95	0	0	0
Solyc00g006483.2.1	HAT family dimerization domain-containing protein (AHRD V3.11 *-* tr|A0A2K3L630|A0A2K3L630_TRIPR)	2.63	1.14	1.21	2.26	2.76	1.62	1.8	2.04	1.9	0.28	1	1.21	1.09	1.11	0.71	1.2	1.24	1.12	1.24	2.07	0.45
Solyc00g006487.2.1	HAT family dimerization domain-containing protein (AHRD V3.11 *-* tr|A0A2K3L630|A0A2K3L630_TRIPR)	0	0	0	0	0	0	0	0	0	0	0	0	0	0	0	0	0	0	0	0	0
Solyc00g006560.2.1	Glycosyltransferase (AHRD V3.11 *** tr|A0A2U1NU39|A0A2U1NU39_ARTAN)	0	0	0.05	0	0	0.05	0	0	0.05	0	0	0	0	0	0	0	0	0	0	0	0
Solyc00g006890.2.1	Protein DEFECTIVE IN MERISTEM SILENCING 3 (AHRD V3.11 *-* tr|A0A1U8FYZ2|A0A1U8FYZ2_CAPAN)	0	0	0	0	0	0	0	0	0	0	0	0	0	0	0	0	0	0	0	0	0
Solyc00g006900.2.1	Translocase of chloroplast, chloroplastic (AHRD V3.11 *-* tr|A0A2G2XR94|A0A2G2XR94_CAPBA)	4.29	4.53	3.77	4.32	3.96	3.97	3.36	2.64	3.67	4.49	4.86	4.58	4.06	4.05	3.31	4.18	3.96	3.27	4	3.15	3.31
Solyc00g007225.2.1	Zinc finger BED domain-containing protein RICESLEEPER 2 (AHRD V3.11 *** tr|A0A2U1LAT0|A0A2U1LAT0_ARTAN)	0.04	0	0.05	0	0	0	0	0	0	0	0.05	0	0	0	0.04	0.06	0	0.12	0	0	0
Solyc00g007330.1.1	Zinc finger transcription factor 1	0	0	0	0	0	0	0	0	0	0	0	0	0	0	0	0	0	0	0	0	0
Solyc00g007340.1.1	Unknown protein	0	0	0	0	0	0	0	0	0	0	0	0	0	0	0	0	0	0	0	0	0
Solyc00g007350.1.1	zinc finger CCCH domain-containing protein 30-like (AHRD V3.3 *-* A0A2I4HEV8_9ROSI)	0	0	0	0	0	0	0	0	0	0	0	0	0	0	0	0	0	0	0	0	0
Solyc00g007450.1.1	Zinc finger transcription factor 2	0	0	0	0	0	0	0	0	0	0	0	0	0	0	0	0	0	0	0	0	0
Solyc00g007920.1.1	Unknown protein	0	0	0	0	0	0	0	0	0	0	0	0	0	0	0	0	0	0	0	0	0
Solyc00g007930.1.1	Unknown protein	0	0	0	0	0	0	0	0	0	0	0	0	0	0	0	0	0	0	0	0	0
Solyc00g007940.1.1	Unknown protein	0	0	0	0	0	0	0	0	0	0	0	0	0	0	0	0	0	0	0	0	0
Solyc00g011560.1.1	E3 ubiquitin-protein ligase (AHRD V3.3 *-* A0A2G3CLG0_CAPCH)	0	0	0	0	0	0	0	0	0	0	0	0	0	0	0	0	0	0	0	0	0
Solyc00g011660.1.1	B3 domain-containing protein (AHRD V3.3 *** A0A1Q3DFU3_CEPFO)	0	0	0	0	0.09	0	0	0	0	0	0.07	0	0	0	0	0.09	0.09	0	0	0	0.16
Solyc00g011670.1.1	Unknown protein	0	0	0	0	0	0	0	0	0	0	0	0	0	0	0	0	0	0	0	0	0
Solyc00g012540.1.1	Zinc finger transcription factor 3	0	0	0	0	0	0	0	0	0	0	0	0	0	0	0	0	0	0	0	0	0
Solyc00g013100.1.1	Unknown protein	0	0	0	0	0	0	0	0	0	0	0	0	0	0	0	0	0	0	0	0	0
Solyc00g013110.1.1	Unknown protein	0	0	0	0	0	0	0	0	0	0	0	0	0	0	0	0	0	0	0	0	0
Solyc00g013170.1.1	orf1.1	0	0	0	1.26	0	0	0	0	0	0	1.11	0	0	0	0	1.33	0	0	0	0	0
Solyc00g013180.1.1	NADH-ubiquinone oxidoreductase chain 4 (AHRD V3.3 *-* A0A290WL40_SOLLC)	0	0.17	0.26	0.52	0.19	0	0.31	0.18	0	0.17	0	0	0.07	0	0.29	0.18	0	0.02	0	0.42	0.68
Solyc00g014290.1.1	Unknown protein	0	0	0	0	0	0	0	0	0	0	0	0	0	0	0	0	0	0	0	0	0
Solyc00g014790.2.1	Unknown protein	0	0	0	0	0	0.09	0.08	0	0	0.18	0	0	0	0	0	0	0	0	0	0	0
Solyc00g014800.1.1	Zinc finger protein KNUCKLES (AHRD V3.3 *** A0A2G3ACW4_CAPAN)	0	0	0	0	0	0	0	0.2	0	0	0	0	0	0	0	0	0	0.15	0	0	0
Solyc00g014810.1.1	Unknown protein	0	0	0	0	0	0	0	0	0	0	0	0	0	0	0	0	0	0	0	0	0
Solyc00g014850.1.1	orf86 (mitochondrion) (AHRD V3.3 *** YP_002608396.1)	0	0	0.37	0	0	0.42	0	0.45	0.86	0	0	0	0.42	0	0.37	0.46	0	0	0	0.36	0.35
Solyc00g014860.1.1	Unknown protein	0	0	0	0	0	0	0	0	0	0	0	0	0	0	0	0	0	0	0	0	0
Solyc00g015600.1.1	Unknown protein	3.58	4.73	0	7.13	8.38	0	4.74	0	12.79	5.11	8.38	0	2.35	4.69	0	0	5.29	5.85	2.15	2.08	0
Solyc00g016590.1.1	Unknown protein	0	0	0	0	0	0	0	0	0	0	0	0	0	0	0	0	0	0	0	0	0
Solyc00g019730.2.1	Cytochrome c oxidase subunit 3 (AHRD V3.11 *** tr|A0A0C5BKQ0|A0A0C5BKQ0_9SOLA)	1.57	1.23	1.09	2.82	0.9	1.1	1.36	1.85	0.77	0.86	1	1.12	2.1	1.46	1.52	2.16	0.95	1.35	0.81	1.34	2.69
Solyc00g019950.2.1	NADH dehydrogenase subunit 9 (AHRD V3.11 *** tr|A0A290WKX8|A0A290WKX8_SOLLC)	0.42	0.37	0.31	0.55	0.59	0.18	0.33	0.37	0.52	0	0.32	0	1.22	0.9	0.61	0.19	0.2	0	0.16	0.29	0.58
Solyc00g019970.2.1	Unknown protein	0.19	0.08	0.29	0.25	0.09	0	0.31	0.17	0.08	0.24	0.07	0.09	0.16	0.08	0.07	0	0.09	0.07	0.14	0	0.07
Solyc00g019980.3.1	ribosomal protein L2 (chloroplast) (AHRD V3.11 *-* YP_009232109.1)	0	0	0	0	0	0.08	0.08	0.09	0	0.08	0	0	0	0	0	0	0	0	0.07	0	0
Solyc00g019990.1.1	Unknown protein	0.89	0	0	0	0	0	0	0	0	0	0	0	1.13	0	0	0	0	0.95	0	0	0
Solyc00g020000.1.1	Unknown protein	0	0	0	0	0	0	0	0	0	0	0	0	0	0	0	0	0	0	0	0	0
Solyc00g020010.1.1	Unknown protein	0	0	1.66	0	0	0	0	3.12	0	0	0.85	0	0	0	0	1.02	0	0	0	0.82	1.61
Solyc00g020020.2.1	Unknown protein	0.07	0.09	0.08	0.18	0	0	0	0	0.08	0	0	0	0.17	0	0.23	0	0.1	0.35	0.08	0	0.14
Solyc00g020030.1.1	Unknown protein	0	0	0	0	0	0	1.38	0	0	0	0	0	0	0	0	0	0	1.23	0	0	0
Solyc00g020040.1.1	Cytochrome c biogenesis B (AHRD V3.3 *** A0A0C5B708_9SOLA)	0	0	0	0.14	0.15	0	0	0	0	0	0	0	0.26	0	0	0	0	0	0.12	0.11	0
Solyc00g021630.1.1	NADH-ubiquinone oxidoreductase chain 6 (AHRD V3.3 *** A0A0C5B7I5_9SOLA)	0.2	0.13	0.66	0.13	0.14	0.37	0.47	0.39	0.36	0.12	0.34	0	0.37	0.38	0.32	0	0.55	0	0.11	0.31	0.71
Solyc00g021640.2.1	Ribosomal protein S4 (AHRD V3.3 *** A0A0C5B738_9SOLA)	0.11	0	0.24	0.14	0.05	0.14	0.09	0.05	0.17	0.09	0	0.1	0.22	0.09	0.12	0.05	0	0	0.12	0.04	0.18
Solyc00g021650.1.1	Unknown protein	0.72	0	0	0	0	0	0	0	0	0	0	0	0	0	0	0	0	0	0	0	0
Solyc00g021660.1.1	Neutral/alkaline invertase (AHRD V3.3 *-* V5N411_MANES)	0	0	0	0	0	0	0	0	0	0	0	0	0	0	0	0	0	0	0	0	0
Solyc00g022070.1.1	Unknown protein	0	0	0	0	0	0	0	0	0	0	0	0	0	0	0	0	0	0	0	0	0
Solyc00g022080.1.1	Unknown protein	0	0	0	0	0	1.14	0	0	0	0	1.06	0	0	0	0	0	0	0	0	0	0
Solyc00g022090.1.1	Unknown protein	0	0	0	0	0	0	0	0	0	0	0	0	0	0	0	0	0	0	0	0	0
Solyc00g022100.1.1	Ribosomal protein L10 (AHRD V3.3 *** E0D3E6_SOLLC)	0.31	0.62	0	0.39	0.43	0.33	1.29	0.39	0	0	0.42	1	1.61	0.26	0.63	1.05	1.43	0.3	0	0.35	1.15
Solyc00g023570.1.1	Unknown protein	0	0	0	0	0	0	0	0	0	0	0	0	0	0	0	0	0	0	0	0	0
Solyc00g023580.1.1	Unknown protein	0	0	0	0	0	0	0	0	0	0	0	0	0	0	0	0	0	0	0	0	0
Solyc00g023590.2.1	Cytochrome f (AHRD V3.3 *-* A0A2G3AYY8_CAPCH)	0.05	0	0	0	0	0	0	0	0	0	0	0	0.07	0.07	0	0	0	0	0	0	0.05
Solyc00g023700.2.1	Unknown protein	0	0	0	0	0	0	0	0	0	0	0	0	0	0	0	0	0	0	0	0	0
Solyc00g023710.1.1	Unknown protein	0	0	0	0	0	0	0	0	0	0	0	0	0	0	0	0	0	0	0	0	0
Solyc00g024160.3.1	SBP (S-ribonuclease binding protein) family protein (AHRD V3.11 *** tr|Q8L7G9|Q8L7G9_ARATH)	0.12	0.05	0.13	0.25	0.32	0.14	0.09	0.1	0.05	0.05	0.09	0.05	0.14	0.1	0.08	0.11	0.05	0.15	0.09	0.08	0
Solyc00g024170.2.1	Pre-mRNA-splicing factor ATP-dependent RNA helicase DHX15 (AHRD V3.11 --* tr|A0A2G2XQR9|A0A2G2XQR9_CAPBA)	0	0	0	0	0	0	0	0	0	0	0	0	0	0	0	0	0	0	0	0	0
Solyc00g025290.1.1	hypothetical protein ChrM:190104-190553 REVERSE LENGTH=149 201606 (AHRD V3.3 *** ATMG00660.1)	0.3	0.39	0.34	0.3	0	0	0	1	0.19	0.19	0.17	0	0.48	0	0.16	0.21	0	0	0	0.23	0.23
Solyc00g025300.1.1	transmembrane protein Chr2:3268932-3269906 FORWARD LENGTH=324 201606 (AHRD V3.3 --* AT2G07674.2)	0	0	0	0	0	0	0	0	0	0	0	0	0	0	0	0	0	0	0	0	0
Solyc00g025400.2.1	Unknown protein	0	0	0	0	0	0	0	0	0.1	0	0.1	0	0	0	0	0	0	0	0	0	0
Solyc00g027120.2.1	protein FAR-RED ELONGATED HYPOCOTYL 3-like (AHRD V3.11 --* XP_022157237.1)	0.89	0	0	2.3	0	0	0	0	0	0	0	1.22	0	3.38	0	0	0	0	1.05	0	0
Solyc00g028760.2.1	Transcription factor, MADS-box (AHRD V3.11 *-* tr|A0A2U1PJ37|A0A2U1PJ37_ARTAN)	0	0	0	0	0	0	0	0	0	0	0	0	0	0	0	0	0	0	0	0	0
Solyc00g028960.1.1	monothiol glutaredoxin-S1-like (AHRD V3.3 *** A0A1U7WLZ4_NICSY)	0	0	0	0	0	0.83	1.59	0.91	0	0.44	0.38	0.93	0.42	0	1.1	1.83	0	0	0	0	0
Solyc00g032030.2.1	E3 ubiquitin-protein ligase (AHRD V3.11 *** tr|A0A2G2WYW6|A0A2G2WYW6_CAPBA)	0	0	0	0	0	0	0	0	0	0	0	0	0	0	0	0	0	0	0	0	0
Solyc00g036520.1.1	Unknown protein	0	0	0	0	0	0	0	0	0	0	0	0	0	0	0	0	0	0	0.14	0	0
Solyc00g036530.1.1	Unknown protein	0	0	0	0	0	0	0	0	0	0	0	0	0	0	0	0	0	0	0	0	0
Solyc00g036968.2.1	PLATZ transcription factor family protein (AHRD V3.11 *-* tr|A0A2U1P2G6|A0A2U1P2G6_ARTAN)	0	0	0	0	0	0	0	0	0	0	0	0	0	0	0	0	0	0	0	0	0
Solyc00g042640.2.1	ATP-dependent DNA helicase (AHRD V3.11 *-* tr|A0A2I0XEU5|A0A2I0XEU5_9ASPA)	0	0	0	0	0	0	0	0	0	0	0	0	0	0	0	0	0	0	0	0	0
Solyc00g047180.1.1	Unknown protein	0	0	0	0	0	0	0	0	0	0	0	0	0	0	0	0	0	0	0	0	0
Solyc00g047190.1.1	Unknown protein	0.33	0	0	0	0	0	0	0	0	0	0	0	0	0	0	0	0	0	0	0	0
Solyc00g047200.1.1	Cytochrome b (AHRD V3.3 *-* A0A2G3ARK2_CAPCH)	1.77	0	1.13	0	0.79	0	0	0	0	0.86	0	0.66	1.24	0	0.75	0	0	0	0.66	0	0.17
Solyc00g049210.1.1	Cytochrome c biogenesis FN (AHRD V3.3 *** A0A0C5B9X0_9SOLA)	0	0	0.2	0	0.08	0.07	0.16	0.16	0.04	0	0.03	0.13	0.07	0.04	0.03	0.08	0.12	0	0.1	0.06	0.12
Solyc00g049220.1.1	(R)-mandelonitrile lyase-like (AHRD V3.3 *-* A0A2G2VFL1_CAPBA)	0	0	0	0	0	0	0	0	0	0	0	0	0	0	0	0	0	0	0	0	0
Solyc00g052430.3.1	Cytochrome c biogenesis FC (AHRD V3.11 *** tr|A0A0C5B7H6|A0A0C5B7H6_9SOLA)	0.15	0	0	0.1	0.05	0.05	0.05	0	0.05	0.1	0	0	0.09	0	0.08	0	0	0.04	0.04	0.12	0.08
Solyc00g052530.2.1	Unknown protein	0	0	0	0	0	0	0	0	0	0	0	0	0	0	0	0	0	0	0	0	0
Solyc00g052540.1.1	Unknown protein	0	0	0	0	0	0	0	0	0	0	0	0	0	0	0	0	0	0	0	0	0
Solyc00g058480.3.1	Paired amphipathic helix Sin3-like protein (AHRD V3.11 *-* tr|A0A178WJA6|A0A178WJA6_ARATH)	0	0	0	0	0	0	0	0	0	0	0	0	0	0	0	0	0	0	0	0	0
Solyc00g059505.2.1	Anthocyanidin 3-O-glucoside 5-O-glucosyltransferase (AHRD V3.11 --* sp|Q9ZR25|5GT_VERHY)	0	0	0	0	0	0	0	0	0	0	0	0	0	0	0	0	0	0	0	0	0
Solyc00g069880.2.1	Photosystem II CP43 reaction center protein (AHRD V3.3 *-* A0A2G2YCL7_CAPAN)	0	0	0	0	0	0	0	0	0	0	0.08	0	0	0	0	0	0	0	0	0	0
Solyc00g076250.1.1	Aminotransferase-like, plant mobile domain-containing protein (AHRD V3.3 *-* A0A103XKK0_CYNCS)	0	0	0	0	0	0	0	0	0	0	0	0	0	0	0	0	0	0	0	0	0
Solyc00g084750.4.1	Pentatricopeptide repeat-containing protein (AHRD V3.11 *-* tr|A0A2G2XDN3|A0A2G2XDN3_CAPBA)	0	0	0	0	0	0	0	0	0	0	0	0	0	0	0	0	0.26	0	0	0	0
Solyc00g084760.2.1	Heat shock cognate 70 kDa protein (AHRD V3.11 *-* tr|A0A2G3CBI3|A0A2G3CBI3_CAPCH)	0	0	0	0	0	0	0	0	0	0	0	0	0	0	0	0	0	0	0	0	0
Solyc00g090430.3.1	DUF789 domain-containing protein (AHRD V3.11 *** tr|A0A1Q3BTC9|A0A1Q3BTC9_CEPFO)	0	0	0	0	0	0	0	0	0	0	0	0	0	0	0	0	0	0	0	0	0
Solyc00g094520.1.1	orf100 (mitochondrion) (AHRD V3.3 *** YP_005090391.1)	0	0	0	0	0	0	0	0	0	0	0	0	0	0	1.71	0	0	0	0	0	0
Solyc00g094530.1.1	NADH-ubiquinone oxidoreductase chain.1	0.22	0.28	0.24	0.28	0	0.54	0.26	0	0.27	0.28	0.25	0	1.09	0.55	0.24	0.3	0.31	0.22	0	0.23	0.45
Solyc00g094540.1.1	Unknown protein	0.3	0	0	1.16	0	0	0	0	0	0.39	0	0	0.38	0	0	0.41	0	0	0.34	0	0
Solyc00g094550.1.1	hypothetical protein Chr2:3301041-3301624 FORWARD LENGTH=99 201606 (AHRD V3.3 *-* AT2G07628.1)	0.69	0	0	0	0	0	0	0	0	0	0	0	0	0	0	0	0	0	0	0	0
Solyc00g107050.2.1	Nuclear transcription factor Y subunit C (AHRD V3.11 *-* tr|A0A0D3GXF4|A0A0D3GXF4_9ORYZ)	0	0	0	0	0	0	0	0	0	0	0	0	0	0	0	0	0	0	0	0	0
Solyc00g112190.2.1	Unknown protein	0	0	0	0	0	0	0	0.06	0	0	0	0	0	0	0	0	0	0	0	0	0
Solyc00g112930.4.1	Alpha-n-acetylglucosaminidase-like protein (AHRD V3.11 *-* tr|A0A2K3NS60|A0A2K3NS60_TRIPR)	0.2	0	0	0	0.11	0	0	0	0	0	0	0	0.1	0	0	0	0	0	0	0	0
Solyc00g118690.1.1	NADH-ubiquinone oxidoreductase chain.1	0.51	0.67	0	0	0	0	0	0	0	0	0	0	0.65	0.65	0.56	0.7	0.74	0	0	0.55	0.54
Solyc00g125980.1.1	NADH dehydrogenase subunit (AHRD V3.3 -** A0A2K3PKA7_TRIPR)	0	0	0	0	0	0	0	0	0	0	1.23	0	1.37	0	0	0	0	1.16	1.28	1.2	0
Solyc00g125990.1.1	NADH dehydrogenase subunit 2 (AHRD V3.3 *** A0A0C5B2A9_HYONI)	0.1	0.39	0.22	0.65	0	0.13	0.24	0	0	0	0.12	0.14	0.37	0.13	0.33	0.14	0	0.1	0	0.1	0.52
Solyc00g126000.1.1	orf300 gene product (mitochondrion) (AHRD V3.3 *-* NP_064003.1)	0	0	0	0	0	0	0	0	0	0	0	0	0	0	0	0	0	0	0	0	0
Solyc00g126010.1.1	LOW protein: NADH-ubiquinone oxidoreductase chain-like protein ChrM:329082-329465 REVERSE LENGTH=127 201606 (AHRD V3.3 *-* ATMG01330.1)	0	0	0	2.69	3.1	0	0	0	2.84	0	2.37	0	0	0	0	0	0	0	0	0	0
Solyc00g134620.3.1	HXXXD-type acyl-transferase family protein (AHRD V3.11 *** tr|A0A2U1Q5T0|A0A2U1Q5T0_ARTAN)	0	0	0	0	0	0	0	0	0	0	0	0	0	0	0	0	0	0	0	0	0
Solyc00g135260.3.1	HXXXD-type acyl-transferase family protein (AHRD V3.11 *** tr|Q9MAP9|Q9MAP9_ARATH)	0	0	0	0	0	0	0	0	0	0	0	0	0	0	0	0	0	0	0	0	0
Solyc00g142160.1.1	RNA-dependent RNA polymerase (AHRD V3.3 *-* A0A2Z6JIR4_9VIRU)	0	0	0.36	0	0	0	0	0	0	0	0	0.44	0	0	0	0	0	0	0	0.34	0.34
Solyc00g142170.2.1	RNA-dependent RNA polymerase (AHRD V3.3 *-* A0A2Z6JIR4_9VIRU)	0	0	0	0	0.08	0	0	0	0.1	0	0	0	0	0	0	0.08	0	0	0	0.1	0
Solyc00g144470.2.1	Aminotransferase-like%2C plant mobile domain family protein Chr2:1712149-1714599 FORWARD LENGTH=667 201606 (AHRD V3.11 *-* AT2G04865.2)	0	0	0	0	0	0	0	0	0	0	0	0	0	0	0	0	0	0	0	0	0
Solyc00g147570.4.1	villin-2-like (AHRD V3.11 *-* tr|A0A1U8EBN1|A0A1U8EBN1_CAPAN)	0	0	0	0	0	0	0	0	0	0	0	0	0	0	0	0	0	0	0	0	0
Solyc00g153980.1.1	Unknown protein	0	0	0	0	0	0	0	0	0	0	0	0	0	0	0	0	0	0	0	0	0
Solyc00g160010.1.1	zinc finger CCCH domain-containing protein 30-like (AHRD V3.11 *-* XP_025884875.1)	0	0	0	0	0	0	0	0	0	0	0	0	0	0	0	0	0	0	0	0	0
Solyc00g160020.1.1	Protein TIC 214 (AHRD V3.11 *-* tr|K4EQH9|K4EQH9_DATST)	0	0	0	0	0	0	0	0	0	0	0	0	0	0	0	0	0	0	0	0	0
Solyc00g160030.1.1	Cytochrome c biogenesis FC (AHRD V3.11 *-* tr|A0A0C5APX0|A0A0C5APX0_HYONI)	0	0	0	0	0	0	0	0	0	0	0	0	0	0	0	0	0	0	0	0	0
Solyc00g160040.1.1	Ribonuclease H domain (AHRD V3.11 --* tr|A0A200Q982|A0A200Q982_9MAGN)	0	0	0	0	0	0	0	0	0	0	0	0	0	0	0	0	0	0	0	0	0
Solyc00g160050.1.1	F-box protein CPR30-like isoform X1 (AHRD V3.11 *-* tr|A0A2I4FPS0|A0A2I4FPS0_9ROSI)	0	0	0	0	0	0	0	0	0	0	0	0	0	0	0	0	0	0	0	0	0
Solyc00g160060.1.1	Cytochrome c oxidase subunit 3 (AHRD V3.11 *** tr|A0A0C5BKQ0|A0A0C5BKQ0_9SOLA)	0	0.22	1.95	0	0	0	0	0	0	0	0	0	0	0	0	0	0	0	0	0	0
Solyc00g160070.1.1	Ribonuclease H domain (AHRD V3.11 --* tr|A0A200Q982|A0A200Q982_9MAGN)	0	0	0	0	0	0	0	0	0	0	0	0	0	0	0	0	0	0	0	0	0
Solyc00g160080.1.1	Phosphoinositide phospholipase C (AHRD V3.11 --* tr|A0A2U1LLM8|A0A2U1LLM8_ARTAN)	0	0	0	0	0	0	0	0	0	0	0	0	0	0	0	0	0	0	0	0	0
Solyc00g160090.1.1	F-box domain (AHRD V3.11 *-* tr|A0A200PSM3|A0A200PSM3_9MAGN)	0	0	0	0	0	0	0	0	0	0	0	0	0	0	0	0	0	0	0	0	0
Solyc00g160100.1.1	Ribonuclease H domain (AHRD V3.11 --* tr|A0A200Q982|A0A200Q982_9MAGN)	0	0	0	0	0	0	0	0	0	0	0	0	0	0	0	0	0	0	0	0	0
Solyc00g160110.1.1	30S ribosomal protein S2, chloroplastic (AHRD V3.11 *** tr|I6N946|I6N946_DATST)	1.81	1.72	1.38	1.35	1.32	0.54	1.46	1.01	1.17	0.4	0.6	1.66	0.81	1.33	2.56	1.33	1.77	0.58	0.71	1.41	2.25
Solyc00g160120.1.1	Zinc finger protein (AHRD V3.11 *** tr|A0A200RA11|A0A200RA11_9MAGN)	0	0	0	0	0	0	0	0	0	0	0	0	0	0	0	0	0	0	0	0	0
Solyc00g160130.1.1	ATP synthase subunit a (AHRD V3.11 *-* tr|A0A2H4NB24|A0A2H4NB24_SOLLC)	0.98	0	1.69	0.54	0.39	0.87	0.17	0	0.34	0.35	0.32	0	0.38	0.53	0.79	0.72	0.98	0	0.94	0.29	0.58
Solyc00g160140.1.1	Phosphatidylinositol 4-phosphate 5-kinase (AHRD V3.11 *-* tr|M1CLR5|M1CLR5_SOLTU)	0	0	0.06	0	0	0	0	0	0	0	0	0	0	0	0	0	0	0	0	0	0
Solyc00g160150.1.1	F-box domain (AHRD V3.11 *-* tr|A0A200PSM3|A0A200PSM3_9MAGN)	0	0	0	0	0	0	0	0	0	0	0	0	0	0	0	0	0	0	0	0	0
Solyc00g160160.1.1	MP domain-containing protein (AHRD V3.11 *-* tr|A0A1Q3AY57|A0A1Q3AY57_CEPFO)	0	0	0	0	0	0	0	0	0	0	0	0	0	0	0	0	0	0	0	0	0
Solyc00g160170.1.1	DNA-directed RNA polymerase subunit beta (AHRD V3.11 *-* tr|I6N949|I6N949_DATST)	0.21	0.15	0.28	0.21	0.07	0.09	0.05	0.15	0.08	0.18	0.06	0.15	0.24	0.19	0.24	0.11	0.11	0.14	0.18	0.11	0.27
Solyc00g160180.1.1	BnaC06g00330D protein (AHRD V3.11 *** tr|A0A078FRJ5|A0A078FRJ5_BRANA)	0.28	0	0	0.18	0	0	0.17	0	0	0	0	0.2	0	0.54	0.15	0	0.2	0	0	0	0.15
Solyc00g160190.1.1	DNA-directed RNA polymerase subunit beta (AHRD V3.11 *-* tr|I6N949|I6N949_DATST)	0.21	0.15	0.28	0.21	0.07	0.09	0.05	0.15	0.08	0.18	0.06	0.15	0.24	0.19	0.24	0.11	0.11	0.14	0.18	0.11	0.27
Solyc00g160200.1.1	F-box protein SKIP14 (AHRD V3.11 *-* XP_010317065.1)	0	0	0	0	0	0	0	0	0	0	0	0	0	0	0	0	0	0	0	0	0
Solyc00g160210.1.1	AT hook motif DNA-binding family protein (AHRD V3.11 *-* tr|A0A2U1PYS7|A0A2U1PYS7_ARTAN)	0	0	0	0	0	0	0	0	0	0	0	0	0	0	0	0	0	0	0	0	0
Solyc00g160220.1.1	Chitinase (AHRD V3.11 *-* tr|P93327|P93327_MEDTR)	0	0	0	0	0	0	0	0	0	0	0	0	0	0	0	0	0	0	0	0	0
Solyc00g160230.1.1	Phosphatidylinositol 4-phosphate 5-kinase (AHRD V3.11 *-* tr|M1CLR5|M1CLR5_SOLTU)	0	0	0.06	0	0	0	0	0	0	0	0	0	0	0	0	0	0	0	0	0	0
Solyc00g160240.1.1	Cytochrome c oxidase subunit 2 (AHRD V3.11 *-* tr|A0A2G3BJG3|A0A2G3BJG3_CAPCH)	0	0	0	0	0	0	0	0	0	0	0	0	0	0	0	0	0	0	0	0	0
Solyc00g160250.1.1	Zinc finger BED domain-containing protein RICESLEEPER 2 (AHRD V3.11 *-* tr|A0A2U1KTK1|A0A2U1KTK1_ARTAN)	0	0	0.09	0.05	0.06	0	0	0	0	0	0	0	0	0	0	0	0	0.04	0	0	0
Solyc00g160260.1.1	Homeobox leucine-zipper protein (AHRD V3.11 *-* tr|Q8H963|Q8H963_ZINVI)	0	0	0	0	0	0	0	0	0	0	0	0	0	0	0	0	0	0	0	0	0
Solyc00g160270.1.1	Glucuronoxylan 4-O-methyltransferase-like protein (DUF579) (AHRD V3.11 *-* tr|Q9SW35|Q9SW35_ARATH)	0	0	0	0	0	0	0	0	0	0	0	0	0	0	0	0	0	0	0	0	0
Solyc00g160280.1.1	NAD(P)H-quinone oxidoreductase chain 4, chloroplastic (AHRD V3.11 *** tr|A0A1U8QCJ1|A0A1U8QCJ1_CAPAN)	0.33	0.34	0.24	0.44	0	0.25	0.13	0.14	0	0.14	0.13	0.31	0.27	0.14	0.44	0.31	0	0.11	0.12	0.23	0.56
Solyc00g160290.1.1	NAD(P)H-quinone oxidoreductase chain 4, chloroplastic (AHRD V3.11 *** tr|A0A1U8QCJ1|A0A1U8QCJ1_CAPAN)	0.33	0.34	0.24	0.44	0	0.25	0.13	0.14	0	0.14	0.13	0.31	0.27	0.14	0.44	0.31	0	0.11	0.12	0.23	0.56
Solyc00g160300.1.1	E3 ubiquitin-protein ligase (AHRD V3.11 *-* tr|A0A2G3CLG0|A0A2G3CLG0_CAPCH)	0	0	0.23	0	0	0	0	0	0	0	0	0	0	0	0	0	0	0	0	0	0
Solyc00g160310.1.1	E3 ubiquitin-protein ligase (AHRD V3.11 *-* tr|A0A2G2WYW6|A0A2G2WYW6_CAPBA)	0	0	0.2	0	0	0	0	0	0	0	0	0	0	0	0	0	0	0	0	0	0
Solyc00g160320.1.1	cysteine-rich receptor-like protein kinase 2 (AHRD V3.11 --* XP_014619111.1)	0	0	0	0	0	0	0	0	0	0	0	0	0	0	0	0	0	0	0	0	0
Solyc00g160330.1.1	zinc finger CCCH domain-containing protein 30-like (AHRD V3.11 *-* XP_025884875.1)	0	0	0	0	0	0	0	0	0	0	0	0	0	0	0	0	0	0	0	0	0
Solyc00g160340.1.1	NAD(P)H-quinone oxidoreductase subunit 5, chloroplastic (AHRD V3.11 *** tr|I6N9A4|I6N9A4_DATST)	0.19	0.42	0.36	0.21	0	0.28	0.2	0.14	0.25	0.4	0.44	0.38	0.4	0.34	0.39	0.44	0.28	0.42	0.22	0.27	0.66
Solyc00g160350.1.1	NAD(P)H-quinone oxidoreductase chain 4, chloroplastic (AHRD V3.11 *** tr|A0A1U8QCJ1|A0A1U8QCJ1_CAPAN)	0.33	0.34	0.24	0.44	0	0.25	0.13	0.14	0	0.14	0.13	0.31	0.27	0.14	0.44	0.31	0	0.11	0.12	0.23	0.56
Solyc00g160360.1.1	Gag-asp_proteas domain-containing protein (AHRD V3.11 *-* tr|A0A1Q3CEG3|A0A1Q3CEG3_CEPFO)	0	0	0	0	0	0	0	0	0	0	0	0	0	0	0	0	0	0	0	0	0
Solyc00g160370.1.1	Telomere repeat-binding factor 1-like protein (AHRD V3.11 *-* tr|A0A2K3NRX7|A0A2K3NRX7_TRIPR)	0	0.03	0.05	0.03	0.03	0	0	0	0	0	0	0	0.03	0.15	0.03	0	0	0.02	0.03	0.02	0
Solyc00g160380.1.1	BnaUnng02370D protein (AHRD V3.11 *-* tr|A0A078JML4|A0A078JML4_BRANA)	0	0	0	0	0	0	0	0	0	0	0	0	0	0	0.07	0	0	0	0	0.07	0
Solyc00g160390.1.1	hypothetical protein Chr2:3380744-3380944 FORWARD LENGTH=66 201606 (AHRD V3.11 *-* AT2G07705.1)	0	0.06	0.1	0.12	0	0	0	0.12	0.06	0.06	0	0	0	0	0	0	0	0	0	0	0.05
Solyc00g160400.1.1	NADH dehydrogenase subunit F (AHRD V3.11 *-* tr|A0A2K3KTY1|A0A2K3KTY1_TRIPR)	0.29	0.09	0.24	0	0	0	0	0.19	0	0.09	0	0	0.18	0.37	0	0	0.1	0.07	0	0	0.08
Solyc00g160410.1.1	NADH-ubiquinone oxidoreductase chain 1 (AHRD V3.11 *-* tr|A0A2U1NB45|A0A2U1NB45_ARTAN)	0.34	0.22	0	0.22	0	0	0.2	0	0.21	0	0	0	0	0	0	0	0	0	0	0	0.18
Solyc00g160420.1.1	NAD(P)H-quinone oxidoreductase chain 4, chloroplastic (AHRD V3.11 *** tr|I6N9A7|I6N9A7_DATST)	0.57	0	0.57	0	0.88	0	0.66	0.96	0.96	0.24	0.64	0.05	0.78	0.56	0	0.55	1.02	0.69	0.35	0.84	0.95
Solyc00g160430.1.1	zinc finger CCCH domain-containing protein 6-like (AHRD V3.11 *-* XP_025884877.1)	0	0	0	0	0	0	0	0	0	0	0	0	0	0	0	0	0	0	0	0	0
Solyc00g160440.1.1	zinc finger CCCH domain-containing protein 6-like (AHRD V3.11 *-* XP_025884876.1)	0	0	0	0	0	0	0	0	0	0	0	0	0	0	0	0	0	0	0	0	0
Solyc00g160450.1.1	zinc finger CCCH domain-containing protein 6-like (AHRD V3.11 *-* XP_025884877.1)	0	0	0	0	0	0	0	0	0	0	0	0	0	0	0	0	0	0	0	0	0
Solyc00g160460.1.1	LL-diaminopimelate aminotransferase Chr3:4761654-4762286 REVERSE LENGTH=141 201606 (AHRD V3.11 *-* AT3G14280.1)	0	0	0	0	0	0	0	0	0	0	0	0	0	0	0	0	0	0	0	0	0
Solyc00g160470.1.1	F-box protein SKIP14 (AHRD V3.11 *-* XP_010317065.1)	0	0	0	0	0	0	0	0	0	0	0	0	0	0	0	0	0	0	0	0	0
Solyc00g160480.1.1	cysteine-rich receptor-like protein kinase 2 (AHRD V3.11 --* XP_014619111.1)	0	0	0	0	0	0	0	0	0	0	0	0	0	0	0	0	0	0	0	0	0
Solyc00g160490.1.1	Zinc finger CCCH domain-containing protein 68 (AHRD V3.11 --* sp|Q9FH61|C3H68_ARATH)	0	0	0	0	0	0	0	0	0	0	0	0	0	0	0	0	0	0	0	0	0
Solyc00g160500.1.1	hypothetical protein Chr2:3380744-3380944 FORWARD LENGTH=66 201606 (AHRD V3.11 *-* AT2G07705.1)	0	0.06	0.1	0.12	0	0	0	0.12	0.06	0.06	0	0	0	0	0	0	0	0	0	0	0.05
Solyc00g160510.1.1	Transmembrane protein (AHRD V3.11 *-* tr|A0A1P8B2M8|A0A1P8B2M8_ARATH)	0	0	0.28	0.15	0.26	0	0	0	0	0	0.13	0	0	0	0	0	0	0	0.06	0	0
Solyc00g160520.1.1	histone-lysine N-methyltransferase, H3 lysine-9 specific SUVH6-like (AHRD V3.11 *-* tr|A0A1U8GIG3|A0A1U8GIG3_CAPAN)	0	0	0	0	0	0	0	0	0	0	0	0	0	0	0	0	0	0	0	0	0
Solyc00g160530.1.1	Ribosomal protein S12 (AHRD V3.11 *-* tr|I1VWK1|I1VWK1_SPIPO)	0	0	0	0	0	0	0	0	0	0	0	0	0	0	0	0	0	0	0	0	0
Solyc00g160540.1.1	Phosphoinositide phospholipase C (AHRD V3.11 *-* tr|A0A2U1LLM8|A0A2U1LLM8_ARTAN)	0	0	0	0	0	0	0	0	0	0	0	0	0	0	0	0	0	0	0	0	0
Solyc00g160550.1.1	agamous-like MADS-box protein AGL66 (AHRD V3.11 *** XP_019070464.1)	0	0	0	0	0	0	0	0	0	0	0	0	0	0	0	0	0	0	0	0	0
Solyc00g160560.1.1	Ribosomal protein S12 (AHRD V3.11 *-* tr|I1VWK1|I1VWK1_SPIPO)	0	0	0	0	0	0	0	0	0	0	0	0	0	0	0	0	0	0	0	0	0
Solyc00g160570.1.1	Telomere repeat-binding factor 1-like protein (AHRD V3.11 *-* tr|A0A2K3NRX7|A0A2K3NRX7_TRIPR)	0	0.03	0.05	0.03	0.03	0	0	0	0	0	0	0	0.03	0.15	0.03	0	0	0.02	0.03	0.02	0
Solyc00g160580.1.1	B3 domain-containing transcription factor VRN1-like (AHRD V3.11 *-* XP_004234716.1)	0	0	0	0	0	0	0	0	0	0	0	0	0	0	0	0	0	0	0	0	0
Solyc00g160590.1.1	1-deoxy-D-xylulose 5-phosphate reductoisomerase, chloroplastic (AHRD V3.11 --* XP_024976602.1)	0	0	0	0	0	0	0	0	0	0	0	0	0	0	0	0	0	0	0	0	0
Solyc00g160600.1.1	Zinc finger CCCH domain-containing protein 68 (AHRD V3.11 --* sp|Q9FH61|C3H68_ARATH)	0	0	0	0	0	0	0	0	0	0	0	0	0	0	0	0	0	0	0	0	0
Solyc00g160610.1.1	zinc finger CCCH domain-containing protein 6-like isoform X2 (AHRD V3.11 *-* tr|A0A2I4DEC7|A0A2I4DEC7_9ROSI)	0	0	0	0	0	0	0	0	0	0	0	0	0	0	0	0	0	0	0	0	0
Solyc00g160620.1.1	Reverse transcriptase (AHRD V3.11 *-* tr|D5LVX4|D5LVX4_9POAL)	0	0	0	0	0	0	0	0	0	0	0	0	0	0	0	0	0	0	0	0	0
Solyc00g160630.1.1	MP domain-containing protein (AHRD V3.11 *-* tr|A0A1Q3DHL6|A0A1Q3DHL6_CEPFO)	0	0	0	0	0	0	0	0	0	0	0	0	0	0	0	0	0	0	0	0	0
Solyc00g160640.1.1	60S ribosomal protein L6 (AHRD V3.11 *-* tr|A0A2G2WV77|A0A2G2WV77_CAPBA)	0	0	0	0	0	0	0	0	0	0	0	0	0	0	0	0	0	0	0	0	0
Solyc00g160650.1.1	ACT domain-containing protein ACR5 (AHRD V3.11 *-* tr|A0A2G3AJF7|A0A2G3AJF7_CAPAN)	0	0	0	0	0	0	0	0	0	0	0	0	0	0	0	0	0	0	0	0	0
Solyc00g160660.1.1	Zinc finger C-x8-C-x5-C-x3-H type family protein (AHRD V3.11 *** tr|A0A2U1Q6X3|A0A2U1Q6X3_ARTAN)	0	0	0	0	0	0	0	0	0	0	0	0	0	0	0	0	0	0	0	0	0
Solyc00g160670.1.1	Cytochrome c biogenesis protein CcsA (AHRD V3.11 *-* tr|A0A1U8QCK2|A0A1U8QCK2_CAPAN)	0	0	0	0	0.22	0	0	0	0	0	0	0	0	0	0	0	0	0	0	0	0
Solyc00g160680.1.1	zinc finger CCCH domain-containing protein 6-like isoform X2 (AHRD V3.11 *-* tr|A0A2I4DEC7|A0A2I4DEC7_9ROSI)	0	0	0	0	0	0	0	0	0	0	0	0	0	0	0	0	0	0	0	0	0
Solyc00g160690.1.1	zinc finger CCCH domain-containing protein 30-like (AHRD V3.11 --* tr|A0A2I4HEV8|A0A2I4HEV8_9ROSI)	0	0	0	0	0	0	0	0	0	0	0	0	0	0	0	0	0	0	0	0	0
Solyc00g160700.1.1	Zinc finger protein (AHRD V3.11 *-* tr|E3NYG8|E3NYG8_9FABA)	0	0	0	0	0	0	0	0	0	0	0	0	0	0	0	0	0	0	0	0	0
Solyc00g160710.1.1	Zf-RVT domain-containing protein (AHRD V3.11 *-* tr|A0A1Q3DJ48|A0A1Q3DJ48_CEPFO)	0	0	0	0	0	0	0	0	0	0	0	0	0	0	0	0	0	0	0	0	0
Solyc00g160720.1.1	F-box protein At3g07870-like (AHRD V3.11 *-* XP_011098049.1)	0	0	0	0	0	0	0	0	0	0	0	0	0	0	0	0	0	0	0	0	0
Solyc00g160730.1.1	Pre-mRNA-processing protein 40B (AHRD V3.11 *-* tr|A0A2G3BZ69|A0A2G3BZ69_CAPCH)	0	0	0	0	0	0	0	0	0	0	0	0	0	0	0	0	0	0	0	0	0
Solyc00g160740.1.1	60S ribosomal protein L6 (AHRD V3.11 *-* tr|A0A2G2WV77|A0A2G2WV77_CAPBA)	0	0	0	0	0	0	0	0	0	0	0	0	0	0	0	0	0	0	0	0	0
Solyc00g160750.1.1	Polyadenylate-binding protein RBP47B (AHRD V3.11 *-* tr|A0A2G3BE08|A0A2G3BE08_CAPCH)	0	0	0	0	0	0	0	0	0.1	0.11	0	0	0	0	0	0	0	0	0	0	0
Solyc00g160760.1.1	F-box protein At3g07870-like (AHRD V3.11 *-* XP_011098049.1)	0	0	0	0	0	0	0	0	0	0	0	0	0	0	0	0	0	0	0	0	0
Solyc00g160770.1.1	Gag/pol polyprotein (AHRD V3.11 *-* tr|Q6WAY7|Q6WAY7_PEA)	0	0	0	0	0	0	0	0	0	0	0	0	0	0	0	0	0	0	0	0	0
Solyc00g160780.1.1	Gag/pol polyprotein (AHRD V3.11 *-* tr|Q6WAY7|Q6WAY7_PEA)	0	0	0	0	0	0	0	0	0	0	0	0	0	0	0	0	0	0	0	0	0
Solyc00g164580.1.1	Unknown protein	0	0	0	0	0	0	0	0	0	0	0	0	0	0	0	0	0	0	0	0	0
Solyc00g171710.3.1	F-box domain (AHRD V3.11 *** tr|A0A200PYU1|A0A200PYU1_9MAGN)	0	0	0	0	0	0	0	0	0	0	0	0	0	0	0	0	0	0	0	0	0
Solyc00g171810.4.1	ATP synthase subunit a (AHRD V3.11 *-* tr|A0A2H4NB24|A0A2H4NB24_SOLLC)	0	0	0.2	0.22	0	0	0	0.44	0	0	0	0	0.57	0	0.5	0.51	0	0.34	0	0	0
Solyc00g172410.3.1	replication factor A protein 1-like (AHRD V3.11 *-* XP_024044216.1)	0	0	0	0	0	0	0	0	0	0	0	0	0	0	0	0	0	0	0	0	0
Solyc00g180440.2.1	50S ribosomal protein L20, chloroplastic (AHRD V3.11 *** tr|A0A2P1M7F3|A0A2P1M7F3_9LAMI)	1.11	0.29	0.74	1.43	0.31	1.1	0.26	1.77	1.38	0.57	0.76	0.61	1.1	1.12	0.48	0.3	0.31	0.23	1.26	2.56	0.23
Solyc00g181240.1.1	Unknown protein	0	0	0	0	0	0	0	0	0	0	0	0	0	0	0	0	0	0	0	0	0
Solyc00g181250.2.1	Photosystem II CP43 reaction center protein (AHRD V3.3 *-* A0A2G2V3B6_CAPBA)	0	0	0	0	0	0	0	0	0	0	0	0	0	0	0.08	0.11	0	0	0	0	0
Solyc00g198360.1.1	Zinc finger transcription factor 4	0	0	0	0	0	0	0	0	0	0	0	0	0	0	0	0	0	0	0	0	0
Solyc00g210860.1.1	Unknown protein	0	0	0	0	0	0	0	0	0	0	0	0	0	0	0	0	0	0	0	0	0
Solyc00g217960.2.1	RING/U-box superfamily protein (AHRD V3.11 *-* tr|A0A2U1KCN8|A0A2U1KCN8_ARTAN)	2.99	5.01	2.14	2.95	4.17	4.14	6.21	5.81	6.26	5.8	5.6	5.35	3.48	3.56	2.66	2.88	4.2	6.45	2.77	2.93	5.25
Solyc00g230070.1.1	Photosystem II CP43 reaction center protein (AHRD V3.3 *-* A0A220NAN4_9BRAS)	0	0	0	0	0	0	0	0	0	0	0	0.68	0.63	0	0	0	0	0	0	0	0
Solyc00g230080.1.1	Photosystem II protein D2 (AHRD V3.3 *** A0A0K0N7Y1_9LILI)	0	0	0	0	0	0	0	0	0	0	0	0	0.32	0.33	0	0	0	0	0	0	0
Solyc00g244280.1.1	senescence-associated carboxylesterase 101-like isoform X3 (AHRD V3.3 *-* XP_024928153.1)	0	0	0	0	0	0	0	0	0	0	0	0	0	0	0	0	0	0	0	0	0
Solyc00g244290.1.1	NADH dehydrogenase subunit 2 (AHRD V3.3 *-* A0A0C5B2A9_HYONI)	0.63	1.16	0	0.96	1.04	0.12	0	1.04	1.03	0	0.51	0.55	1.11	0.95	0.39	0.2	0.28	0.67	0.72	1.09	0.96
Solyc00g244300.1.1	Unknown protein	2.12	0.69	1.17	0.68	0.75	0.65	3.12	0.72	2.74	0	0	0	2	1.34	1.15	0	1.54	0.56	1.24	1.71	1.68
Solyc00g254910.1.1	Auxin-responsive GH3 family protein (AHRD V3.3 *-* A0A2U1NZC8_ARTAN)	0	0	0	0	0	0	0	0	0	0	0	0	0	0	0.08	0	0	0	0	0	0
Solyc00g255510.2.1	NAC domain-containing protein 96-like (AHRD V3.11 *-* XP_004233985.1)	0	0	0	0	0.05	0	0	0	0	0	0	0	0	0	0	0	0	0	0	0	0
Solyc00g266110.1.1	Auxin-responsive GH3 family protein (AHRD V3.3 *-* A0A2U1NZC8_ARTAN)	0	0	0	0	0	0	0	0	0	0	0	0	0	0	0	0	0	0	0	0	0
Solyc00g277510.2.1	Photosystem II protein D1 (AHRD V3.11 *** tr|A0A1U8QBZ9|A0A1U8QBZ9_CAPAN)	0	3.53	0	4.64	2.17	2.75	4.4	3.29	4.08	0	0	2.66	4.84	2.79	0	2.89	0	2.53	3.83	6.26	0.13
Solyc00g281110.1.1	Unknown protein	0	0	0	0	0	0	0	0	0	0	0	0	0	0	0	0	0	0	0	0	0
Solyc00g284510.1.1	zinc finger CCCH domain-containing protein 6-like isoform X2 (AHRD V3.3 *-* A0A2I4DEC7_9ROSI)	0	0	0	0	0	0	0	0	0	0	0	0	0	0	0	0	0	0	0	0	0
Solyc00g304030.3.1	Zf-RVT domain-containing protein (AHRD V3.11 *-* tr|A0A1Q3ATX4|A0A1Q3ATX4_CEPFO)	0	0	0	0	0	0	0	0	0	0	0	0	0	0	0	0	0	0	0	0	0
Solyc00g308530.1.1	Unknown protein	0	0	0	0	0	0	0	0	0	0	0	0	0	0	0	0	0	0	0	0	0
Solyc00g309530.1.1	Unknown protein	0	0	0	0	0	0	0	0	0	0	0	0	0	0	0	0	0	0	0	0	0
Solyc00g316530.1.1	ATP synthase subunit beta, mitochondrial (AHRD V3.3 *-* A0A2G2V6Z5_CAPBA)	0	0.87	0.74	0	0	0	0	0.92	0.87	0.89	0.76	0.92	1.69	0	0	0	0.97	0	0	0.73	0
Solyc00g320430.1.1	Unknown protein	0	0	1.99	0	0	0	0	0	0	0	0	0	0	0	5.91	0	0	0	0	0	0
Solyc00g322630.1.1	Auxin-responsive GH3 family protein (AHRD V3.3 *-* A0A2U1NZC8_ARTAN)	0	0	0	0	0	0	0	0	0	0	0	0	0	0	0	0	0	0	0	0	0
Solyc00g500003.1.1	MP domain-containing protein (AHRD V3.3 *-* A0A1Q3D0H5_CEPFO)	0	0	0	0	0	0.12	0.04	0	0.04	0	0	0	0.11	0.08	0	0	0.04	0	0	0	0.03
Solyc00g500004.1.1	Unknown protein	0	0	0	0	0	0	0	0	0	0	0	0	0	0	0	0	0	0	0	0	0
Solyc00g500005.1.1	Unknown protein	0	0	0	0	0	0	0	0	0	0	0	0	0	0	0	0	0	0	0	0	0
Solyc00g500006.1.1	Unknown protein	0	0	0	0	0	0	0	0	0	0	0	0	0	0	0	0	0	0	0	0	0
Solyc00g500007.1.1	Unknown protein	0	0	0	0	0	0	0	0	0	0	0	0	0	0	0	0	0	0	0	0	0
Solyc00g500008.1.1	Unknown protein	0	0	0	0	0	0	0	0	0	0	0	0	0	0	0	0	0	0	0	0	0
Solyc00g500009.1.1	Unknown protein	0	0	0	0	0	0	0	0	0	0	0	0	0	0	0	0	0	0	0	0	0
Solyc00g500010.1.1	Unknown protein	0	0	0	0	0	0	0	0	0	0	0	0	0	0	0	0	0	0	0	0	0
Solyc00g500011.1.1	Unknown protein	0	0	0	0	0	0	0	0	0	0	0	0	0	0	0	0	0	0	0	0	0
Solyc00g500013.1.1	Unknown protein	0	0	0	0	0	0	0	0	0	0	0	0	0	0	0	0	0	0	0	0	0
Solyc00g500014.1.1	Unknown protein	0	0	0	0	0	0	0	0	0	0	0	0	0	0	0	0	0	0	0	0	0
Solyc00g500015.1.1	Unknown protein	0	0	0	0	0	0	0	0	0	0	0	0	0	0	0	0	0	0	0	0	0
Solyc00g500016.1.1	Unknown protein	0	0	0	0	0	0	0	0	0	0	0	0	0	0	0	0	0	0	0	0	0
Solyc00g500017.1.1	Unknown protein	0	0	0	0	0	0	0	0	0	0	0	0	0	0	0	0	0	0	0	0	0
Solyc00g500018.1.1	Unknown protein	0	0	0	0	0	0	0	0	0	0	0	0	0	0	0	0	0	0	0	0	0
Solyc00g500019.1.1	Photosystem I assembly protein Ycf4 (AHRD V3.3 *** K4EQH2_DATST)	0	0	0	0	0	0	0	0	0	0	0	0	0	0	0	0	0	0	0	0	0
Solyc00g500020.1.1	Cytochrome f (AHRD V3.3 *** A0A2G3ALJ3_CAPAN)	1.12	1.17	1.33	1.15	0.84	0.9	0.93	0.94	0.9	1.2	1.01	1.21	1.26	1.16	1.02	0.93	0.93	0.99	1.03	0.87	1.48
Solyc00g500021.1.1	Cytochrome b559 subunit alpha (AHRD V3.3 *** S8D1L1_9LAMI)	7.51	5.49	11.22	6.64	7.25	7.68	8.62	9.63	7.69	7.07	7.1	6	10.91	6.51	8.78	7.85	7.81	6.96	7.34	8.91	8.14
Solyc00g500022.1.1	30S ribosomal protein S18, chloroplastic (AHRD V3.3 *** A0A1U8QD82_CAPAN)	2.89	2.32	3.65	2.12	2.28	2.42	2.58	1.57	2.29	2.14	2.65	3.16	2.71	2.67	3.32	2.68	2.07	1.68	1.75	1.86	2.68
Solyc00g500023.1.1	ATP-dependent Clp protease proteolytic subunit (AHRD V3.3 *** CLPP_SOLTU)	2.29	2.04	1.96	1.46	1.47	0.8	1.88	2.49	2.72	1.55	1.79	1.58	2.5	2.05	2.43	2.25	3.1	1.84	2.1	2.14	2.71
Solyc00g500024.1.1	Photosystem II CP47 reaction center protein (AHRD V3.3 *** A0A1U8QCF6_CAPAN)	3.22	2.57	3.62	2.51	1.56	1.93	2.13	2.12	1.93	2.59	1.89	2.36	3.68	2.63	3.1	1.8	2.35	1.57	2.07	3.46	5.08
Solyc00g500025.1.1	Unknown protein	6.35	3.34	1.43	3.31	0	3.16	3.1	3.66	3.44	5.22	2.92	1.76	1.63	1.62	2.82	3.5	3.75	1.38	7.6	5.71	8.29
Solyc00g500026.1.1	Photosystem II reaction center protein H (AHRD V3.3 *** I6N985_DATST)	0	0	0	0	0	0	0	0	0	0	0	0	0	0	0	0	0	0	0	0	0
Solyc00g500028.1.1	Cytochrome b6-f complex subunit 4 (AHRD V3.3 *** A0A2G2XBM1_CAPBA)	0	0	0	0	0	0	0	0	0	0	0	0	0	0	0	0	0	0.19	0	0	0
Solyc00g500029.1.1	30S ribosomal protein S2, chloroplastic (AHRD V3.3 *** I6N946_DATST)	1.15	0.69	0.65	2.02	0.62	0.5	0	1.41	1.11	0.16	0.64	0.58	1.65	2.01	0.43	2.01	1.33	2.36	1	0.6	1.02
Solyc00g500030.1.1	30S ribosomal protein S11, chloroplastic (AHRD V3.3 *** G9FCH9_9LAMI)	1.07	0.63	1.19	1.38	0.54	0.6	0.69	0.9	0.36	1.12	1.22	0.94	0.72	0.49	0.84	0.93	0.82	0.2	0.66	0.41	1.01
Solyc00g500031.1.1	50S ribosomal protein L14, chloroplastic (AHRD V3.3 *** I6N992_DATST)	0.48	0.72	1.11	0.83	0.66	0.7	0.42	0.37	0.52	0.65	0.59	0.67	0.88	0.66	1.12	0.71	0.5	0.32	0.31	0.58	1.14
Solyc00g500032.1.1	50S ribosomal protein L16, chloroplastic (AHRD V3.3 *-* A0A2G3BL23_CAPCH)	2.84	2.18	1.85	1.66	0.72	0.79	1.67	1.89	1.93	0.66	0.88	2.31	1.28	1.14	2.64	0.88	1.1	1.06	1.76	0.81	0.67
Solyc00g500033.1.1	Ribosomal protein L2, plastid (AHRD V3.3 *-* A0A2U1PJW3_ARTAN)	0	0	0	0	0	0	0	0	0	0	0	0	0	0	0	0	0	0	0	0	0.3
Solyc00g500034.1.1	30S ribosomal protein S3, chloroplastic (AHRD V3.3 *** I6N994_DATST)	2.48	1.32	2.69	2.16	1.49	1.22	1.6	1.97	1.6	1.6	2.09	2.03	3.1	2.54	2.73	2.75	1.86	2.06	1.14	1.61	3.46
Solyc00g500035.1.1	50S ribosomal protein L2 (AHRD V3.3 *** H6T990_9CARY)	4.4	3.63	5.49	3.24	2.26	3.75	4.93	5.69	6.53	3.88	3.24	2.54	4.8	4.16	4.04	1.38	3.23	3.17	5.18	4.21	5.43
Solyc00g500036.1.1	Ycf15 (AHRD V3.3 *-* A0A346JLD3_9ASTE)	3.27	4.1	3.85	1.56	1.83	3.46	4.39	4.66	3.86	2.63	3.22	3.42	3.46	3.28	2.69	3.94	4.24	4.6	5.25	3.98	4.93
Solyc00g500037.1.1	Protein Ycf2 (AHRD V3.3 *** A0A1Z1GA65_LITCN)	0.08	0	0.07	0.06	0.05	0.12	0.07	0.06	0.07	0.07	0.08	0.07	0.1	0.24	0.06	0.09	0.06	0.05	0.06	0.05	0
Solyc00g500038.1.1	Ycf15 protein (AHRD V3.3 *-* J7H9P3_CAPAN)	0	0	0	0	0	0	0	0	0	0	0	0	0	0	0	0	0	0	0	0	0
Solyc00g500039.1.1	Ycf15 (AHRD V3.3 *-* A0A346JLD3_9ASTE)	23.61	3.83	0	0	0	0	0	6.09	0	5.15	0.01	0.36	0	0	4.57	0.04	0.03	0	0.37	0	7.44
Solyc00g500040.1.1	Protein TIC 214 (AHRD V3.3 *-* K4EQH9_DATST)	0	0	0	0	0	0	0	0	0	0	0	0	0	0	0	0	0	0	0	0	0
Solyc00g500041.1.1	NAD(P)H-quinone oxidoreductase subunit 1, chloroplastic (AHRD V3.3 *** A0A2G2XBN0_CAPBA)	2.28	0	2.53	1.75	0	1.11	0	1.87	1.85	0	1.84	0.71	0	0.74	0	1.79	1.36	1.09	1.56	1.83	3.17
Solyc00g500042.2.1	Protein TIC 214 (AHRD V3.11 *** sp|Q2VEC3|TI214_SOLTU)	0.69	0.5	0.47	0.52	0.5	0.41	0.49	0.75	0.6	0.58	0.72	0.25	0.62	0.72	0.71	0.74	0.35	0.64	0.56	0.31	0.27
Solyc00g500043.1.1	Protein TIC 214 (AHRD V3.3 *-* TI214_SOLTU)	0	0	0	0	0	0	0	0	0	0	0	0	0	0	0	0.05	0	0	0	0	0
Solyc00g500044.1.1	30S ribosomal protein S2, chloroplastic (AHRD V3.3 *** I6N946_DATST)	0.02	28.7	41.84	40.55	24.25	28.53	37.46	18.27	29.12	46.37	27.21	35.39	47.13	30.05	27.42	24.43	42.05	32.62	38.46	59.83	78.14
Solyc00g500045.1.1	Ycf15 protein (AHRD V3.3 *-* J7H9P3_CAPAN)	0	0	0	0	0	0	0	0	0	0	0	0	0	0	0	0	0	0	0	0	0
Solyc00g500046.1.1	Protein Ycf2 (AHRD V3.3 *** A0A1Z1GA65_LITCN)	0.08	0.07	0.07	0.06	0.05	0	0.07	0.06	0.07	0.07	0.08	0.07	0.1	0	0.06	0.09	0.06	0.05	0.06	0.05	0.12
Solyc00g500047.1.1	50S ribosomal protein L2, chloroplastic (AHRD V3.3 *** A0A1C8V6E3_9ROSI)	2.69	2.51	2.55	4.18	3.56	1.75	1.47	0.38	2.23	2.46	2.63	1.51	2.27	1.52	3.12	1.79	1.42	1.69	1.89	3.19	3.71
Solyc00g500048.1.1	Maturase K (AHRD V3.3 *** A0A2G3DGH8_CAPCH)	0.81	0.64	0.78	0.79	0.59	0.37	0.55	0.75	0.55	0.8	0.52	0.64	0.89	0.63	0.59	0.87	0.79	0.5	0.59	0.69	1.05
Solyc00g500049.1.1	Photosystem II reaction center protein K (AHRD V3.3 *** A0A1U8QD48_CAPAN)	0	1.11	0	0	0.44	0	0	0	0	0.81	0	0.36	0	0	0	0	0	0.1	0.9	0.37	0.2
Solyc00g500050.1.1	ATP synthase subunit alpha, chloroplastic (AHRD V3.3 *** I6N942_DATST)	7.6	4.88	8.54	0.09	5.34	7.61	4.8	4.47	4.48	3.37	0.09	4.08	2.1	5.03	6.07	5.64	5.03	5.38	7.08	3.88	3.98
Solyc00g500051.1.1	30S ribosomal protein S2, chloroplastic (AHRD V3.3 *** I6N946_DATST)	0	0	0	0	0	0.3	0	0	0	0	0	0	0	0	0	0	0	0	0	0	0
Solyc00g500052.1.1	DNA-directed RNA polymerase subunit beta'' (AHRD V3.3 *-* A0A1U8QCC7_CAPAN)	0	0	0	0	0.02	0.02	0	0	0	0	0	0	0	0.03	0	0	0.02	0	0	0.02	0
Solyc00g500053.2.1	DNA-directed RNA polymerase subunit beta (AHRD V3.11 *-* tr|I6N949|I6N949_DATST)	0.07	0.05	0.03	0.53	0	0	0.34	0	0.17	0	0.28	0.09	0	0.75	0.31	0.77	0.01	0	0.11	0.44	0
Solyc00g500054.1.1	Photosystem II CP43 reaction center protein (AHRD V3.3 *** A0A078EKT7_BRANA)	2.06	1.59	2.44	1.91	1.46	1.41	1.88	1.55	1.51	1.78	1.7	1.63	2.56	1.91	1.9	1.64	1.59	1.25	1.45	2.33	3.76
Solyc00g500055.1.1	30S ribosomal protein S14, chloroplastic (AHRD V3.3 *-* A0A2G2X601_CAPBA)	1.78	1	1.79	1.99	0.76	1.53	1	1.23	1.35	0.99	1.58	1.38	2.78	1.56	1.58	1.05	1.86	0.71	1.32	1.7	2.4
Solyc00g500056.1.1	DNA-directed RNA polymerase subunit alpha (AHRD V3.3 *-* A0A1U8QD90_CAPAN)	2.36	1.56	2.91	2.29	1.54	1.61	1.84	2.14	1.92	2.05	1.51	1.82	3.07	1.8	2.31	1.53	1.56	1.22	1.64	2.59	3.84
Solyc00g500057.1.1	Photosystem I P700 chlorophyll a apoprotein .1	2.93	2.05	2.77	2.52	1.32	1.68	1.93	1.98	1.79	2.12	1.49	1.64	3.17	1.94	2.35	1.27	1.87	0.93	1.64	2.65	4.69
Solyc00g500058.1.1	Photosystem I assembly protein Ycf3 (AHRD V3.3 *** A0A140F954_9LAMI)	0	0.57	0.24	0.28	0.31	0	0.13	0	0.14	0.28	0.62	0.47	1.09	0.28	0.59	0.15	0.46	0.34	0.25	0.23	0.11
Solyc00g500059.1.1	Photosystem I assembly protein Ycf3 (AHRD V3.3 *-* A0A1S5SJS5_ORYVI)	0	0	0.39	0	0	0	0	0	0	0	0	0	0.22	0	0	0.24	0.26	0	0	0	0
Solyc00g500061.1.1	Photosystem I assembly protein Ycf4 (AHRD V3.3 *** K4EQH2_DATST)	0.78	3.25	2.6	3.85	1.49	2.14	3.33	2.28	2.3	1.59	1.07	1.74	1.94	2.39	1.52	1.72	1.32	1.12	1.76	2.61	1.93
Solyc00g500062.1.1	NAD(P)H-quinone oxidoreductase subunit K, chloroplastic (AHRD V3.3 *** A0A1U8QCE3_CAPAN)	1.93	2.29	3.31	3.23	2.34	2.32	1.81	1.37	2.99	3.32	1.75	1.01	2.37	2.87	2	2.55	2.46	2.03	2.42	2	3.62
Solyc00g500063.1.1	Ribulose bisphosphate carboxylase large chain (AHRD V3.3 *** A0A2G2Z7Q2_CAPAN)	17.63	16.61	20.13	16.22	11.72	12.51	14.72	14.58	15.47	14.67	13.58	14.56	19.12	14.26	15.35	13.79	15.05	12.92	15.7	22.61	31.53
Solyc00g500064.1.1	Ycf15 (AHRD V3.3 *-* A0A346JLD3_9ASTE)	0	0	0	0	0	0	0	0	0	0	0	0	0	0	0	0	0	0.01	0	0	0
Solyc00g500065.1.1	Acetyl-coenzyme A carboxylase carboxyl transferase subunit beta, chloroplastic (AHRD V3.3 *** ACCD_SOLLC)	0.48	0.09	0.42	0.06	0.19	0.18	0.23	0.1	0.23	0.12	0.49	0.5	0.44	0.06	0.15	0.13	0.26	0.14	0.52	0.34	0.44
Solyc00g500066.1.1	Photosystem I assembly protein Ycf4 (AHRD V3.3 *** K4EQH2_DATST)	1.09	1.41	1.5	0.35	0.38	0.67	1.91	1.08	1.36	2.79	0.62	1.86	0.34	0.68	0.88	0.37	0.39	0.28	0.31	1.14	1.97
Solyc00g500067.1.1	NAD(P)H-quinone oxidoreductase subunit K, chloroplastic (AHRD V3.3 *** A0A1U8QCE3_CAPAN)	1.12	1.17	1.33	1.15	0.84	0.9	0.93	0.94	0.9	1.2	1.01	1.21	1.26	1.16	1.02	0.93	0.93	0.99	1.03	0.87	1.48
Solyc00g500068.1.1	Cytochrome b559 subunit alpha (AHRD V3.3 *** S8D1L1_9LAMI)	7.51	5.49	11.22	6.64	7.25	7.68	8.62	9.63	7.69	7.07	7.1	6	10.91	6.51	8.78	7.85	7.81	6.96	7.34	8.91	8.14
Solyc00g500069.1.1	30S ribosomal protein S12, chloroplastic (AHRD V3.3 *** A0A2S1JZH6_9APIA)	0	0	0	0	0	0	0	0	0	0	0	0	0	0	0	0	0	0	0	0	0
Solyc00g500070.1.1	ATP-dependent Clp protease proteolytic subunit (AHRD V3.3 *** CLPP_SOLTU)	1.1	0.49	0.79	2.92	0	0.93	1.15	0.01	0.28	2.07	0	0.8	1.43	1.92	0	0	0.6	0.71	1.02	1.77	0.56
Solyc00g500071.1.1	Photosystem II CP43 reaction center protein (AHRD V3.3 *** A0A078EKT7_BRANA)	3.22	2.57	3.62	2.51	1.56	1.93	2.13	2.12	1.93	2.59	1.89	2.36	3.68	2.63	3.1	1.8	2.35	1.57	2.07	3.46	5.08
Solyc00g500072.1.1	Ycf15 (AHRD V3.3 *-* A0A346JLD3_9ASTE)	0	0	0	0	0	0	0	0	0	0	0	0	0	0	0	0	0	0	0	0	0
Solyc00g500073.1.1	Cytochrome b559 subunit alpha (AHRD V3.3 *** S8D1L1_9LAMI)	3.26	1.85	2.97	2.9	1.58	1.21	2.49	2.97	2.32	1.19	1.65	1.93	3.27	2.53	3.23	2.34	1.81	1.08	2.16	2.43	4.38
Solyc00g500074.1.1	DNA-directed RNA polymerase subunit alpha (AHRD V3.3 *-* A0A1U8QD90_CAPAN)	1.15	0.69	0.65	2.02	0.62	0.5	0	1.41	1.11	0.16	0.64	0.58	1.65	2.01	0.43	2.01	1.33	2.36	1	0.6	1.02
Solyc00g500075.1.1	30S ribosomal protein S11, chloroplastic (AHRD V3.3 *** G9FCH9_9LAMI)	1.07	0.63	1.19	1.38	0.54	0.6	0.69	0.9	0.36	1.12	1.22	0.94	0.72	0.49	0.84	0.93	0.82	0.2	0.66	0.41	1.01
Solyc00g500076.1.1	50S ribosomal protein L14, chloroplastic (AHRD V3.3 *** I6N992_DATST)	0.48	0.72	1.11	0.83	0.66	0.7	0.42	0.37	0.52	0.65	0.59	0.67	0.88	0.66	1.12	0.71	0.5	0.32	0.31	0.58	1.14
Solyc00g500077.1.1	50S ribosomal protein L16, chloroplastic (AHRD V3.3 *-* A0A2G3BL23_CAPCH)	2.84	2.18	1.85	1.66	0.72	0.79	1.67	1.89	1.93	0.66	0.88	2.31	1.28	1.14	2.64	0.88	1.1	1.06	1.76	0.81	0.67
Solyc00g500078.1.1	Ribosomal protein L2, plastid (AHRD V3.3 *-* A0A2U1PJW3_ARTAN)	0	0	0	0	0	0	0	0	0	0	0	0	0	0	0	0	0	0	0	0	0.3
Solyc00g500079.1.1	50S ribosomal protein L2 (AHRD V3.3 *** H6T990_9CARY)	4.4	3.63	5.49	3.24	2.26	3.75	4.93	5.69	6.53	3.88	3.24	2.54	4.8	4.16	4.04	1.38	3.23	3.17	5.18	4.21	5.43
Solyc00g500080.1.1	Photosystem I assembly protein Ycf4 (AHRD V3.3 *** K4EQH2_DATST)	3.27	4.1	3.85	1.56	1.83	3.46	4.39	4.66	3.86	2.63	3.22	3.42	3.46	3.28	2.69	3.94	4.24	4.6	5.25	3.98	4.93
Solyc00g500081.1.1	Protein Ycf2 (AHRD V3.3 *** A0A1Z1GA65_LITCN)	0.08	0	0.07	0.06	0.05	0.12	0.07	0.06	0.07	0.07	0.08	0.07	0.1	0.24	0.06	0.09	0.06	0.05	0.06	0.05	0
Solyc00g500082.1.1	30S ribosomal protein S11, chloroplastic (AHRD V3.3 *** G9FCH9_9LAMI)	0	0	0	0	0	0	0	0	0	0	0	0	0	0	0	0	0	0	0	0	0
Solyc00g500083.1.1	Ycf15 (AHRD V3.3 *-* A0A346JLD3_9ASTE)	23.61	3.83	0	0	0	0	0	6.09	0	5.15	0.01	0.36	0	0	4.57	0.04	0.03	0	0.37	0	7.44
Solyc00g500084.1.1	Protein TIC 214 (AHRD V3.3 *** K4EQH9_DATST)	0	0	0.18	0	0	0	0.19	0	0	0	0.06	0.03	0.14	0.07	0.27	0	0	0.06	0	0	0.1
Solyc00g500085.2.1	Cytochrome c biogenesis protein CcsA (AHRD V3.11 *** tr|A0A1U8QCK2|A0A1U8QCK2_CAPAN)	0.62	0.32	0.48	0.56	0.3	0.47	0.96	0.24	0.44	0.54	0.64	0.35	0.68	0.47	0.47	0.6	0.43	0.44	0.55	1.03	1.14
Solyc00g500086.1.1	Photosystem I assembly protein Ycf3 (AHRD V3.3 *** A0A140F954_9LAMI)	0	0.39	0	0	0.46	0	0.55	0.06	0	0.31	0	0.38	0.65	0.33	0.54	0	0	0	0	0	0
Solyc00g500087.1.1	NAD(P)H-quinone oxidoreductase subunit H, chloroplastic (AHRD V3.3 *** A0A1U8QCJ3_CAPAN)	1.09	0.98	0	1.02	0.97	1.27	0.97	1.09	0.85	1.14	1.32	0	1.73	0.84	1.31	0.96	1.08	0.88	0.84	1.14	1.64
Solyc00g500088.2.1	Protein TIC 214 (AHRD V3.11 *** sp|Q2VEC3|TI214_SOLTU)	0	0	0	0	0	0	0	0	0	0	0	0	0	0	0	0	0	0	0	0	0
Solyc00g500089.1.1	Unknown protein	0	0	0	0	0	0	0	0	0	0	0	0	0	0	0	0	0	0	0	0	0
Solyc00g500091.2.1	E3 ubiquitin-protein ligase (AHRD V3.11 *** tr|A0A2G3CLG0|A0A2G3CLG0_CAPCH)	0	0	0	0	0	0	0	0	0	0	0	0	0	0	0	0	0	0	0	0	0
Solyc00g500092.2.1	B3 domain-containing protein (AHRD V3.11 *** tr|A0A2K3PAY3|A0A2K3PAY3_TRIPR)	0	0	0	0	0	0	0	0	0	0	0	0	0	0	0	0	0	0	0	0	0
Solyc00g500093.1.1	B3 domain-containing protein (AHRD V3.3 *-* A0A1Q3DFU3_CEPFO)	0	0	0	0	0.15	0	0	0	0	0	0	0	0	0	0	0	0	0	0	0	0
Solyc00g500095.1.1	Phenylalanine ammonia-lyase (AHRD V3.3 *** A0A2G2VZP0_CAPBA)	0	0	0	0.05	0	0	0	0.15	0.09	0.02	0	0	0	0.09	0	0	0	0	0	0	0
Solyc00g500096.2.1	E3 ubiquitin-protein ligase (AHRD V3.11 *** tr|A0A2G2WYW6|A0A2G2WYW6_CAPBA)	0	0	0	0	0	0	0	0	0	0	0	0	0	0	0	0	0	0	0	0	0
Solyc00g500097.1.1	B3 domain-containing protein At1g49475-like (AHRD V3.3 *-* XP_025886111.1)	0	0	0	0	0	0	0	0	0	0	0	0	0	0	0	0	0	0	0	0	0
Solyc00g500098.1.1	NADH-ubiquinone oxidoreductase chain 5 (AHRD V3.3 *** A0A0C5ARN6_HYONI)	0	0	0	0	0	0	0	0	0	0	0	0.11	0	0	0	0	0	0	0	0	0
Solyc00g500099.1.1	Cytochrome C oxidase subunit II-like%2C transmembrane domain-containing protein ChrM:318588-319463 REVERSE LENGTH=2.1	0.15	0.07	0.11	0.25	0	0.12	0	0.2	0.18	0.03	0.11	0.07	0.41	0.26	0.18	0.09	0	0.05	0.1	0.37	0.26
Solyc00g500101.1.1	Cytochrome c oxidase subunit 2 (AHRD V3.3 *-* A0A0C5B2A3_HYONI)	0.03	0	0.09	0	0.06	0.15	0.14	0.16	0.15	0	0.05	0	0.05	0.04	0.04	0	0	0	0.09	0.13	0.1
Solyc00g500102.1.1	Cytochrome c oxidase subunit 2 (AHRD V3.3 *-* A0A0C5B2A3_HYONI)	0.38	0.09	0.13	0.06	0.1	0.27	0.23	0.13	0.17	0.12	0.05	0.07	0.32	0.09	0.15	0.07	0.07	0.12	0.11	0.27	0.22
Solyc00g500103.1.1	NADH-ubiquinone oxidoreductase chain 5 (AHRD V3.3 *-* A0A0C5ARN6_HYONI)	0	0	0	0	0	0	0	0	0	0	0	0	0	0	0	0	0	0	0	0	0
Solyc00g500104.2.1	RNA-dependent RNA polymerase (AHRD V3.11 *-* tr|A0A2Z6JIR4|A0A2Z6JIR4_9VIRU)	0	0	0	0	0	0	0	0	0	0	0.08	0	0	0	0	0	0	0	0	0	0
Solyc00g500106.1.1	Pyruvate, phosphate dikinase (AHRD V3.3 *-* A0A2U1QB44_ARTAN)	0	0	0	0.2	0	0.19	0	0	0	0.19	0	0.21	0	0	0.17	0	0	0	0	0	0.16
Solyc00g500107.1.1	Peptidase S10, serine carboxypeptidase, Alpha/Beta hydrolase fold protein (AHRD V3.3 *-* A0A2U1LQP4_ARTAN)	0	0	0	0	0	0	0	0.13	0	0	0	0	0	0	0.08	0	0	0.12	0	0	0.4
Solyc00g500108.1.1	Unknown protein	0	0	0	0	0	0	0	0	0	0	0	0	0	0	0	0	0	0	0	0	0
Solyc00g500109.1.1	Unknown protein	0	0	0	0	0	0	0	0	0	0	0	0	0	0	0	0	0	0	0	0	0
Solyc00g500110.1.1	Unknown protein	0	0	0	0	0	0	0	0	0	0	0	0	0	0	0	0	0	0	0	0	0
Solyc00g500111.1.1	NADH dehydrogenase subunit 5 (AHRD V3.3 *-* A0A0C5B7L0_9SOLA)	0	0	0	0	0	0	0	0	0	0	0	0	0	0	0	0	0	0	0	0	0.18
Solyc00g500112.1.1	NADH-ubiquinone oxidoreductase chain 5 (AHRD V3.3 *-* A0A0C5ARN6_HYONI)	0.24	0.2	0.27	0	0	0.14	0.42	0.32	0.3	0	0.28	0.33	0.6	0.31	0	0	0.13	0.25	0	0.76	0.5
Solyc00g500113.1.1	Ribosomal protein S13 (AHRD V3.3 *** K4D8U2_SOLLC)	0	0	0	0	0	0	0	0	0	0	0	0	0	0	0	0	0	0	0.15	0.02	0
Solyc00g500114.1.1	Transmembrane protein (AHRD V3.3 *** Q3EC50_ARATH)	0	0	0	0	0	0	0	0	0	0	0	0	0	0	0	0	0	0	0	0	0
Solyc00g500116.1.1	Cytochrome C oxidase subunit II-like%2C transmembrane domain-containing protein ChrM:318588-319463 REVERSE LENGTH=2.1	0	0	0	0	0	0	0	0	0	0	0	0	0	0	0	0	0	0	0	0	0
Solyc00g500118.1.1	Cytochrome c oxidase subunit 2 (AHRD V3.3 *** A0A2G2X686_CAPBA)	0.03	0	0.09	0	0.06	0.15	0.14	0.16	0.15	0	0.05	0	0.05	0.04	0.04	0	0	0	0.09	0.13	0.1
Solyc00g500119.1.1	Cytochrome c oxidase subunit 2 (AHRD V3.3 *-* A0A0C5B2A3_HYONI)	0.38	0.09	0.13	0.06	0.1	0.27	0.23	0.13	0.17	0.12	0.05	0.07	0.32	0.09	0.15	0.07	0.07	0.12	0.11	0.27	0.22
Solyc00g500120.1.1	Unknown protein	0	0	0	0	0	0	0	0	0	0	0	0	0	0	0	0	0	0	0	0	0
Solyc00g500121.1.1	Unknown protein	0	0	0	0	0	0	0	0	0	0	0	0	0	0	0	0	0	0	0	0	0
Solyc00g500122.1.1	Unknown protein	0	0	0	0	0	0	0	0	0	0	0	0	0	0	0	0	0	0	0	0	0
Solyc00g500123.1.1	NAD(P)H-quinone oxidoreductase subunit 1, chloroplastic (AHRD V3.3 *** A0A2G2XBN0_CAPBA)	0	0.39	0	0	0.46	0	0.55	0.06	0	0.31	0	0.38	0.65	0.33	0.54	0	0	0	0	0	0
Solyc00g500124.1.1	NAD(P)H-quinone oxidoreductase subunit H, chloroplastic (AHRD V3.3 *** A0A1U8QCJ3_CAPAN)	0	0.08	0	0	0.02	0.01	0.08	0.08	0.05	0.08	0.01	0	0.08	0.08	0.01	0.06	0.07	0.01	0.02	0.08	0
Solyc00g500125.1.1	Protein TIC 214 (AHRD V3.3 *** TI214_SOLTU)	0	0	0	0	0	0.08	0.07	0	0.02	0	0	0	0.03	0.18	0	0	0.04	0	0.02	0	0
Solyc00g500126.1.1	Protein TIC 214 (AHRD V3.3 *-* TI214_SOLTU)	0	0	0	0	0	0	0	0	0	0	0	0	0	0	0	0.05	0	0	0	0	0
Solyc00g500127.1.1	50S ribosomal protein L14, chloroplastic (AHRD V3.3 *** I6N992_DATST)	0	0	0	0	0	0	0	0	0	0	0	0	0	0	0	0	0	0	0	0	0
Solyc00g500128.1.1	30S ribosomal protein S14, chloroplastic (AHRD V3.3 *-* A0A2G2X601_CAPBA)	0.08	0.07	0.07	0.06	0.05	0	0.07	0.06	0.07	0.07	0.08	0.07	0.1	0	0.06	0.09	0.06	0.05	0.06	0.05	0.12
Solyc00g500129.1.1	Ribosomal protein L2, plastid (AHRD V3.3 *-* A0A2U1PJW3_ARTAN)	0	0	0	0	0	0	0	0	0	0	0	0	0	0	0	0	0	0	0	0	0
Solyc00g500130.1.1	Photosystem II protein .1	0	3.53	0	4.64	2.17	2.75	4.4	3.29	4.08	0	0	2.66	4.84	2.79	0	2.89	0	2.53	3.83	6.26	0.13
Solyc00g500131.1.1	Maturase K (AHRD V3.3 *** A0A2G3DGH8_CAPCH)	0.81	0.64	0.78	0.79	0.59	0.37	0.55	0.75	0.55	0.8	0.52	0.64	0.89	0.63	0.59	0.87	0.79	0.5	0.59	0.69	1.05
Solyc00g500132.1.1	Photosystem II reaction center protein K (AHRD V3.3 *** A0A1U8QD48_CAPAN)	0	1.11	0	0	0.44	0	0	0	0	0.81	0	0.36	0	0	0	0	0	0.1	0.9	0.37	0.2
Solyc00g500133.1.1	ATP synthase subunit alpha, chloroplastic (AHRD V3.3 *** I6N942_DATST)	7.6	4.88	8.54	0.09	5.34	7.61	4.8	4.47	4.48	3.37	0.09	4.08	2.1	5.03	6.07	5.64	5.03	5.38	7.08	3.88	3.98
Solyc00g500134.1.1	30S ribosomal protein S2, chloroplastic (AHRD V3.3 *** I6N946_DATST)	0	0.04	0.05	0.03	0	0	0	0.03	0.09	0.07	0.02	0.03	0.16	0	0	0.03	0.06	0	0.05	0.02	0.05
Solyc00g500135.1.1	DNA-directed RNA polymerase subunit beta'' (AHRD V3.3 *-* A0A1U8QCC7_CAPAN)	0	0	0	0	0.02	0.02	0	0	0	0	0	0	0	0.03	0	0	0.02	0	0	0.02	0
Solyc00g500136.1.1	Photosystem II CP43 reaction center protein (AHRD V3.3 *** A0A078EKT7_BRANA)	2.06	1.59	2.44	1.91	1.46	1.41	1.88	1.55	1.51	1.78	1.7	1.63	2.56	1.91	1.9	1.64	1.59	1.25	1.45	2.33	3.76
Solyc00g500137.1.1	30S ribosomal protein S14, chloroplastic (AHRD V3.3 *-* A0A2G2X601_CAPBA)	1.78	1	1.79	1.99	0.76	1.53	1	1.23	1.35	0.99	1.58	1.38	2.78	1.56	1.58	1.05	1.86	0.71	1.32	1.7	2.4
Solyc00g500138.1.1	50S ribosomal protein L14, chloroplastic (AHRD V3.3 *** I6N992_DATST)	2.36	1.56	2.91	2.29	1.54	1.61	1.84	2.14	1.92	2.05	1.51	1.82	3.07	1.8	2.31	1.53	1.56	1.22	1.64	2.59	3.84
Solyc00g500139.1.1	Photosystem I P700 chlorophyll a apoprotein .1	0	0	0	0	0	0	0	0	0	0	0	0	0	0	0	1.04	0	0	0	0.82	0
Solyc00g500140.1.1	ATP synthase epsilon chain, chloroplastic (AHRD V3.3 *** A0A1U8QCD5_CAPAN)	0.43	0.63	0	0	0	2.34	0	0	0	0	0	0	0	0	0	0	0	0	0	0	0.77
Solyc00g500141.1.1	Protein Ycf2 (AHRD V3.3 *-* A0A1W5PW46_9DIPS)	0.2	0	0	0	0	0	0	0	0	0	0	0	0	0	0	0	0	0	0	0	0
Solyc00g500142.1.1	NAD(P)H-quinone oxidoreductase subunit J, chloroplastic (AHRD V3.3 *** A0A1U8QD64_CAPAN)	0	0	0	0	0.32	0	0	0	0	0	0	0	0	0	0	0	0	0	0	0	0
Solyc00g500144.1.1	30S ribosomal protein S14, chloroplastic (AHRD V3.3 *-* A0A2G2X601_CAPBA)	0	0	0.39	0	0	0	0	0	0	0	0	0	0.22	0	0	0.24	0.26	0	0	0	0
Solyc00g500145.1.1	Maturase K (AHRD V3.3 *** A0A2G3DGH8_CAPCH)	0	0	0	0	0	0	0	0	0	0	0	0.43	0	0	0	0	0	0	0	0	0
Solyc00g500147.1.1	Protein Ycf2 (AHRD V3.3 *-* A0A0U1ZJJ5_9SOLN)	0	0	0	0	0	0	0	0	0	0	0	0	0	0	0	0	0	0	0	0	0
Solyc00g500148.1.1	Protein Ycf2 (AHRD V3.3 *-* A0A1W5PW46_9DIPS)	0	0	0	0	0	0	0	0	0	0	0	0	0	0	0	0	0	0	0	0	0
Solyc00g500149.1.1	NAD(P)H-quinone oxidoreductase subunit J, chloroplastic (AHRD V3.3 *** A0A1U8QD64_CAPAN)	0	0	0	0	0	0	0	0	0	0	0	0	0	0	0	0	0	0	0	0	0
Solyc00g500150.1.1	50S ribosomal protein L2, chloroplastic (AHRD V3.3 *** I6N9C2_DATST)	0	0	0	0	0	0	0	0	0	0	0	0	0	0	0	0	0	0	0	0	0
Solyc00g500151.1.1	Photosystem II protein .1	0	0	0	0	0	0	0	0	0	0	0	0	0	0	0	0	0	0	0	0	0
Solyc00g500152.1.1	50S ribosomal protein L2 (AHRD V3.3 *** H6T990_9CARY)	0	0	0	0	0	0	0	0	0	0	0	0	0	0	0	0	0	0	0	0	0
Solyc00g500153.1.1	30S ribosomal protein S3, chloroplastic (AHRD V3.3 *** A0A1U8QD95_CAPAN)	0	0	0	0	0	0	0	0	0	0	0	0	0	0	0	0	0	0	0	0	0
Solyc00g500154.1.1	NAD(P)H-quinone oxidoreductase subunit J, chloroplastic (AHRD V3.3 *** A0A1U8QD64_CAPAN)	0	0	0	0	0	0	0	0	0	0	0	0	0	0	0	0	0	0	0	0	0
Solyc00g500155.1.1	50S ribosomal protein L14, chloroplastic (AHRD V3.3 *** I6N992_DATST)	0	0	0	0	0	0	0	0	0	0	0	0	0	0	0	0	0	0	0	0	0.13
Solyc00g500156.1.1	30S ribosomal protein S11, chloroplastic (AHRD V3.3 *** G9FCH9_9LAMI)	0	0	0	0	0	0	0	0	0	0	0	0	0	0	0	0	0	0	0	0	0
Solyc00g500157.1.1	Protein Ycf2 (AHRD V3.3 *-* A0A1W5PW46_9DIPS)	0.49	0.39	1.03	0.54	0.69	0.12	0.19	0.26	0.12	0.25	0.23	0.13	0.13	0.52	0.11	0.29	0	0.1	0.57	0.22	0.31
Solyc00g500158.1.1	Cytochrome b6-f complex subunit 4 (AHRD V3.3 *** A0A2G2XBM1_CAPBA)	0.95	1.3	0.16	0.61	0.38	0.19	0.34	0.56	0.19	0.89	0.5	0.19	1.21	0.95	0.33	0.22	0.57	0.24	0.48	0.31	0.88
Solyc00g500159.1.1	Unknown protein	0	0	0	0	0	0	0	0	0	0	0	0	0	0	0	0	0	0	0	0	0
Solyc00g500161.1.1	Unknown protein	0	0	0	0	0	0	0	0	0	0	0	0	0	0	0	0	0	0	0	0	0
Solyc00g500162.1.1	Unknown protein	0	0	0	0	0	0	0	0	0	0	0	0	0	0	0	0	0	0	0	0	0
Solyc00g500163.1.1	Unknown protein	0	0	0	0	0	0	0	0	0	0	0	0	0	0	0	0	0	0	0	0	0
Solyc00g500164.1.1	Unknown protein	0	0	0	0	0	0	0	0	0	0	0	0	0	0	0	0	0	0	0	0	0
Solyc00g500165.1.1	Unknown protein	0	0	0	0	0	0	0	0	0	0	0	0	0	0	0	0	0	0	0	0	0
Solyc00g500166.1.1	Unknown protein	0	0	0	0	0	0	0	0	0	0	0	0	0	0	0	0	0	0	0	0	0
Solyc00g500167.1.1	Cytochrome c biogenesis FC (AHRD V3.3 *-* A0A0C5APX0_HYONI)	0	0	0	0	0	0.06	0.06	0	0.06	0	0.06	0	0.06	0	0	0	0.07	0.05	0	0	0.05
Solyc00g500168.1.1	Transport membrane protein (AHRD V3.3 *** A0A0C5ARU2_HYONI)	0	0	0	0	0	0	0	0	0	0	0	0	0	0	0	0	0	0	0	0	0
Solyc00g500169.1.1	NADH-ubiquinone oxidoreductase chain 5 (AHRD V3.3 *** A0A0C5ARN6_HYONI)	0.77	0.55	0.95	0.66	0.31	0.68	0.44	0.26	0.67	0.56	0.71	0.26	1.01	0.54	0.52	0.43	0.51	0.51	0.44	0.76	0.64
Solyc00g500170.1.1	Cytochrome C oxidase subunit II-like%2C transmembrane domain-containing protein ChrM:318588-319463 REVERSE LENGTH=2.1	0	0	0	0	0	0	0	0	0	0	0	0	0	0	0	0	0	0	0	0	0
Solyc00g500171.1.1	NADH-ubiquinone oxidoreductase chain 4 (AHRD V3.3 *** A0A2G3CZD8_CAPCH)	0.28	0.12	0.56	0.24	0.13	0.29	0.16	0.12	0.06	0.18	0.11	0.13	0.29	0.12	0.05	0.13	0.06	0.09	0.1	0.24	0.19
Solyc00g500172.1.1	NADH-ubiquinone oxidoreductase chain 4 (AHRD V3.3 *** A0A2G2X0J9_CAPBA)	0.08	0.05	0.05	0.11	0.06	0	0.1	0.05	0.05	0.26	0.24	0.06	0.05	0.26	0.04	0.23	0.06	0.13	0.05	0.04	0.08
Solyc00g500173.1.1	ATPase subunit 4 (AHRD V3.3 *** A0A0C5B288_HYONI)	0	0	0	0	0	0	0	0	0	0	0	0	0	0	0	0	0	0	0	0	0
Solyc00g500174.1.1	Unknown protein	0	0	0	0	0	0	0	0	0	0	0	0	0	0	0	0	0	0	0	0	0
Solyc00g500176.1.1	Unknown protein	0	0	0	0	0	0	0	0	0	0	0	0	0	0	0	0	0	0	0	0	0.04
Solyc00g500177.1.1	Unknown protein	0	0	0	0	0	0	0	0	0	0	0	0	0	0	0	0	0	0	0	0	0
Solyc00g500178.1.1	Unknown protein	0	0	0	0	0	0	0	0	0	0	0	0	0	0	0	0	0	0	0	0	0
Solyc00g500179.1.1	Unknown protein	0	0	0	0	0	0	0	0	0	0	0	0	0	0	0	0	0	0	0	0	0
Solyc00g500180.1.1	Unknown protein	0	0	0	0	0	0	0	0	0	0	0	0	0	0	0	0	0	0	0	0	0
Solyc00g500181.1.1	RNA-dependent RNA polymerase (AHRD V3.3 *** A0A2Z6JIR4_9VIRU)	0	0	0	0	0	0	0	0	0	0	0	0	0	0	0	0	0	0	0	0	0
Solyc00g500183.1.1	NADH dehydrogenase subunit 7 (AHRD V3.3 *-* A0A220T1K3_9ROSI)	0	0	0	0	0	0	0	0	0	0	0	0	0	0	0	0	0	0	0	0	0
Solyc00g500184.1.1	NADH dehydrogenase subunit 7 (AHRD V3.3 *** A0A0C5B9X5_9SOLA)	0.62	0.29	0.5	0.22	0.15	0.14	0.34	0.22	0.27	0.14	0.06	0.08	0.9	0.36	0.12	0.24	0	0.11	0.19	0.35	0.35
Solyc00g500185.1.1	NADH dehydrogenase subunit 7 (AHRD V3.3 *-* G9FCP1_9LAMI)	0.15	0.19	0	0.1	0	0.09	0	0.1	0	0.18	0.17	0	0.09	0.09	0.08	0	0	0	0	0	0
Solyc00g500186.1.1	Cytochrome c oxidase subunit.1	0	0	0.01	0.04	0	0.05	0	0.06	0	0	0	0.07	0	0.16	0.05	0.15	0	0.04	0	0	0.06
Solyc00g500187.1.1	NADH-ubiquinone oxidoreductase chain 4 (AHRD V3.3 *-* A0A290WL40_SOLLC)	0	0	0.04	0	0	0	0	0	0	0	0	0.05	0.22	0.12	0	0	0	0.06	0	0	0
Solyc00g500188.1.1	NADH-ubiquinone oxidoreductase chain 4 (AHRD V3.3 *** A0A2G3CZD8_CAPCH)	0.28	0.12	0.56	0.24	0.13	0.29	0.16	0.12	0.06	0.18	0.11	0.13	0.29	0.12	0.05	0.13	0.06	0.09	0.1	0.24	0.19
Solyc00g500189.1.1	NADH-ubiquinone oxidoreductase chain 4 (AHRD V3.3 *** A0A2G2X0J9_CAPBA)	0.08	0.05	0.05	0.11	0.06	0	0.1	0.05	0.05	0.26	0.24	0.06	0.05	0.26	0.04	0.23	0.06	0.13	0.05	0.04	0.08
Solyc00g500190.1.1	30S ribosomal protein S2, chloroplastic (AHRD V3.3 *** I6N946_DATST)	0.77	0.73	1.12	0.58	0.77	0.54	0.77	0.78	0.14	0.55	1.11	1.09	0.87	0.91	1.87	0.91	0.31	0.23	1.16	1.23	0.92
Solyc00g500191.2.1	Protein TIC 214 (AHRD V3.11 *** sp|Q2VEC3|TI214_SOLTU)	0.41	0.13	0.41	0.35	0.28	0.07	0.24	0.18	0.02	0.17	0.26	0.25	0.28	0.14	0.42	0.18	0.09	0.12	0.11	0.15	0.49
Solyc00g500192.1.1	NAD(P)H-quinone oxidoreductase subunit H, chloroplastic (AHRD V3.3 *** A0A1U8QCJ3_CAPAN)	0	0.04	1.75	0	0	0	0.04	0.03	0.02	0.03	0	1.46	0.03	0.04	0	0.03	0.03	0	0.01	0.03	0
Solyc00g500193.1.1	NAD(P)H-quinone oxidoreductase subunit 1, chloroplastic (AHRD V3.3 *** A0A2G2XBN0_CAPBA)	0	0.39	0	0	0.46	0	0.55	0.06	0	0.31	0	0.38	0.65	0.33	0.54	0	0	0	0	0	0
Solyc00g500194.1.1	Cytochrome c biogenesis protein CcsA (AHRD V3.3 *-* A0A1U8QCK2_CAPAN)	0	0	0	0	0.22	0	0	0	0	0	0	0	0	0	0	0	0	0	0	0	0
Solyc00g500195.1.1	NAD(P)H-quinone oxidoreductase subunit 5, chloroplastic (AHRD V3.3 *** J7H711_CAPAN)	0.38	0.16	0.27	0.38	0.32	0.26	0.25	0.44	0.43	0.2	0.43	0.23	0.29	0.37	0.39	0.34	0.2	0.2	0.34	0.34	0.49
Solyc00g500196.2.1	Protein TIC 214 (AHRD V3.11 *** tr|K4EQH9|K4EQH9_DATST)	3.65	4.51	4.71	4.69	2.86	4.61	4.07	2.89	3.08	4.49	4.61	4.34	5.7	5.11	4.52	4.06	4.25	3.29	4.45	6.2	10.2
Solyc00g500197.1.1	Ycf15 protein (AHRD V3.3 *-* J7H9P3_CAPAN)	0	0	0	0	0	0	0	0	0	0	0	0	0	0	0	0	0	0	0	0	0
Solyc00g500198.1.1	NAD(P)H-quinone oxidoreductase subunit 5, chloroplastic (AHRD V3.3 *** J7H711_CAPAN)	0.08	0.07	0.07	0.06	0.05	0	0.07	0.06	0.07	0.07	0.08	0.07	0.1	0	0.06	0.09	0.06	0.05	0.06	0.05	0.12
Solyc00g500199.1.1	Photosystem I P700 chlorophyll a apoprotein .1	0	0	0	0	0	0	0	0	0	0	0	0	0	0	0	0	0	0	0	0	0
Solyc00g500200.1.1	Photosystem II protein .1	0	3.53	0	4.64	2.17	2.75	4.4	3.29	4.08	0	0	2.66	4.84	2.79	0	2.89	0	2.53	3.83	6.26	0.13
Solyc00g500201.1.1	Maturase K (AHRD V3.3 *** A0A2G3DGH8_CAPCH)	0.81	0.64	0.78	0.79	0.59	0.37	0.55	0.75	0.55	0.8	0.52	0.64	0.89	0.63	0.59	0.87	0.79	0.5	0.59	0.69	1.05
Solyc00g500202.1.1	Photosystem II reaction center protein K (AHRD V3.3 *** A0A1U8QD48_CAPAN)	0	1.11	0	0	0.44	0	0	0	0	0.81	0	0.36	0	0	0	0	0	0.1	0.9	0.37	0.2
Solyc00g500203.1.1	ATP synthase subunit alpha, chloroplastic (AHRD V3.3 *** I6N942_DATST)	7.6	4.88	8.54	0.09	5.34	7.61	4.8	4.47	4.48	3.37	0.09	4.08	2.1	5.03	6.07	5.64	5.03	5.38	7.08	3.88	3.98
Solyc00g500204.1.1	30S ribosomal protein S2, chloroplastic (AHRD V3.3 *** I6N946_DATST)	0	0.04	0.05	0.03	0	0	0	0.03	0.09	0.07	0.02	0.03	0.16	0	0	0.03	0.06	0	0.05	0.02	0.05
Solyc00g500205.1.1	DNA-directed RNA polymerase subunit beta'' (AHRD V3.3 *-* A0A1U8QCC7_CAPAN)	0	0	0	0	0.02	0.02	0	0	0	0	0	0	0	0.03	0	0	0.02	0	0	0.02	0
Solyc00g500206.1.1	Photosystem II CP43 reaction center protein (AHRD V3.3 *** A0A078EKT7_BRANA)	2.06	1.59	2.44	1.91	1.46	1.41	1.88	1.55	1.51	1.78	1.7	1.63	2.56	1.91	1.9	1.64	1.59	1.25	1.45	2.33	3.76
Solyc00g500207.1.1	30S ribosomal protein S14, chloroplastic (AHRD V3.3 *-* A0A2G2X601_CAPBA)	1.78	1	1.79	1.99	0.76	1.53	1	1.23	1.35	0.99	1.58	1.38	2.78	1.56	1.58	1.05	1.86	0.71	1.32	1.7	2.4
Solyc00g500208.1.1	Photosystem I P700 chlorophyll a apoprotein A2 (AHRD V3.3 *** I6N956_DATST)	2.36	1.56	2.91	2.29	1.54	1.61	1.84	2.14	1.92	2.05	1.51	1.82	3.07	1.8	2.31	1.53	1.56	1.22	1.64	2.59	3.84
Solyc00g500209.1.1	Photosystem I P700 chlorophyll a apoprotein .1	2.93	2.05	2.77	2.52	1.32	1.68	1.93	1.98	1.79	2.12	1.49	1.64	3.17	1.94	2.35	1.27	1.87	0.93	1.64	2.65	4.69
Solyc00g500210.1.1	Protein TIC 214 (AHRD V3.3 *** K4EQH9_DATST)	0	0.57	0.24	0.28	0.31	0	0.13	0	0.14	0.28	0.62	0.47	1.09	0.28	0.59	0.15	0.46	0.34	0.25	0.23	0.11
Solyc00g500211.1.1	NAD(P)H-quinone oxidoreductase subunit 5, chloroplastic (AHRD V3.3 *** J7H711_CAPAN)	0	0	0.39	0	0	0	0	0	0	0	0	0	0.22	0	0	0.24	0.26	0	0	0	0
Solyc00g500213.1.1	Auxin-responsive GH3 family protein (AHRD V3.3 *** A0A2U1NZC8_ARTAN)	0	0	0	0	0	0	0	0	0	0	0	0	0	0	0	0	0	0	0	0	0
Solyc00g500214.1.1	Auxin-responsive GH3 family protein (AHRD V3.3 *** A0A2U1NZC8_ARTAN)	0	0	0	0	0	0	0	0	0	0	0	0	0	0	0	0	0	0	0	0	0
Solyc00g500215.1.1	Unknown protein	0	0	0	0	0	0	0	0	0	0	0	0	0	0	0	0	0	0	0	0	0
Solyc00g500216.2.1	Auxin-responsive GH3 family protein (AHRD V3.11 *** tr|A0A2U1NZC8|A0A2U1NZC8_ARTAN)	0	0	0	0	0	0	0	0	0	0	0	0	0	0	0	0	0	0	0	0	0
Solyc00g500218.1.1	Auxin-responsive GH3 family protein (AHRD V3.3 *** A0A2U1NZC8_ARTAN)	0	0	0	0	0	0	0	0	0	0	0	0	0	0	0	0	0	0	0	0	0
Solyc00g500219.1.1	B3 domain-containing protein (AHRD V3.3 *** A0A2K3PAY3_TRIPR)	0	0	0.08	0	0	0.27	0	0	0	0	0	0	0	0	0	0.1	0	0.07	0	0	0.07
Solyc00g500220.1.1	B3 domain-containing protein At1g49475-like (AHRD V3.3 *-* XP_025886111.1)	0	0	0	0	0	0	0	0	0	0	0	0	0	0	0	0	0	0	0	0	0
Solyc00g500222.2.1	B3 domain-containing protein (AHRD V3.11 *** tr|A0A1Q3DFU3|A0A1Q3DFU3_CEPFO)	0	0.05	0.09	0.1	0.33	0.2	0.14	0.15	0.05	0.15	0	0	0.1	0.3	0.04	0	0	0.04	0.09	0	0.06
Solyc00g500224.1.1	Cytochrome c biogenesis FC (AHRD V3.3 *-* A0A0C5B7H6_9SOLA)	0	0.07	0	0	0	0	0	0	0	0	0	0	0	0.07	0	0.05	0	0	0	0	0
Solyc00g500225.1.1	NADH-ubiquinone oxidoreductase chain 3 (AHRD V3.3 *** G9FCN6_9LAMI)	0	0	0.57	0	0.43	0.2	0.3	1	0	0	0.41	0	1.18	0	0	0.59	0.25	0.38	0	0.76	0
Solyc00g500226.1.1	Cytochrome c biogenesis FC (AHRD V3.3 *-* A0A0C5B7H6_9SOLA)	0	0	0	0	0	0	0	0	0	0	0	0	0	0	0	0	0	0	0	0	0
Solyc00g500227.1.1	RNA-dependent RNA polymerase (AHRD V3.3 *** A0A2Z6JIR4_9VIRU)	0	0	0	0	0	0	0.05	0.06	0	0.03	0	0	0	0	0	0	0	0.03	0	0	0
Solyc00g500228.1.1	Ribosomal protein L2 (AHRD V3.3 *** A0A290WL33_SOLLC)	1.46	0.9	0.73	1.55	0.51	0.61	0.91	0.86	0.98	1.02	0.67	0.6	2.35	1.26	1.09	1.46	1.11	0.72	1.23	1.04	1.8
Solyc00g500229.1.1	Unknown protein	0	0	0	0	0	0	0	0	0	0	0	0	0	0	0	0	0	0	0	0	0
Solyc00g500230.1.1	Unknown protein	0	0	0	0	0	0	0	0	0	0	0	0	0	0	0	0	0	0	0	0	0
Solyc00g500232.1.1	Unknown protein	0	0	0	0	0	0	0	0	0	0	0	0	0	0	0	0	0	0	0	0	0
Solyc00g500233.1.1	Unknown protein	0	0	0	0	0	0	0	0	0	0	0	0	0	0	0	0	0	0	0	0	0
Solyc00g500235.1.1	Unknown protein	0	0	0	0	0	0	0	0	0	0	0	0	0	0	0	0	0	0	0	0	0
Solyc00g500236.1.1	MP domain-containing protein (AHRD V3.3 *-* A0A1Q3BUD1_CEPFO)	0	0	0	0	0	0	0	0	0	0	0	0	0	0	0.04	0	0	0	0	0.02	0.04
Solyc00g500237.1.1	Transport membrane protein (AHRD V3.3 *-* A0A0C5ARU2_HYONI)	0	0	0	0	0	0	0	0.14	0	0	0	0	0.13	0	0	0	0	0	0	0	0
Solyc00g500238.1.1	orf2.1	0	0	0.14	0.34	0.18	0.16	0	0.17	0	0	0	0	0.16	0.17	0	0.18	0	0.13	0	0.28	0.27
Solyc00g500239.1.1	Protein Ycf2 (AHRD V3.3 *-* A0A142DP97_9LAMI)	0	0	0	0	0	0	0	0	0	0	0	0	0	0	0	0	0	0	0	0	0
Solyc00g500240.1.1	Cytochrome b (AHRD V3.3 *** A0A2G3ARK2_CAPCH)	0.13	0	0.14	0	0	0.04	0.11	0.01	0.07	0	0.06	0.06	0.12	0	0.24	0	0.12	0.04	0	0	0.07
Solyc00g500241.1.1	Cytochrome c biogenesis FC (AHRD V3.3 *-* A0A0C5B7H6_9SOLA)	0	0	0	0	0	0	0	0.11	0	0	0	0	0	0	0	0	0	0	0	0	0
Solyc00g500242.1.1	Heme exporter protein C (AHRD V3.3 *** A0A2S4LUD9_9BRAD)	0.12	0	0	0	0	0	0.05	0.05	0.1	0	0.05	0	0	0.05	0.13	0	0.11	0	0	0	0.04
Solyc00g500244.1.1	Cytochrome c oxidase subunit 2 (AHRD V3.3 *** A0A2G2X686_CAPBA)	0.03	0	0.09	0	0.06	0.15	0.14	0.16	0.15	0	0.05	0	0.05	0.04	0.04	0	0	0	0.09	0.13	0.1
Solyc00g500245.1.1	Ribosomal protein S3 (AHRD V3.3 *** A0A290WKX3_SOLLC)	0.67	0.27	0.57	0.47	0.21	0.16	0.37	0.57	0.48	0.29	0.09	0.29	0.66	0.56	0.44	0.39	0.21	0.26	0.31	0.4	0.5
Solyc00g500246.1.1	Unknown protein	0	0	0	0	0	0	0	0	0	0	0	0	0	0	0	0	0	0	0	0	0
Solyc00g500247.1.1	AT hook motif DNA-binding family protein (AHRD V3.3 *-* A0A2U1PYS7_ARTAN)	0	0	0	0	0	0	0	0	0	0	0	0	0	0	0	0	0	0	0	0	0
Solyc00g500248.1.1	AT hook, DNA-binding motif-containing protein (AHRD V3.3 *-* A0A2U1KK62_ARTAN)	0	0	0	0	0	0	0	0	0	0	0	0	0	0	0	0	0	0	0	0	0
Solyc00g500249.1.1	Cytochrome c biogenesis FN (AHRD V3.11 *** tr|A0A0C5B9X0|A0A0C5B9X0_9SOLA)	0.07	0	0	0	0	0	0.03	0	0	0	0	0	0	0	0	0	0	0	0	0	0
Solyc00g500250.1.1	Cytochrome c oxidase subunit.1	0.65	0.29	0.42	0.44	0.24	0.22	0.39	0.21	0.51	0.25	0.25	0.17	0.61	0.14	0.41	0.08	0.24	0.11	0.36	0.37	0.61
Solyc00g500251.1.1	NADH-ubiquinone oxidoreductase chain 4 (AHRD V3.3 *-* A0A290WL40_SOLLC)	0	0	0.04	0	0	0	0	0	0	0	0	0.05	0.22	0.12	0	0	0	0.06	0	0	0
Solyc00g500252.1.1	NADH-ubiquinone oxidoreductase chain 4 (AHRD V3.3 *** A0A2G3CZD8_CAPCH)	0.28	0.12	0.56	0.24	0.13	0.29	0.16	0.12	0.06	0.18	0.11	0.13	0.29	0.12	0.05	0.13	0.06	0.09	0.1	0.24	0.19
Solyc00g500253.1.1	NADH-ubiquinone oxidoreductase chain 4 (AHRD V3.3 *** A0A2G2X0J9_CAPBA)	0.08	0.05	0.05	0.11	0.06	0	0.1	0.05	0.05	0.26	0.24	0.06	0.05	0.26	0.04	0.23	0.06	0.13	0.05	0.04	0.08
Solyc00g500254.1.1	50S ribosomal protein L20, chloroplastic (AHRD V3.3 *-* A0A2P1M7F3_9LAMI)	0	0	0	0	0	0	0	0	0	0	0	0	0	0	0	0	0	0	0	0	0
Solyc00g500255.1.1	RNA-dependent RNA polymerase (AHRD V3.3 *-* A0A2Z6JIR4_9VIRU)	0	0	0	0	0	0	0	0	0.1	0	0	0	0.19	0	0	0	0	0	0	0.05	0.16
Solyc00g500256.1.1	NADH-ubiquinone oxidoreductase chain 5 (AHRD V3.3 *-* A0A1Y0B159_9LAMI)	0	0.13	0	0	0	0.14	0.13	0	0	0.36	0	0	0	0	0	0.2	0.16	0	0	0	0
Solyc00g500258.1.1	Chitinase (AHRD V3.3 *-* B9VRK7_CAPAN)	0	0	0	0	0	0	0	0	0	0	0	0	0	0	0	0	0	0.2	0.23	0	0
Solyc00g500259.1.1	Unknown protein	0	0	0	0	0	0	0	0	0	0	0	0	0	0	0	0	0	0	0	0	0
Solyc00g500260.1.1	Cytochrome b (AHRD V3.3 *-* A0A2G3ARK2_CAPCH)	0.18	0.03	0.09	0.21	0.13	0	0.3	0.14	0.15	0.08	0.03	0.07	0.1	0.12	0.11	0.07	0	0.1	0.11	0.21	0.23
Solyc00g500261.2.1	NADH-ubiquinone oxidoreductase chain 3 (AHRD V3.11 *** tr|A0A2G3AVG7|A0A2G3AVG7_CAPCH)	0.74	0	0.41	0.47	0	0	0	0	0.94	0	0	0	0	0	0	0	0	0.38	0	0.78	0.77
Solyc00g500262.1.1	Transmembrane protein (AHRD V3.3 *-* Q3EC50_ARATH)	0	0	0	0	0	0	0	0	0	0	0	0	0	0	0	0	0	0	0	0	0
Solyc00g500263.1.1	RNA-dependent RNA polymerase (AHRD V3.3 *** A0A2Z6JIR4_9VIRU)	0.08	0	0	0	0	0.04	0.03	0	0	0	0	0.04	0	0	0.12	0	0	0	0	0	0.06
Solyc00g500264.1.1	Unknown protein	0	0	0	0	0	0	0	0	0	0	0	0	0	0	0	0	0	0	0	0	0
Solyc00g500265.1.1	Unknown protein	0	0	0	0	0	0	0	0	0	0	0	0	0	0	0	0	0	0	0	0	0
Solyc00g500266.1.1	Unknown protein	0	0	0	0	0	0	0	0	0	0	0	0	0	0	0	0	0	0	0	0	0
Solyc00g500267.1.1	Unknown protein	0	0	0	0	0	0	0	0	0	0	0	0	0	0	0	0	0	0	0	0	0
Solyc00g500269.1.1	Unknown protein	0	0	0	0	0	0	0	0	0	0	0	0	0	0	0	0	0	0	0	0	0
Solyc00g500270.1.1	Unknown protein	0	0	0	0	0	0	0	0	0	0	0	0	0	0	0	0	0	0	0	0	0
Solyc00g500271.1.1	NADH-ubiquinone oxidoreductase chain 5 (AHRD V3.3 *** A0A0C5ARN6_HYONI)	0	0	0	0	0	0	0	0	0	0	0	0.11	0	0	0	0	0	0	0	0	0
Solyc00g500272.1.1	Cytochrome C oxidase subunit II-like%2C transmembrane domain-containing protein ChrM:318588-319463 REVERSE LENGTH=2.1	0.15	0.07	0.11	0.25	0	0.12	0	0.2	0.18	0.03	0.11	0.07	0.41	0.26	0.18	0.09	0	0.05	0.1	0.37	0.26
Solyc00g500275.1.1	Cytochrome c oxidase subunit 2 (AHRD V3.3 *** A0A2G2X686_CAPBA)	0.03	0	0.09	0	0.06	0.15	0.14	0.16	0.15	0	0.05	0	0.05	0.04	0.04	0	0	0	0.09	0.13	0.1
Solyc00g500276.1.1	Cytochrome c oxidase subunit 2 (AHRD V3.3 *-* A0A0C5B2A3_HYONI)	0.38	0.09	0.13	0.06	0.1	0.27	0.23	0.13	0.17	0.12	0.05	0.07	0.32	0.09	0.15	0.07	0.07	0.12	0.11	0.27	0.22
Solyc00g500277.1.1	Heme exporter protein C (AHRD V3.3 *** A0A2S4LUD9_9BRAD)	0.12	0	0	0	0	0	0.05	0.05	0.1	0	0.05	0	0	0.05	0.13	0	0	0	0	0	0.04
Solyc00g500278.1.1	Protein TIC 214 (AHRD V3.3 *-* TI214_SOLTU)	0	0	0	0	0	0	0	0	0	0	0	0	0	0	0	0.05	0	0	0	0	0
Solyc00g500279.1.1	Protein TIC 214 (AHRD V3.3 *-* TI214_SOLTU)	0	0	0.3	0	0	0	0	0	0	0	0	0	0	0	0	0.53	0	0	0.45	0	0
Solyc00g500280.1.1	NAD(P)H-quinone oxidoreductase subunit H, chloroplastic (AHRD V3.3 *** A0A1S5SJX5_ORYVI)	0.16	0	0	0.61	0.02	0	0	0	0	0	0.04	0	0	0	0	0	0	0	0.01	0	0
Solyc00g500282.1.1	Unknown protein	0	0	0	0	0	0	0	0	0	0	0	0	0	0	0	0	0	0	0	0	0
Solyc00g500284.1.1	Auxin-responsive GH3 family protein (AHRD V3.3 *-* A0A2U1NZC8_ARTAN)	0	0	0	0	0	0	0	0	0	0	0	0	0	0	0	0	0	0	0	0	0
Solyc00g500285.1.1	Auxin-responsive GH3 family protein (AHRD V3.3 *-* A0A2U1MJ34_ARTAN)	0	0	0	0	0	0	0	0	0	0	0	0	0	0	0	0	0	0	0	0	0
Solyc00g500286.1.1	Auxin-responsive GH3 family protein (AHRD V3.3 *-* A0A2U1NZC8_ARTAN)	0	0	0	0	0	0	0	0	0	0	0	0	0	0	0	0	0	0	0.17	0	0
Solyc00g500287.1.1	Auxin-responsive GH3 family protein (AHRD V3.3 *-* A0A2U1MJ34_ARTAN)	0	0	0	0	0	0	0	0	0	0	0	0	0	0	0	0	0	0	0	0	0
Solyc00g500288.1.1	Unknown protein	0	0	0	0	0	0	0	0	0	0	0	0	0	0	0	0	0	0	0	0	0
Solyc00g500289.1.1	Unknown protein	0	0	0	0	0	0	0	0	0	0	0	0	0	0	0	0	0	0	0	0	0
Solyc00g500290.2.1	DNA-directed RNA polymerase subunit beta'' (AHRD V3.11 *** tr|A0A1U8QCC7|A0A1U8QCC7_CAPAN)	0.56	0.42	0.67	0.6	0.13	0.29	0.25	0.37	0.49	0.5	0.32	0.35	0.89	0.42	0.67	0.55	0.68	0.3	0.31	0.45	0.77
Solyc00g500291.1.1	30S ribosomal protein S2, chloroplastic (AHRD V3.3 *** I6N946_DATST)	0	0.04	0.05	0.03	0	0	0	0.03	0.09	0.07	0.02	0.03	0.16	0	0.15	0.03	0.06	0	0.05	0.02	0.05
Solyc00g500292.1.1	ATP synthase subunit alpha, chloroplastic (AHRD V3.3 *** I6N942_DATST)	0.09	4.88	0.09	21.33	0.09	0.09	4.8	4.47	4.48	9.22	16.46	4.08	12.03	5.03	0.09	5.64	5.03	5.38	0.02	10.69	14.61
Solyc00g500293.1.1	Photosystem II reaction center protein K (AHRD V3.3 *** A0A1U8QD48_CAPAN)	6.35	2.57	3.96	2.48	3.01	1.69	4.2	2.21	2.42	1.98	4.38	5.77	5.83	4.17	4.46	4.49	4.31	1.13	2.48	2.42	4.57
Solyc00g500294.1.1	Unknown protein	1.16	0.47	0.87	0.53	1.11	0.28	0.74	0.53	0.32	0.72	0.36	0.7	1.12	0.91	0.39	0.94	0.49	0.41	0.5	0.61	0.69
Solyc00g500295.1.1	Maturase K (AHRD V3.3 *** A0A2G3DGH8_CAPCH)	0.81	0.64	0.78	0.79	0.59	0.37	0.55	0.75	0.55	0	0.52	0.64	0.89	0.63	0.59	0	0	0.5	0	0.69	1.05
Solyc00g500296.1.1	Photosystem II protein .1	18.19	3.53	25.36	0	2.17	2.75	4.4	3.29	0.02	17.71	11.75	2.66	4.84	2.79	17.91	0	21.2	2.53	0	6.26	48.64
Solyc00g500297.1.1	50S ribosomal protein L2 (AHRD V3.3 *** H6T990_9CARY)	4.4	3.63	5.49	3.24	2.26	3.75	4.93	0	0	3.88	3.24	2.54	4.8	4.16	4.04	1.38	3.23	3.17	5.18	4.21	5.43
Solyc00g500298.1.1	50S ribosomal protein L2, chloroplastic (AHRD V3.3 *** I6N9C2_DATST)	3.27	4.1	3.85	1.56	1.83	3.46	4.39	4.66	3.86	2.63	3.22	3.42	3.46	3.28	2.69	3.94	4.24	4.6	5.25	3.98	4.93
Solyc00g500299.1.1	Ycf15 protein (AHRD V3.3 *-* J7H9P3_CAPAN)	0	0	0	0	0	0.42	0	0	0.52	0.3	0.2	0	0	0	0	0	0.15	0	0	0.17	0
Solyc00g500300.1.1	Ycf15 protein (AHRD V3.3 *-* J7H9P3_CAPAN)	0	0	0	0	0	0	0	0	0	0	0	0	0	0	0	0	0	0	0	0	0
Solyc00g500301.1.1	Ycf15 (AHRD V3.3 *-* A0A346JLD3_9ASTE)	23.61	3.83	0	0	0	0	0	6.09	0	5.15	0.01	0.36	0	0	4.57	0.04	0.03	0	0.37	0	7.44
Solyc00g500302.1.1	ATPase subunit 4 (AHRD V3.3 *** A0A0C5B288_HYONI)	1.37	0.35	1.11	0.35	0.51	0.68	0.76	0.72	0.55	0.34	0.94	0.51	0.78	0	0.79	0.63	0.76	0.46	0.92	0.85	0
Solyc00g500303.1.1	Cytochrome c oxidase subunit 3 (AHRD V3.3 *** A0A0C5BKQ0_9SOLA)	1.57	1.23	1.09	2.82	0.9	1.1	1.36	1.85	0.77	0.86	1	1.12	2.1	1.46	1.52	2.16	0.95	1.35	0.81	1.34	2.69
Solyc00g500304.1.1	Protein Ycf2 (AHRD V3.3 *-* A0A142DP97_9LAMI)	0	0	0	0	0	0	0	0	0	0	0	0	0	0	0	0	0	0	0	0	0
Solyc00g500305.1.1	Unknown protein	0	0	0	0	0	0	0	0	0	0	0	0	0	0	0	0	0	0	0	0	0
Solyc00g500306.1.1	Unknown protein	0	0	0	0	0	0	0	0	0	0	0	0	0	0	0	0	0	0	0	0	0
Solyc00g500307.1.1	Unknown protein	0	0	0	0	0	0	0	0	0	0	0	0	0	0	0	0	0	0	0	0	0
Solyc00g500308.1.1	Unknown protein	0	0	0	0	0	0	0	0	0	0	0	0	0	0	0	0	0	0	0	0	0
Solyc00g500310.1.1	Cytochrome c oxidase subunit 2 (AHRD V3.3 *** A0A2G2X686_CAPBA)	0.03	0	0	0	0	0	0	0	0	0	0	0	0	0.04	0	0	0	0	0	0	0
Solyc00g500311.2.1	Heme exporter protein C (AHRD V3.11 *** tr|A0A2S4LUD9|A0A2S4LUD9_9BRAD)	0	0	0	0	0	0	0	0	0	0	0	0	0	0	0	0	0	0	0	0	0
Solyc00g500312.1.1	Cytochrome b (AHRD V3.3 *-* A0A2G3ARK2_CAPCH)	0	0	0	0	0	0	0	0	0	0	0	0	0	0	0	0	0	0	0	0	0
Solyc00g500313.1.1	Unknown protein	0	2.02	1.73	0	0	3.83	0	2.24	0	0	0	0	0	0	1.71	2.12	4.52	1.66	0	0	6.69
Solyc00g500314.1.1	NADH dehydrogenase subunit 2 (AHRD V3.3 *-* A0A0C5B2A9_HYONI)	0.15	0	0	0	0	0	0	0	0	0	0	0	0	0	0	0	0.32	0	0.17	0	0
Solyc00g500315.1.1	LOW QUALITY PROTEIN: uncharacterized protein LOC112326444, partial (AHRD V3.3 *-* XP_024449890.1)	0.41	0.18	0.6	0.35	0.19	0.34	0.32	0.71	0.16	0	0.62	0.94	0.33	0.34	0	0.19	0.38	0.14	0.3	0.42	0.14
Solyc00g500316.1.1	NADH dehydrogenase subunit 2 (AHRD V3.3 *-* A0A060DER8_9GENT)	0.26	0	0.2	0	0	0.62	0.22	0.33	0.59	0.92	0	0.68	0	0	0.25	0	0.34	0.24	0.28	0	0.25
Solyc00g500317.1.1	NADH-ubiquinone oxidoreductase chain 5 (AHRD V3.3 *** A0A0C5ARN6_HYONI)	0	0	0	0	0	0	0	0	0	0	0	0.11	0	0	0	0	0	0	0	0	0
Solyc00g500318.1.1	Cytochrome C oxidase subunit II-like%2C transmembrane domain-containing protein ChrM:318588-319463 REVERSE LENGTH=2.1	0.15	0.07	0.11	0.25	0	0.12	0	0.2	0.18	0.03	0.11	0.07	0.41	0.26	0.18	0.09	0	0.05	0.1	0.37	0.26
Solyc00g500319.1.1	DNA-directed RNA polymerase subunit beta'' (AHRD V3.3 *** A0A1U8QCC7_CAPAN)	0.12	0	0	0	0	0	0.09	0	0	0	0	0.02	0	0	0	0	0	0	0.08	0	0.08
Solyc00g500320.1.1	Photosystem II protein .1	0	0.04	0.05	0.03	0	0	0	0.03	0.09	0.07	0.02	0.03	0.16	0	0.15	0.03	0.06	0	0.05	0.02	0.05
Solyc00g500321.1.1	ATP synthase subunit b, chloroplastic (AHRD V3.3 *** I6N943_DATST)	7.01	2.55	9.53	3.02	2.82	4.3	6.04	3.8	5.66	3.13	3.11	2.14	8.89	2.47	3.41	5.3	3.42	6.68	4.15	3.43	7.95
Solyc00g500322.1.1	ATP synthase subunit b, chloroplastic (AHRD V3.3 *** I6N943_DATST)	21.38	21.24	19.89	21.01	15.73	16.35	14.85	14.17	16.7	14.63	16.43	19.99	16.31	21.18	20.46	18.81	17.21	14.22	17.47	17.46	23.09
Solyc00g500323.1.1	ATP synthase subunit alpha, chloroplastic (AHRD V3.3 *** I6N942_DATST)	0.01	2.35	0.01	6.89	0.05	0.01	1.46	1.72	2.15	2.88	7.14	2.03	6.37	1.82	0.02	0.99	1.77	0.59	0.01	2.11	0.93
Solyc00g500324.1.1	Protein TIC 214 (AHRD V3.3 *** TI214_SOLTU)	0	0	0	0	0	0	0	0.15	0.13	0	0	0.04	0	0	0	0	0	0	0	0.11	0.06
Solyc00g500325.1.1	Ycf15 (AHRD V3.3 *-* A0A346JLD3_9ASTE)	0.02	28.7	41.84	40.55	24.25	28.53	37.46	18.27	29.12	46.37	27.21	35.39	47.13	30.05	27.42	24.43	42.05	32.62	38.46	59.83	78.14
Solyc00g500326.1.1	Ycf15 protein (AHRD V3.3 *-* J7H9P3_CAPAN)	0	0	0	0	0	0	0	0	0	0	0	0	0	0	0	0	0	0	0	0	0
Solyc00g500327.1.1	Protein Ycf2 (AHRD V3.3 *** A0A1Z1GA65_LITCN)	0.08	0.07	0.07	0.06	0.05	0	0.07	0.06	0.07	0.07	0.08	0.07	0.1	0	0.06	0.09	0.06	0.05	0.06	0.05	0.12
Solyc00g500328.1.1	Ribosomal protein L2, plastid (AHRD V3.3 *-* A0A2U1PJW3_ARTAN)	4.26	2.72	3.97	2.4	3.01	3	5.48	4.46	2.64	4.7	4.28	2.99	2.31	5.18	3.72	5.37	3.48	4.02	3.56	4.63	2.94
Solyc00g500329.1.1	Photosystem II protein .1	0	3.53	0	4.64	2.17	2.75	4.4	3.29	4.08	0	0	2.66	4.84	2.79	0	2.89	0	2.53	3.83	6.26	0.13
Solyc00g500330.1.1	Maturase K (AHRD V3.3 *** A0A2G3DGH8_CAPCH)	0.81	0.64	0.78	0.79	0.59	0.37	0.55	0.75	0.55	0.8	0.52	0.64	0.89	0.63	0.59	0.87	0.79	0.5	0.59	0.69	1.05
Solyc00g500331.1.1	Photosystem II reaction center protein K (AHRD V3.3 *** A0A1U8QD48_CAPAN)	0	1.11	0	0	0.44	0	0	0	0	0.81	0	0.36	0	0	0	0	0	0.1	0.9	0.37	0.2
Solyc00g500332.1.1	ATP synthase subunit alpha, chloroplastic (AHRD V3.3 *** I6N942_DATST)	5.05	5.42	3.92	0.25	9.67	3.19	3.34	4.19	5.48	2.68	0.28	5.05	3.42	3.96	7.61	2.5	4.43	3.43	5.01	2.03	4.18
Solyc00g500333.1.1	ATP synthase subunit b, chloroplastic (AHRD V3.3 *** I6N943_DATST)	0	0	0	0	0	0	0	0	0	0	0	0	0.63	0	0	0	0	0	0	0.68	0
Solyc00g500334.1.1	ATP synthase subunit c, chloroplastic (AHRD V3.3 *** A0A2G2XQ72_CAPBA)	7.01	2.55	9.53	3.02	2.82	4.3	6.04	3.8	5.66	3.13	3.11	2.14	8.89	2.47	3.41	5.3	3.42	6.68	4.15	3.43	7.95
Solyc00g500335.1.1	ATP synthase subunit a, chloroplastic (AHRD V3.3 *** J7H3L4_CAPAN)	2.66	1.63	2.54	3.08	1.14	2.16	2.39	2.27	2.41	2.06	2.4	1.4	3.51	2.1	2.82	3.15	2.17	1.94	2.33	1.81	3.26
Solyc00g500338.1.1	Unknown protein	0	0	0	0	0	0	0	0	0	0	0	0	0	0	0	0	0	0	0	0	0
Solyc00g500339.1.1	Unknown protein	0	0	0.05	0	0	0	0	0	0	0	0.05	0	0	0.06	0.1	0	0.07	0	0	0.05	0.05
Solyc00g500340.1.1	orf2.1	0	0	0.14	0.34	0.18	0.16	0	0.17	0	0	0	0	0.16	0.17	0	0.18	0	0.13	0	0.28	0.27
Solyc00g500341.1.1	Unknown protein	0	0	0	0	0	0	0	0	0	0	0	0	0	0	0	0	0	0	0	0	0
Solyc00g500342.1.1	Unknown protein	0.37	0	0	0	0	0	0	0.16	0	0	0	0.34	0.15	0	0	0	0.34	0	0	0	0.13
Solyc00g500343.1.1	hypothetical protein ChrM:190104-190553 REVERSE LENGTH=149 201606 (AHRD V3.3 *** ATMG00660.1)	0	0	0	0.79	0	0.65	0.1	0	0	0.22	0	0.49	0.74	0.22	0	0	0	0	0.4	0.28	0.28
Solyc00g500344.1.1	ATP synthase subunit beta, chloroplastic (AHRD V3.3 *-* A0A2U1KL25_ARTAN)	1.09	0	0	0.74	0	0	1.93	0	0	0.72	0.68	0.75	0	0	0	0	0	0	0.64	0	0.6
Solyc00g500345.1.1	ATP synthase subunit alpha (AHRD V3.3 *** A0A2G3AS26_CAPCH)	0	0	0	0	0	0	0	0	0	0	0	0	0	0	0.06	0.07	0	0	0	0.1	0
Solyc00g500346.1.1	Transport membrane protein (AHRD V3.3 *** A0A0C5ARU2_HYONI)	0	0	0	0	0	0	0	0	0	0	0	0	0	0	0	0	0	0	0	0	0
Solyc00g500347.1.1	Cytochrome c biogenesis FN (AHRD V3.3 *** A0A0C5B9X0_9SOLA)	0	0	0	0	0	0	0	0	0	0	0	0	0	0	0	0	0	0	0	0	0
Solyc00g500348.1.1	Cytochrome c biogenesis FN (AHRD V3.11 *** tr|A0A0C5B9X0|A0A0C5B9X0_9SOLA)	0.07	0	0	0	0	0	0.03	0	0	0	0	0	0	0	0	0	0	0	0	0	0
Solyc00g500349.1.1	Cytochrome c oxidase subunit.1	0	0	0.01	0.04	0	0.05	0	0.06	0	0	0	0.07	0	0.16	0.05	0.15	0	0.04	0	0	0.06
Solyc00g500350.1.1	RNA-dependent RNA polymerase (AHRD V3.3 *** A0A2Z6JIR4_9VIRU)	0	0	0	0	0	0	0.05	0.06	0	0.03	0	0	0	0	0	0	0	0.03	0	0	0
Solyc00g500351.1.1	Ribosomal protein S13 (AHRD V3.3 *-* A0A0C5B313_9SOLA)	0.18	0.11	0.09	0.13	0	0	0.11	0	0.18	0	0.03	0	0.23	0.04	0.23	0.05	0.3	0.06	0.06	0.15	0.12
Solyc00g500353.1.1	Phenylalanine ammonia-lyase (AHRD V3.3 *** A0A2G2VZP0_CAPBA)	0	0	0	0.11	0.07	0	0.03	0.06	0.15	0.07	0.08	0	0	0	0	0	0	0	0	0	0
Solyc00g500355.1.1	Unknown protein	0	0	0	0	0	0	0	0	0	0	0	0	0	0	0	0	0	0	0	0	0
Solyc00g500356.1.1	Unknown protein	0	0	0	0	0	0	0	0	0	0	0	0	0	0	0.06	0	0	0	0	0	0
Solyc00g500357.1.1	Transport membrane protein (AHRD V3.3 *** A0A0C5ARU2_HYONI)	0	0	0	0	0	0	0	0	0	0	0	0	0	0	0	0	0	0	0	0	0
Solyc00g500358.1.1	ATP synthase subunit alpha (AHRD V3.3 *** A0A2H4NB27_SOLLC)	1.96	1.26	2.06	1.81	1.11	1.28	1.41	1.55	1.11	1.21	0.92	0.88	2.95	1.38	1.57	2.06	1.25	0.91	1.47	2.22	2.81
Solyc00g500359.1.1	Cytochrome c oxidase subunit 2 (AHRD V3.3 *** A0A2G2X686_CAPBA)	0.03	0	0.09	0	0.06	0.15	0.14	0.16	0.15	0	0.05	0	0.05	0.04	0.04	0	0	0	0.09	0.13	0.1
Solyc00g500360.1.1	Cytochrome c oxidase subunit 2 (AHRD V3.3 *-* A0A0C5B2A3_HYONI)	0.38	0.09	0.13	0.06	0.1	0.27	0.23	0.13	0.17	0.12	0.05	0.07	0.32	0.09	0.15	0.07	0.07	0.12	0.11	0.27	0.22
Solyc00g500361.1.1	NADH-ubiquinone oxidoreductase chain 3 (AHRD V3.3 *-* A0A2G2V3C2_CAPBA)	0	0	0.2	0.28	0.11	0.22	0.11	0.36	0	0.64	0	0	0.15	0	0.34	0.33	0.24	0	0.1	0	0
Solyc00g500362.1.1	Ribosomal protein L5 (AHRD V3.3 *** A0A290WL59_SOLLC)	0.01	0.11	0.15	0	0	0.06	0	0	0	0.1	0	0	0	0.06	0.1	0	0.13	0	0.15	0.09	0.11
Solyc00g500363.1.1	Ribosomal protein L5 (AHRD V3.3 *** A0A290WL59_SOLLC)	0	0	0	0	0	0.76	0	0	0	0	0	0	0	0	1.35	0	0	0	0.73	0	0
Solyc00g500364.1.1	Cytochrome b (AHRD V3.3 *** A0A2G3ARK2_CAPCH)	0.13	0	0.14	0	0	0.04	0.11	0.01	0.07	0	0.06	0.06	0.12	0	0.24	0	0.12	0.04	0	0	0.07
Solyc00g500365.1.1	Unknown protein	0	0	0	0	0	0	0	0	0	0	0	0	0	0	0	0	0	0	0	0	0
Solyc00g500366.1.1	Unknown protein	0	0	0	0	0	0	0	0	0	0	0	0	0	0	0	0	0	0	0	0	0
Solyc00g500367.1.1	Unknown protein	0	0	0	0	0	0	0	0	0	0	0	0	0	0	0	0	0	0	0	0	0
Solyc00g500368.1.1	Unknown protein	0	0	0	0	0	0	0	0	0	0	0	0	0	0	0	0	0	0	0	0	0
Solyc00g500369.1.1	Unknown protein	0	0	0	0	0	0	0	0	0	0	0	0	0	0	0	0	0	0	0	0	0
Solyc00g500370.1.1	Unknown protein	0	0	0	0	0	0	0	0	0	0	0	0	0	0	0	0	0	0	0	0	0
Solyc00g500371.1.1	Unknown protein	0	0	0	0	0	0	0	0	0	0	0	0	0	0	0	0	0	0	0	0	0
Solyc00g500372.1.1	Unknown protein	0	0	0	0	0	0	0	0	0	0	0	0	0	0	0	0	0	0	0	0	0
Solyc00g500373.1.1	Magnesium transporter CorA-like family protein (AHRD V3.3 *-* A0A2K3P294_TRIPR)	4.98	3.92	4.38	3.69	4.48	3.6	4.63	2.23	2.89	4	4.17	5.27	6.12	5.68	4.69	6.03	3.39	3.24	4.71	5.03	4.86
Solyc00g500374.1.1	Unknown protein	0	0	0	0	0	0	0	0	0	0	0	0	0	0	0	0	0	0	0	0	0
Solyc00g500375.1.1	Unknown protein	0	0	0	0	0	0	0	0	0	0	0	0	0	0	0	0	0	0	0	0	0
Solyc00g500376.1.1	Unknown protein	0	0	0	0	0	0.23	0	0	0	0	0	0	0	0	0	0	0	0	0	0	0
Solyc00g500379.1.1	Unknown protein	0	0	0	0	0	0	0	0	0	0	0	0	0	0	0	0	0	0	0	0	0
Solyc00g500380.1.1	Unknown protein	0	0	0	0	0	0	0	0	0	0	0	0	0	0	0	0	0	0	0	0	0
Solyc00g500381.1.1	Unknown protein	0	0	0	0	0	0	0	0	0	0	0	0	0	0	0	0	0	0	0	0	0
Solyc00g500382.1.1	Unknown protein	0	0	0	0	0	0	0	0	0	0	0	0	0	0	0	0	0	0	0	0	0
Solyc00g500383.1.1	Unknown protein	0	0	0	0	0	0	0	0	0	0	0	0	0	0	0	0	0	0	0	0	0
Solyc00g500384.1.1	Unknown protein	0	0	0	0	0	0	0	0	0	0	0	0	0	0	0	0	0	0	0	0	0
Solyc00g500385.1.1	Unknown protein	0	0	0	0	0	0	0	0	0	0	0	0	0	0	0	0	0	0	0	0	0
Solyc00g500386.1.1	Unknown protein	0	0	0	0	0	0	0	0	0	0	0	0	0	0	0	0	0	0	0	0	0
Solyc00g500387.1.1	Unknown protein	0	0	0	0	0	0	0	0	0	0	0	0	0	0	0	0	0	0	0	0	0
Solyc00g500388.1.1	Unknown protein	0	0	0	0	0	0	0	0	0	0	0	0	0	0	0	0	0	0	0	0	0
Solyc00g500389.1.1	Unknown protein	0	0	0	0	0	0	0	0	0	0	0	0	0	0	0	0	0	0	0	0	0
Solyc00g500390.1.1	zinc finger CCCH domain-containing protein 24 (AHRD V3.3 --* XP_022001075.1)	0	0	0	0	0	0	0	0	0	0	0	0	0	0	0	0	0	0	0	0	0
Solyc00g500391.1.1	Unknown protein	0	0	0	0	0	0	0	0	0	0	0	0	0	0	0	0	0	0	0	0	0
Solyc00g500392.1.1	Unknown protein	0	0	0	0	0	0	0	0	0	0	0	0	0	0	0	0	0	0	0	0	0
Solyc00g500393.1.1	Unknown protein	0	0	0	0	0	0	0	0	0	0	0	0	0	0	0	0	0	0	0	0	0
Solyc00g500394.1.1	Unknown protein	0	0	0	0	0	0	0	0	0	0	0	0	0	0	0	0	0	0	0	0	0
Solyc00g500395.1.1	Unknown protein	0	0	0	0	0	0	0	0	0	0	0	0	0	0	0	0	0	0	0	0	0
Solyc00g500396.1.1	Unknown protein	0	0	0	0	0	0	0	0	0	0	0	0	0	0	0	0	0	0	0	0	0
Solyc00g500397.1.1	Unknown protein	0	0	0	0	0	0	0	0	0	0	0	0	0	0	0	0	0	0	0	0	0
Solyc00g500398.1.1	Unknown protein	0	0	0	0	0	0	0	0	0	0	0	0	0	0	0	0	0	0	0	0	0
Solyc00g500399.1.1	Unknown protein	0	0	0	0	0	0	0	0	0	0	0	0	0	0	0	0	0	0	0	0	0
Solyc00g500400.1.1	Unknown protein	0	0	0	0	0	0	0	0	0	0	0	0	0	0	0	0	0	0	0	0	0
Solyc00g500401.1.1	Unknown protein	0	0	0	0	0	0	0	0	0	0	0	0	0	0	0	0	0	0	0	0	0
Solyc00g500402.1.1	Unknown protein	0	0	0	0	0	0	0	0	0	0	0	0	0	0	0	0	0	0	0	0	0
Solyc00g500403.1.1	Unknown protein	0	0	0	0	0	0	0	0	0	0	0	0	0	0	0	0	0	0	0	0	0
Solyc00g500404.1.1	Unknown protein	0	0	0	0	0	0	0	0	0	0	0	0	0	0	0	0	0	0	0	0	0
Solyc00g500405.1.1	Disease resistance protein (TIR-NBS-LRR class) family (AHRD V3.3 *-* A0A2U1N0W2_ARTAN)	0.38	1.87	2.42	1.57	1.79	1.72	1.54	0.14	1.52	1.11	0.78	2.07	1.29	0.67	0.58	0.31	0.33	1.51	0.15	2.22	0.49
Solyc00g500406.1.1	Disease resistance protein (TIR-NBS-LRR class) (AHRD V3.3 *-* A0A2K3PDT8_TRIPR)	0.69	0.47	0.21	1.04	1	0.87	0.48	0.28	0.96	0.42	0.49	0.61	0.08	0.57	0.73	1.2	0.54	0.72	1.17	0.8	0.63
Solyc00g500407.1.1	Unknown protein	0	0	0	0	0	0	0	0	0	0	0	0	0	0	0	0	0	0	0	0	0
Solyc00g500408.1.1	Unknown protein	0	0	0	0	0	0	0	0	0	0	0	0	0	0	0	0	0	0	0	0	0
Solyc01g004000.1.1	Unknown protein	0	0	0	0	0	0	0	0	0	0	0	0	0	0	0	0	0	0	0	0	0
Solyc01g004002.1.1	Unknown protein	0	0	0	0	0	0	0	0	0	0	0	0	0	0	0	0	0	0	0	0	0
Solyc01g004004.1.1	Unknown protein	0	0	0	0	0	0	0	0	0	0	0	0	0	0	0	0	0	0	0	0	0
Solyc01g004006.1.1	Unknown protein	0	0	0	0	0	0	0	0	0	0	0	0	0	0	0	0	0	0	0	0	0
Solyc01g004008.1.1	Unknown protein	0	0	0	0	0	0	0	0	0	0	0	0	0	0	0	0	0	0	0	0	0
Solyc01g005000.3.1	Glutamate decarboxylase (AHRD V3.3 *** B1Q3F2_SOLLC)	31.7	32.31	33.13	35.39	33.8	30.68	36.93	36.55	35.93	35.41	31.13	36.13	40.47	39.64	39.45	44.35	44.27	44.63	42.04	44.19	34.68
Solyc01g005010.5.1	protein XRI1-like (AHRD V3.11 *** tr|A0A2I4FA04|A0A2I4FA04_9ROSI)	22.53	24.44	21.87	12.48	11.32	11.91	11.94	16.11	13.63	17.71	18.93	18.33	19.34	21.75	22.33	22.13	21.77	19.25	17.62	20.92	19.78
Solyc01g005020.3.1	Salt Overly Sensitive 1	15.7	17.24	16.81	15.05	16.56	15.95	17.86	16.51	17.03	19.6	19.51	18.02	16.71	17.58	16.72	17.94	18.16	17.8	17.28	18.77	16.6
Solyc01g005030.4.1	MAP kinase kinase kinase 1	4.65	5.2	5.43	4.4	4.66	5.02	5.23	5.3	5.61	6.29	6.14	5.91	5.63	5.73	5.51	5.29	4.98	5.03	5.04	5.63	5.28
Solyc01g005040.3.1	CASP-like protein (AHRD V3.3 *** A0A2G3CF58_CAPCH)	0.19	0.85	0.62	0.97	0.91	1.41	2.44	1.85	1.8	2.11	1.39	1.7	0.23	0.36	0.3	0.26	0	0.09	0.21	0.19	0.58
Solyc01g005050.4.1	CASP-like protein (AHRD V3.3 --* A0A2G3CF58_CAPCH)	0	0	0	0	0	0	0	0	0.11	0	0	0	0	0	0	0	0	0	0	0	0
Solyc01g005060.3.1	Zinc finger protein (AHRD V3.3 *** A0A200QDS5_9MAGN)	6.95	6.4	6.4	4.18	5.15	4.58	4.98	5.87	6.77	8.03	7.6	7.28	5.49	6.65	7.24	7.15	7.08	7.02	5.18	5.52	4.97
Solyc01g005070.3.1	ENTH/ANTH/VHS superfamily protein (AHRD V3.3 *** AT1G68110.1)	0.21	0.23	0.08	0.23	0.24	0.27	0.33	0.32	0.37	0.22	0.48	0.2	0.09	0.22	0.11	0.24	0.58	0.53	0.23	0.15	0.14
Solyc01g005080.3.1	65-kDa microtubule-associated protein 6 (AHRD V3.3 *** A0A2G2XSF2_CAPBA),Pfam:PF03999	20.6	22.01	20.76	20.52	21.18	20.18	15.35	16.77	15.58	19.91	20.55	21.16	21	21.57	21.96	20.09	20.78	19.26	19.29	20.64	18.96
Solyc01g005090.3.1	Type I inositol polyphosphate 5-phosphatase 5 (AHRD V3.3 *-* IP5P5_ARATH)	0	0	0	0	0	0	0	0	0	0	0	0	0	0	0.05	0	0	0	0	0	0
Solyc01g005100.4.1	2-oxoglutarate (2OG) and Fe(II)-dependent oxygenase superfamily protein (AHRD V3.3 *** AT1G68080.1)	11.37	10.08	12.8	14.58	12.18	13.51	12.82	13.59	12.62	11.97	13.02	11.24	10.73	11.56	11.5	11.19	11.72	11	10.64	10.95	11.33
Solyc01g005110.3.1	Dolichol-phosphate mannosyltransferase-related protein (AHRD V3.3 *** A0A2U1LCX2_ARTAN)	11.16	12.37	9.14	15.4	12.91	10.72	11.72	11.57	12.65	11.42	13.95	10.42	9.7	11.97	12.59	12.5	10.85	10.41	9.93	8.28	9.69
Solyc01g005120.3.1	Xyloglucan endotransglucosylase/hydrolase (AHRD V3.3 *** A0A2G3AYH1_CAPCH)	20.54	19.43	19.76	23.07	23.67	21.05	16.76	16.94	15.22	14.57	15.05	16.36	18.79	20.49	21.81	20.49	17.03	18.75	18.66	18.5	18.52
Solyc01g005130.3.1	Zinc finger protein 1 (AHRD V3.11 *** tr|A0A2G2XSH3|A0A2G2XSH3_CAPBA)	19.15	18.19	19.08	14.2	16.33	18.2	20.18	20.75	16.95	24.73	24.08	25.39	17.12	18.09	19.16	20.18	21.58	18.67	16.96	17.06	15.89
Solyc01g005140.3.1	Cytochrome b561/ferric reductase transmembrane (AHRD V3.3 *** A0A2U1MNP8_ARTAN)	0.05	0	0	0	0	0	0	0	0	0	0	0	0	0	0	0	0.14	0	0	0	0
Solyc01g005150.3.1	Cytochrome b561/ferric reductase transmembrane protein family (AHRD V3.3 *** A0A2U1MNM8_ARTAN)	4.47	3.68	4.44	3.89	4.05	4.34	4.93	5.35	3.87	4.9	4.48	5.47	4.82	5.59	4.41	5.2	3.84	4.58	4.55	3.51	4.56
Solyc01g005160.5.1	RING-type E3 ubiquitin transferase (AHRD V3.11 *** tr|Q1WM08|Q1WM08_SOLLC)	0	0	0	0.06	0	0.05	0.05	0.17	0.1	0	0	0	0	0	0	0	0	0.04	0	0	0
Solyc01g005170.3.1	ENTH/ANTH/VHS superfamily protein (AHRD V3.11 *** tr|A0A2U1N0Z9|A0A2U1N0Z9_ARTAN)	0	0	0	0	0	0	0	0	0.07	0	0	0	0	0	0	0	0	0	0	0	0
Solyc01g005180.1.1	protein LITTLE ZIPPER 3 (AHRD V3.3 *-* A0A2I4E2N9_9ROSI)	0	0.58	0.49	1.15	0	2.19	1.05	0	1.15	0.59	0.51	1.84	1.68	1.13	0	0.6	0.65	0.94	0	0.96	0.47
Solyc01g005210.4.1	Trehalose-6-phosphate synthase (AHRD V3.3 *** E5GC29_CUCME)	23.32	23.71	22.89	27.85	28.53	27.11	33.37	31.21	31.64	31.63	31.36	29.52	19.27	19.98	20.37	20.97	20.61	20.43	19.93	22.5	20.16
Solyc01g005220.3.1	MACPF domain-containing protein (AHRD V3.3 *** A0A2G3AYJ5_CAPCH)	1.75	0.94	1.39	1.77	1.72	1.48	0.46	0.71	0.83	0.67	0.49	0.35	1.27	1.19	1.18	0.79	0.84	0.95	1.23	1.24	1.18
Solyc01g005230.5.1	S-adenosyl-L-methionine-dependent methyltransferases superfamily protein (AHRD V3.11 *** tr|A0A2U1QHF5|A0A2U1QHF5_ARTAN)	0.09	0	0.13	0.12	0.21	0	0.18	0	0.07	0.15	0.03	0	0.07	0.08	0.07	0.13	0.08	0.03	0.03	0.06	0.06
Solyc01g005240.4.1	Aspartokinase (AHRD V3.3 *** A0A2I4FQZ8_9ROSI)	24.9	25.63	25.31	31.46	28.94	28.38	39.87	37.41	40.52	42.99	46.55	44.55	27.66	28.4	30.16	31.95	32.48	32.14	28.04	27.23	27.63
Solyc01g005250.5.1	Aspartate-semialdehyde dehydrogenase (AHRD V3.11 *** tr|A0A2G3AYJ3|A0A2G3AYJ3_CAPCH)	44.82	49.09	47.68	49.08	49.28	52.08	62.77	56.44	55.59	63.02	66.95	68.35	53.82	54.44	53.77	54.82	58.2	58.13	52.9	52.92	51.34
Solyc01g005253.1.1	Sec14p-like phosphatidylinositol transfer family protein (AHRD V3.3 *** A0A1Y1I4L4_KLENI)	3.68	4.14	3.05	4.41	4.16	4.37	5.66	6.03	5.78	7.24	6.34	6.25	4.25	4.25	4.04	4.61	3.44	4.44	4.44	5.89	5.02
Solyc01g005257.1.1	Sec14p-like phosphatidylinositol transfer family protein (AHRD V3.3 *** A0A1Y1I4L4_KLENI)	15.21	13.98	15.55	17.81	18.85	14.89	11.42	12.53	13.89	14.79	14.85	13.51	18.15	16.19	18.62	15.18	13.95	14.23	15.27	16.59	17.25
Solyc01g005280.3.1	Sec14p-like phosphatidylinositol transfer family protein (AHRD V3.3 *** A0A1Y1I4L4_KLENI)	12.49	11.34	12.63	7.7	8	7.68	8.86	10.74	9.84	12.47	12.23	11.98	12.49	10.42	10.13	11.65	11.64	11.09	12.92	13.66	11.83
Solyc01g005290.4.1	Sec14p-like phosphatidylinositol transfer family protein (AHRD V3.3 *** A0A1Y1I4L4_KLENI)	6.28	5.12	5.62	5.06	4.81	3.84	5.78	6.71	7.78	16.52	18.16	17.9	5.82	4.74	4.17	5.39	4.98	4.49	5.49	5.37	5.99
Solyc01g005310.3.1	Dynamin (AHRD V3.3 *** E5GB64_CUCME)	0.05	0	0	0.03	0	0.03	0.06	0.06	0	0	0	0	0	0	0.03	0	0.07	0	0	0.05	0
Solyc01g005320.2.1	3-oxo-5-alpha-steroid 4-dehydrogenase (DUF1295) (AHRD V3.3 *** O81042_ARATH)	1.73	1.68	2.03	1.62	1.46	1.75	0.91	1.32	2.11	1.85	2.14	1.88	1.77	1.84	1.82	2.46	3.66	2.61	2.3	2.99	1.87
Solyc01g005330.3.1	Microtubule-associated protein 70 (AHRD V3.3 *** A0A200QNX4_9MAGN)	75.47	74.62	78.52	93.27	95.42	91.44	73.55	73.15	69.03	70.39	72.71	71.18	71.94	75.82	76.31	76.23	70.5	69.72	71.74	73.96	70.12
Solyc01g005340.3.1	Ankyrin repeat-containing protein (AHRD V3.3 *** A0A2G2XSI9_CAPBA)	4.87	3.33	5.12	5.66	5.16	5.99	5.74	5.86	5.55	5.71	5.21	5.35	4.91	4.57	4.16	5.36	5.08	4.99	4.8	5.19	4.84
Solyc01g005350.4.1	S-adenosyl-L-methionine-dependent methyltransferases superfamily protein (AHRD V3.3 *** A0A2U1QHF5_ARTAN)	1.3	1.46	1.4	1.09	0.93	0.84	1.6	1.26	1.84	1.98	1.82	2.17	0.87	0.7	0.86	1.98	1.8	1.6	1.31	1.09	1.2
Solyc01g005370.3.1	Calcium-dependent protein kinase (AHRD V3.3 *-* CDPK_DAUCA)	0.89	0.98	0.7	0.74	1.14	1.19	1.05	1.49	1.58	0.79	0.87	0.88	0.7	0.81	0.75	1.14	0.53	0.95	0.84	1.31	0.58
Solyc01g005380.4.1	Histone-lysine N-methyltransferase setd3 (AHRD V3.11 *** tr|A0A1J3D0A4|A0A1J3D0A4_NOCCA)	15.7	16.34	18.4	12.96	14.67	14.55	18.09	16.85	17.78	20.58	19.36	19.73	18.8	15.99	15.77	18.25	17.56	17.33	15.23	13.89	15.84
Solyc01g005385.2.1	Histone-lysine N-methyltransferase setd3 (AHRD V3.11 *-* tr|A0A1J3IHK0|A0A1J3IHK0_NOCCA)	6.77	5.88	6.26	5.08	9.21	5.51	7.84	8.25	6.4	8.34	8.68	9.21	8.62	8.58	8.62	6.24	7.71	7.34	8.53	8.3	7.81
Solyc01g005390.3.1	Nudix hydrolase (AHRD V3.3 *** A0A2U1MBD3_ARTAN)	0.75	1.84	0.67	1.07	0.93	1.41	1.15	1.18	1.34	2.15	1.54	1.46	1.47	0.95	1.05	1.03	1.66	1.44	1.5	0.93	1.3
Solyc01g005400.3.1	Caleosin (AHRD V3.3 *** A0A200QL80_9MAGN)	11.17	11.57	10.45	9.27	9.66	9.54	8.22	11.95	9.97	11.34	12.22	11.4	10.83	10.42	11.7	11.45	10.13	10.37	9.09	11.49	11.15
Solyc01g005410.5.1	Caleosin (AHRD V3.11 *** tr|A0A200QL80|A0A200QL80_9MAGN)	8.83	10.05	7.98	16.76	20.61	15.34	24.52	27.59	25.47	11.28	9.95	10.67	6.72	5.37	7.56	13.07	9.2	11.04	7.5	8.16	7.07
Solyc01g005420.2.1	C2 calcium-dependent membrane targeting (AHRD V3.3 *-* A0A2U1LLL4_ARTAN)	5.18	4.8	5.82	11.05	10.39	12.05	11.4	12.81	13.31	10.53	10.4	11.99	3.31	3.71	3.94	4.83	4.24	4.63	4.95	3.93	4.1
Solyc01g005430.3.1	Plant ubx domain-containing protein 2 (AHRD V3.3 *** A0A1J6HWL3_NICAT)	6.23	5.08	4.9	8.18	8.84	8.81	9.06	8.43	9.48	6.93	7.74	6.45	5.11	6.21	5.66	6.67	5.15	5.52	5.11	5.05	5.05
Solyc01g005440.4.1	Jasmonate ZIM-domain protein 2 (AHRD V3.3 *** B3Y562_TOBAC)	72.64	77.31	79.07	103.67	94.65	97.99	175.08	169.12	175.84	125.33	130.15	129.5	71.68	73.26	66.64	60.53	60.96	59.07	77.11	79.33	74.49
Solyc01g005450.3.1	F-box protein SKIP28 (AHRD V3.3 *** A0A2I4F4P9_9ROSI)	5.87	4.18	4.83	6.29	6.22	6.41	3.42	4.63	6.18	5.96	6.35	5.72	4.64	3.74	3.33	3.5	2.79	2.39	4.49	4.29	3.3
Solyc01g005460.4.1	Dynein light chain (AHRD V3.3 *** A0A1U8EJW7_CAPAN)	13.9	13.52	14.84	16.09	19.01	15.76	15.74	19.81	17.36	19.38	19.75	18.62	15.99	19.64	17.14	14.3	14.64	13.84	13.2	14.32	15.34
Solyc01g005470.3.1	protein PLANT CADMIUM RESISTANCE 2-like (AHRD V3.3 *** A0A1U8ETE7_CAPAN)	2.81	2.24	2.75	10.48	12.93	13.12	24.07	25.8	27.79	19.18	19.41	18.52	2.43	2.94	4.37	6.49	4.82	4.83	2.67	3.34	2.7
Solyc01g005480.3.1	transmembrane protein%2C putative (DUF677) (AHRD V3.3 *** AT3G19330.4)	7.78	8.44	8.74	10.65	10.95	10.6	10.31	10.89	10.01	9.5	9.48	10.4	7.8	9.17	8.88	8.02	8.88	8.85	8.35	8.42	7.44
Solyc01g005490.3.1	IAA-amino acid hydrolase IL.1	23.78	20.83	21.74	20.87	20.55	21.76	22.35	20.01	20.28	16.46	17.11	16.63	21.2	19.3	19.54	18.71	18.63	18.74	17.94	18.12	17.6
Solyc01g005500.3.1	NAD(P)-binding Rossmann-fold superfamily protein (AHRD V3.3 *** A0A2U1PL19_ARTAN),Pfam:PF13561	2.64	2.09	1.73	1.05	1.56	1.15	2.3	1.9	1.6	1.4	1.66	0.98	1.65	1.03	1.45	1.71	2.53	1.84	2.03	1.39	2.2
Solyc01g005510.3.1	L-ascorbate oxidase homolog (AHRD V3.3 *** Q6UN75_TOBAC)	0.07	0	0	0	0	0	0	0.03	0	0	0	0	0	0.03	0	0	0.03	0.02	0	0.05	0.05
Solyc01g005520.4.1	Protein LOW PSII ACCUMULATION 1, chloroplastic (AHRD V3.3 *-* A0A1J3E7D8_NOCCA)	214.41	214.92	208.21	193.4	190.75	172.96	133.54	155.14	159.97	128.08	137.57	134.22	191.64	202.1	199.3	206.49	176.77	182.74	179.63	177.58	186.15
Solyc01g005530.3.1	nuclear polyadenylated RNA-binding protein (AHRD V3.3 *** AT3G13480.2)	15.58	18.46	17.25	15.77	15.67	15.96	16.18	18.1	17.88	16.62	18.53	19.15	19	19.79	18.41	20.46	14.2	13.22	16.94	16.25	15.62
Solyc01g005540.5.1	Lysine--tRNA ligase (AHRD V3.11 *** tr|A0A1U8HGH5|A0A1U8HGH5_CAPAN)	35.53	35.41	36.09	38.77	40.23	39.95	45.27	42.52	41.73	52.22	54	52.1	36.29	36.11	35.99	40.09	40.81	40.22	31.28	30.23	30.83
Solyc01g005550.3.1	DUF239 domain-containing protein/DUF4409 domain-containing protein (AHRD V3.3 *** A0A1Q3BKR6_CEPFO)	161.89	162.36	163.25	149.05	149.31	139.04	178.31	184	174.65	174.59	175.54	174.85	159.96	171.35	169.69	171.33	159.41	157.49	155.74	162.2	157.27
Solyc01g005560.3.1	Isocitrate dehydrogenase [NADP] (AHRD V3.3 *** A0A2G3BR90_CAPCH)	167.43	165.71	163.6	202.27	202.74	190.08	297.29	315.2	311.09	296.67	288.34	290.64	155.08	162.42	158.8	183.91	170.98	178.45	151.35	149.85	143.29
Solyc01g005570.4.1	hypothetical protein (DUF1639) (AHRD V3.3 *** AT1G55340.1)	32.91	33.03	29.72	31.06	29.92	32.37	31.74	35.77	32.04	33.36	28.67	32.92	30.01	34.47	33.36	34.08	29.25	27.27	32.15	34	30.94
Solyc01g005580.2.1	hypothetical protein (DUF1639) (AHRD V3.3 *** AT1G55340.1)	48.75	48.8	46.07	45.69	44.9	43.67	37.91	43.95	41	46.04	43.6	42.45	44.47	49.54	51.8	44.83	38.56	41.32	47.12	47.34	44.66
Solyc01g005590.2.1	Unknown protein	232.76	223.08	220.43	241.09	276.15	295.62	116.37	118.06	93.67	78.48	81.7	67.07	187.67	191.49	189.31	150.88	158.51	162.98	193.81	199.75	193.39
Solyc01g005600.4.1	5'-adenylylsulfate reductase-like 5 (AHRD V3.3 *** A0A2G2W4X9_CAPBA)	28.78	27.51	29.17	25.51	29.78	27.29	29.15	28.05	27.57	33.04	33.97	34.66	27.56	29.28	29.34	28.09	29.78	30.25	30.14	30.41	30.41
Solyc01g005610.4.1	GDSL esterase/lipase (AHRD V3.3 *** A0A2G3AJV6_CAPAN)	0	0	0	0	0	0	0	0	0	0	0	0	0	0	0	0	0	0	0	0	0
Solyc01g005620.3.1	oxoglutarate/malate translocator	478.95	487.14	489.19	474.75	467.48	459.23	446.79	443.9	454.68	431.64	439.33	445.73	481.55	490.11	478.35	496.89	514.12	503.5	501.44	484.04	479.77
Solyc01g005630.3.1	Ethylene-responsive transcription factor (AHRD V3.3 *** A0A2G3BR89_CAPCH)	0	0	0	0	0	0	0	0	0	0	0	0	0	0	0	0	0	0	0	0	0
Solyc01g005640.4.1	Histidine-tRNA ligase (AHRD V3.3 *** A0A1I9LTH3_ARATH)	9.02	8.88	8.12	8.53	8.36	8.65	7.15	7.78	7.53	8.51	9.36	8.33	9.33	9.11	8.68	9.11	9.93	7.76	8.9	10.07	9.62
Solyc01g005650.3.1	RBR-type E3 ubiquitin transferase (AHRD V3.3 *** A0A2G2W4Q8_CAPBA)	0	0	0	0	0	0	0	0	0	0	0	0	0	0	0	0	0	0	0	0	0
Solyc01g005660.3.1	R2R3MYB transcription factor 5	0	0	0	0	0	0	0	0	0	0	0	0	0	0	0	0	0	0	0	0	0
Solyc01g005670.3.1	BTB/POZ domain-containing protein (AHRD V3.3 *** A0A2I0X876_9ASPA)	3.33	4.25	3.88	3.92	4.03	3.71	4.95	3.64	4.28	4.07	3.57	4.65	4.27	4.63	4.65	4.79	3.52	3.81	4.13	3.85	4.68
Solyc01g005680.4.1	Cytokinin riboside 5'-monophosphate phosphoribohydrolase (AHRD V3.3 *** A0A2I4FSE2_9ROSI)	2.11	1.56	1.07	1.72	1.25	0.98	1.43	2.45	1.29	1.95	1.72	1.6	0.66	1.54	0.98	1.08	1.25	1.15	1.54	1.25	1.48
Solyc01g005690.4.1	Calcium ion binding protein (AHRD V3.11 *** tr|A0A2U1KGE3|A0A2U1KGE3_ARTAN)	38.01	40.5	41.61	47.45	44.6	45.44	38.49	37.48	34.01	41.54	40.75	41.32	38.74	40.06	40.32	38.23	35.98	37.03	39.48	38.49	38.82
Solyc01g005710.2.1	Hcr9-Avr9-hir2 (AHRD V3.3 *-* Q3T7E8_SOLHA)	1.77	1.72	1.96	4.15	4.45	2.48	0.92	2.47	1.47	1.39	1.64	0.92	1.63	1.55	2.51	1.82	0.77	0.45	1.11	2.18	0.68
Solyc01g005730.3.1	NL0C (AHRD V3.3 *** Q9ZS83_SOLLC)	8.2	8.81	7.98	6.18	6.41	6.74	3.94	5.15	4.74	4.66	4.48	4.4	6.1	6.84	6.11	5.21	4.55	4.17	6.4	7.12	6.96
Solyc01g005750.1.1	Lipoxygenase (AHRD V3.3 *-* O49878_SOLLC)	0	0	0	0	0	0	0	0	0	0	0	0	0	0	0	0	0	0	0	0.93	0
Solyc01g005760.3.1	NL0D (AHRD V3.3 *** Q9ZS82_SOLLC)	5.16	6.12	6.03	5.69	5.9	5.61	4.48	4.05	4.41	4.92	5.05	5.35	4.78	6.28	5.94	8.09	6.22	6.11	6.84	7.6	7.27
Solyc01g005770.3.1	Unknown protein	2.03	1.89	0.64	4.11	3.67	1.07	3.07	1.16	1.82	3.37	3.3	1.99	1.81	3.66	2.82	1.97	2.07	1.5	2.98	1.84	2.41
Solyc01g005780.1.1	NL0E (AHRD V3.3 *** Q9ZS81_SOLLC)	0.22	0.12	0.15	0.2	0.4	0.28	0.24	0.29	0.37	0.47	0.41	0.41	0.14	0.31	0.22	0.25	0.15	0.23	0.3	0.3	0.32
Solyc01g005783.1.1	Unknown protein	0	0	0	0	0	0	0	0	0	0	0.66	0	0	0	0	0	0	0	0	0	0
Solyc01g005787.1.1	Unknown protein	0.71	0	0	1.36	0.5	0.87	0.83	0.95	0.45	0.46	0.4	1.45	0	0	0.38	0	0.51	0.37	0.41	0.37	0.37
Solyc01g005790.1.1	Pentatricopeptide repeat (AHRD V3.3 *** A0A200QH82_9MAGN)	4.24	4.96	4.53	4.21	5.14	4.93	5.55	4.76	5.99	5.74	5.29	5.53	5.03	5.71	4.84	4.44	4.53	4.97	5.05	4.75	4.88
Solyc01g005800.3.1	Calmodulin binding protein (AHRD V3.3 *** A0A2K3N563_TRIPR)	0.16	0.21	0.05	0.27	0.36	0.27	0.28	0.37	0.33	0.29	0.3	0.46	0.23	0.45	0.2	0.26	0.36	0.26	0.03	0.36	0.17
Solyc01g005810.3.1	Protein MAK16 homolog (AHRD V3.3 *** A0A2G3DEE9_CAPCH)	58.76	62.68	59.99	64.83	62.87	61.68	71.98	74.78	69.42	66.64	66.35	63.98	63.96	61.68	67.67	66.26	60.99	55.16	57.32	60.03	61.72
Solyc01g005820.4.1	Serine/arginine-rich-splicing factor SCL30A (AHRD V3.3 *** A0A0M9UMR8_NICAT)	133.07	133.78	137.55	154.14	149	158.74	218.98	214.07	198.16	176.81	171.34	180.39	147.54	144.95	148.65	147.03	144.62	150.16	134.35	138.54	145.28
Solyc01g005830.4.1	Glucan endo-1,3-beta-glucosidase 4 (AHRD V3.3 *-* A0A2G2XNZ6_CAPBA)	29.23	31.41	32.54	32.38	29.58	33.5	27.1	23.77	24.7	27.62	27.31	25.91	30.77	31.55	33.95	29.52	27.54	27.38	31.17	29.62	28.49
Solyc01g005840.3.1	Ubiquitin conjugating enzyme (AHRD V3.3 *** W7U085_9STRA)	18.24	19.16	20.15	14	16.21	16.06	19.71	16.53	20.65	28.64	24.11	25.11	19.36	19.33	22.17	17.5	22.46	18.84	22.84	21.97	22.57
Solyc01g005850.3.1	Extensin-like protein Dif54 (AHRD V3.11 *-* tr|Q43505|Q43505_SOLLC)	2.1	2.51	1.75	1.68	1.58	2.56	1.25	1.41	1.49	2.71	2.05	1.99	2	1.85	1.54	2.14	1.19	1.33	2.02	2.14	1.35
Solyc01g005860.2.1	Unknown protein	0	0	0.32	0.43	0	0	0	0.38	0.36	0	0	0	0	0	0	0	0	0	0	0	0
Solyc01g005870.4.1	Cf-like protein (AHRD V3.11 *** tr|A0A140GMU3|A0A140GMU3_SOLLC)	3.56	3.29	2.81	16.24	17.26	14.78	6.04	6.16	7.83	4.58	5.38	4.88	2.5	2.74	3.37	2.18	1.7	1.87	2.8	2.92	3.05
Solyc01g005880.1.1	Extensin-like protein Dif10 (AHRD V3.3 *-* Q43504_SOLLC)	0.16	0.14	0	0.5	0.61	0.55	0.52	0.36	0.06	0.14	0	0.15	0.07	0	0.18	0	0.08	0.17	0.06	0.06	0.06
Solyc01g005890.1.1	extensin-2-like (AHRD V3.3 *-* XP_019069150.1)	0.08	0	0	0.1	0	0	0	0	0	0	0	0.11	0	0	0	0	0	0	0	0	0
Solyc01g005900.3.1	Transferase (AHRD V3.11 *** tr|A0A200Q1C0|A0A200Q1C0_9MAGN)	2.97	1.76	2.2	1.92	2.22	2.02	2.2	2.11	3.02	3.54	3.74	2.33	2.58	2.99	2.87	2.65	2.05	3.17	2.06	2.95	2.21
Solyc01g005910.3.1	Acid phosphatase/vanadium-dependent haloperoxidase-related protein (AHRD V3.3 *** A0A2U1NM03_ARTAN)	23.71	23.73	25.32	25.2	25.67	24.99	27.11	25.63	27.68	30.62	29.44	31.33	23.17	23.65	23.85	24.13	27.38	22.35	21.17	22.55	20.73
Solyc01g005920.3.1	Amino acid/polyamine transporter I (AHRD V3.3 *** A0A200RCI7_9MAGN)	2.25	2.11	2.5	2.2	2.81	2.56	3.19	3.06	3.64	2.21	3.07	2.63	1.28	1.58	1.6	1.58	1.74	1.98	1.98	1.98	1.54
Solyc01g005930.3.1	Lipase/lipooxygenase%2C PLAT/LH2 family protein (AHRD V3.3 *** AT1G55280.2)	6.71	6.87	6	7.21	6.65	6.99	10.63	11.08	13.24	7.72	9.14	8.15	6.85	6.94	6.48	7.04	5.33	5.86	6.35	6.12	6.15
Solyc01g005940.4.1	Phytoene synthase, chloroplastic (AHRD V3.3 *** A0A2G3DEK5_CAPCH),Pfam:PF00494	0	0.06	0	0	0	0	0.06	0	0.06	0	0	0	0	0	0.05	0.07	0	0	0	0	0
Solyc01g005950.4.1	Serine/threonine-protein phosphatase (AHRD V3.3 *** A0A2G3DEI1_CAPCH)	46.14	45.01	46.12	43.75	40.75	40.41	39.26	39.12	41.67	37.22	40.12	38.5	45.73	45.86	48.72	45.73	43.49	40.43	46.04	44.95	45.45
Solyc01g005960.3.1	RNA helicase DEAD1	36.21	37.85	36.03	40.7	39.24	40.31	48.81	46.08	45.99	43.74	43.03	45	37.08	38	35.33	39.74	40.68	38.92	34.63	35.29	33.74
Solyc01g005970.3.1	F-box/kelch-repeat protein (AHRD V3.3 *** A0A1U8GYH7_CAPAN)	5.5	5.8	6.64	6.78	6.94	6.98	7.46	7.66	7.43	7.03	8.17	7.7	5.02	5.69	5.77	5.85	5.66	5.23	5.67	5.81	5.79
Solyc01g005980.4.1	transmembrane protein%2C putative (Protein of unknown function%2C DUF538) (AHRD V3.3 *** AT5G19860.1)	10.95	11.01	11.83	8.58	10.91	8.59	11.68	15.53	13.34	14.66	12.29	11.25	15.23	14.38	16.81	15.04	13.85	12.62	13.25	15.85	15.98
Solyc01g005985.2.1	Bifunctional inhibitor/lipid-transfer protein/seed storage 2S albumin superfamily protein, putative (AHRD V3.11 *** tr|A0A061GSH0|A0A061GSH0_THECC)	115.88	111.77	117.22	113.44	115.74	111.79	82.8	84.99	82.61	94.97	89.61	87.29	101.12	100.48	101.5	96.63	98.6	98.2	96.87	100.72	99.27
Solyc01g006000.3.1	GPI mannosyltransferase 2 (AHRD V3.3 *** A0A2G3DEG8_CAPCH)	9.44	9.15	9.5	8.27	7.96	10.17	8.92	7.71	7.87	9.65	10.18	9.72	10.01	9.97	10.98	8.41	7.83	8.13	9.27	10.92	9.61
Solyc01g006010.3.1	Branchpoint-bridging protein (AHRD V3.3 *-* A0A1J3JYE2_NOCCA)	7.46	8.09	7.81	9.24	9.26	9.64	12.89	11.34	11.07	10.63	11.43	11.72	8.35	8.99	9.09	8.35	8.78	8	7.59	8.31	7.71
Solyc01g006040.3.1	E3 ubiquitin protein ligase (AHRD V3.3 *** A0A2I4FSG3_9ROSI)	10.6	9.88	11.4	9.76	9.75	9.72	10.7	11.48	11.11	11.82	11.83	11.41	11.27	11.59	10.78	11.23	9.49	10.03	10.91	10.15	10.09
Solyc01g006050.2.1	transmembrane protein 45B-like (AHRD V3.3 *** A0A2I4DQK0_9ROSI)	0.08	0.2	0.09	0.1	0	0.05	0	0.05	0.23	0.05	0.04	0	0.14	0	0.04	0.27	0.11	0.12	0.17	0	0.28
Solyc01g006055.1.1	Dirigent protein (AHRD V3.3 *** K4ASH2_SOLLC)	0.97	0.75	1.4	1.63	2.02	1.7	1.72	2.55	3.73	1.94	1.99	1.76	1.07	2.1	1.15	1.6	2.7	2.26	1.63	1.41	0.99
Solyc01g006070.3.1	transmembrane protein 45B-like (AHRD V3.11 *** tr|A0A2I4DQK0|A0A2I4DQK0_9ROSI)	0.79	1.5	0.92	1.17	1.14	1.13	0.54	0.98	0.75	1.12	1.03	0.89	0.64	0.86	0.89	1.04	1.09	1.24	0.63	0.89	0.84
Solyc01g006080.2.1	Plant/protein (DUF789) (AHRD V3.3 *** Q8LF98_ARATH)	0.53	0.29	0.25	0.2	0.1	0.19	0.27	0.2	0	0.19	0	0.11	0	0.1	0.16	0.31	0.42	0.08	0	0.16	0.31
Solyc01g006090.3.1	Eukaryotic rRNA processing (AHRD V3.3 *** A0A2U1PZE8_ARTAN)	9.34	9.91	10.12	12.89	14.68	14.43	22.94	21.9	24.55	21.05	23.78	22.64	11.97	11.83	12.07	13.28	11.06	13.41	8.53	8.8	9.3
Solyc01g006100.4.1	cytosine-5 DNA methyltransferase1L	25.59	27.33	27.06	30.37	28.55	28.28	38.73	36.42	36.82	38.4	38.81	36.8	30.87	29.72	33.85	31.15	27.51	26.18	23.74	24.48	24.24
Solyc01g006110.3.1	PP2A regulatory subunit TAP46 (AHRD V3.3 *** A0A2G2XNB2_CAPBA)	42.67	38.72	41.77	47.92	49.46	43.67	45.73	50.34	44.01	43.7	45.18	42.92	40.62	40.7	43.41	46.13	43.86	41.45	37.58	36.79	39.01
Solyc01g006120.4.1	Protein kinase family protein (AHRD V3.3 *** A0A2U1M4N4_ARTAN)	69.49	73.75	72.81	75.16	77.15	74.1	74.42	71	69.9	67.7	67.64	65.39	73.77	73.19	72.27	73.61	71.82	72.82	74.83	72.19	74.81
Solyc01g006140.4.1	CDT1-like protein a, chloroplastic (AHRD V3.3 *** A0A2I4F6Q2_9ROSI)	15.16	15.79	16.17	13.85	14.74	15.03	14.86	13.94	14.03	14.57	17.31	15.25	14.32	15.19	15.81	17.06	15.24	14.38	13.88	12.99	14.26
Solyc01g006150.3.1	Cation efflux protein (AHRD V3.3 *** A0A200PY73_9MAGN)	11.86	13.1	13.86	13.46	14.83	13.67	13.96	14.33	15.3	14.3	13.01	15.74	10.67	12.87	10.79	14.01	15.25	13.8	12.05	12.35	12.77
Solyc01g006160.3.1	60S acidic ribosomal protein .1	513.82	496.42	509.29	586.79	603.61	536.28	695.95	713.75	690.26	747.76	736.69	720.04	607.74	550.88	567.75	617.67	679.69	630.37	500.03	497.9	497.15
Solyc01g006170.5.1	Eukaryotic rRNA processing (AHRD V3.11 *** tr|A0A2U1PZE8|A0A2U1PZE8_ARTAN)	23.07	22.78	22.22	35.17	37.98	33.95	55.69	58.26	51.83	52.66	49.37	47.7	31.97	29.69	30.83	29.91	30.84	27.96	18.99	20.65	22.27
Solyc01g006180.4.1	P-loop containing nucleoside triphosphate hydrolases superfamily protein (AHRD V3.3 *** A0A2U1MH74_ARTAN)	4.46	4.71	5.13	6.22	5.8	6.65	9.03	9.38	8.83	9.95	9.57	9.86	5.49	5.04	5.59	6.52	6.03	5.57	4.73	5	4.06
Solyc01g006190.3.1	E3 ubiquitin-protein ligase (AHRD V3.3 *** A0A1U8H1Q2_CAPAN)	51.34	50.22	50.8	42.51	42.59	42.02	45.9	41.72	40.15	44.08	46.07	41.04	50.4	51.15	51.56	44.89	50.5	47.36	52.77	56.65	59.01
Solyc01g006200.3.1	Unknown protein	5.76	4.58	5.11	6.44	6.3	4.85	4.81	4.94	5.72	5.53	6.57	5.46	4.56	4.75	4.68	4.58	5.4	4.62	4.7	4.71	4.5
Solyc01g006210.4.1	Non-structural maintenance of chromosomes element.1	5.6	7.22	7.81	7.13	7.42	7.42	9.32	10.38	9.19	7.77	8.39	7.5	8.88	6.73	8.97	9.48	7.78	7.79	6.41	5.69	6.67
Solyc01g006220.3.1	histone-lysine N-methyltransferase ASHH3 (AHRD V3.3 *** A0A1S4DKJ0_TOBAC)	10.38	11.61	12.09	10.65	10.46	9.49	12.74	11.34	10.57	11.55	12.64	13.06	12.45	12.48	12.11	13.85	10.92	9.52	10.71	12.35	11.95
Solyc01g006230.3.1	Cysteine protease (AHRD V3.3 *** A0A2G3AHQ7_CAPAN)	24.59	23.23	24.4	22.77	23.93	24.51	25.96	25.73	26.38	29.25	28.74	26.92	25.29	28	27.04	24.82	23.36	23.5	24.27	24.73	24.08
Solyc01g006240.3.1	Inactive protein restricted tev movement.1	12.38	13.29	14.03	13.79	13.19	13.43	11.94	15.12	15.09	15.95	14.1	12.31	13.67	15.25	12.64	15.33	11.64	14.13	14.77	14.12	13.14
Solyc01g006250.2.1	F-box protein (AHRD V3.3 *** A0A2G3AHK9_CAPAN)	3.71	4.29	3.24	2.96	3.72	3.16	2.52	4.97	5	4.13	4.32	4.4	4.94	2.61	2.81	3.7	3.83	3.82	3.26	2.7	2.66
Solyc01g006260.4.1	Ribonuclease P/MRP protein subunit POP5 (AHRD V3.3 *** A0A200Q6K4_9MAGN)	6.54	7.4	9.37	7.99	8.18	9.08	9.57	8.46	8.28	7.26	7.04	6.06	8.7	8.66	7.46	11.26	7.57	8.62	7.8	7.91	8.36
Solyc01g006270.2.1	Unknown protein	0	0	0	0	0	0	0	0	0	0	0	0	0	0	0	0	0	0	0	0	0
Solyc01g006280.3.1	Formate--tetrahydrofolate ligase (AHRD V3.3 *** A0A2G3DED7_CAPCH)	64.33	68.2	64.91	58.78	61.47	59.16	93.43	87.61	88.33	104.83	106.69	105.89	72.74	69.61	70.67	78.48	78.73	77.59	72.48	72.9	70.61
Solyc01g006300.3.1	LECEVI1A	4.94	5.57	5.82	4.49	5.59	4.8	11.13	11.22	14.57	18.72	15.42	14.46	5.6	6.63	9.7	10.27	8.22	9.55	7.01	6.57	7.38
Solyc01g006310.3.1	Peroxidase (AHRD V3.3 *** K4ASJ7_SOLLC)	0	0	0	0	0	0	0	0	0	0	0	0	0	0	0	0	0	0	0	0	0
Solyc01g006320.4.1	Late embryogenesis abundant (LEA) hydroxyproline-rich glycoprotein family (AHRD V3.3 *** Q9LJT9_ARATH)	28.55	25.14	25.9	44.35	44.78	38.57	21.51	28.91	26.24	30.43	31.24	29.11	24.32	23.5	24.56	29.04	21.78	23.6	24.57	25.06	26.89
Solyc01g006330.5.1	Plastid-lipid associated protein PAP / fibrillin family protein (AHRD V3.11 *** tr|A0A2U1MH95|A0A2U1MH95_ARTAN)	60.38	60.75	58.16	51.55	50.99	50.75	48.79	54.61	53.09	58.55	60.84	59.63	53.23	53.74	54.26	45.35	49.28	47.14	54.45	50.89	49.81
Solyc01g006340.3.1	DEAD-box ATP-dependent RNA helicase .1	3.75	4.25	3.39	3.61	3.85	4.67	4.02	4.46	4.55	5	4.04	4.4	4.17	4.05	4.24	4.98	4.62	3.84	4.42	4.12	3.42
Solyc01g006350.4.1	Callose synthase.1	39.72	41.67	41.43	43.92	43.16	44.12	49.87	50.56	48.81	51.34	53.05	53.03	41.75	43.67	44.99	44.66	43.66	41.82	41.6	42.38	42.52
Solyc01g006360.4.1	Callose synthase 9 (AHRD V3.3 *** A0A2G3AHT3_CAPAN)	21.62	23.72	22.88	27.33	26.53	25.23	30.68	26.59	26.26	30.53	29.78	30.3	24.26	26.17	26.34	26.85	24.12	25.14	23.06	25.55	23.47
Solyc01g006370.3.1	Callose synthase (AHRD V3.3 *** K7PRK8_MAIZE)	60.46	65.44	64.21	65.49	66.19	64.63	78.3	74.06	71.49	92.34	96.96	94.38	71.07	74.27	74.19	78.19	72.92	70.5	66.31	70.02	65.93
Solyc01g006380.2.1	RING-type E3 ubiquitin transferase (AHRD V3.3 *-* A0A2U1P546_ARTAN)	3.42	4.19	3.23	1.73	2.64	1.55	1.5	2.37	2.38	2.66	2.65	3.2	3.22	3.18	3.03	3.03	2.31	2.4	2.39	2.15	2.44
Solyc01g006390.2.1	Pistil extensin like protein, partial CDS only (AHRD V3.3 *-* Q7DLN2_TOBAC)	29.32	28.62	24.29	25.58	22.69	20.94	30.59	33.02	32.98	23.44	23.64	24.21	44.15	44.43	42.6	42.19	35.27	40.86	27.49	31.3	36.55
Solyc01g006400.4.1	Pistil extensin like protein, partial CDS only (AHRD V3.3 *-* Q7DLN2_TOBAC)	734.45	712.87	681.34	631.74	622.94	684.06	940.16	1005.28	927.03	847.4	860.83	874.31	955.38	858.16	819.49	780.81	819.02	923.97	755.88	788.82	830.26
Solyc01g006410.4.1	Pistil extensin like protein, partial CDS only (AHRD V3.3 *-* Q7DLN2_TOBAC)	0	0	0	0	0	0	0	0	0	0	0	0	0	0	0	0	0	0	0	0	0
Solyc01g006420.3.1	Unknown protein	0	0	0	0	0	0	0	0	0	0	0	0	0	0	0	0	0	0	0.21	0	0
Solyc01g006430.3.1	Fatty acid desaturase (AHRD V3.3 *** E7CCC0_9BRAS)	338.52	352.65	344.64	268.04	265.31	277.17	273.95	265.1	269.54	176.17	167.65	169.25	352.38	345.06	325.56	329.16	354.51	355.27	379.58	375.44	367.86
Solyc01g006440.2.1	Protein NRT1/ PTR FAMILY 7.1	0.34	0.11	0.19	0.04	0	0.04	0	0.07	0.07	0.1	0.06	0.08	0.1	0.11	0.09	0.27	0.08	0.28	0.19	0.35	0.2
Solyc01g006460.3.1	Non-structural maintenance of chromosomes element 4-like protein B (AHRD V3.3 *** A0A2G3DE98_CAPCH)	0	0	0	0	0	0	0	0	0	0	0.11	0	0.06	0	0	0	0	0	0	0	0
Solyc01g006480.3.1	Alpha/beta-Hydrolases superfamily protein (AHRD V3.3 *** Q8GYI7_ARATH)	14.98	15.11	15.36	13.75	15.09	13.05	18.63	17.62	16.53	15.42	16.97	16.55	14.51	15.51	15.79	15.09	13.58	13.8	14.62	12.8	13.89
Solyc01g006500.5.1	Pentatricopeptide repeat-containing protein (AHRD V3.11 *** tr|A0A2I0XE98|A0A2I0XE98_9ASPA)	12.82	10.68	12.17	10.37	9.69	8.94	10.26	9.35	9.98	11.09	10.89	11.15	11.43	11.77	11.63	11.58	10.44	9.58	11.33	10.65	10.86
Solyc01g006510.3.1	sorbitol related enzyme	62.35	60.17	59.4	53.8	50.52	52.77	50.59	50.06	48.1	53.95	52.85	53.13	52.93	52.62	55.12	48.12	50.48	52.03	62.58	62.94	59.32
Solyc01g006520.3.1	Receptor-like protein kinase (AHRD V3.3 *** A0A2U1PPA0_ARTAN)	4	4.23	3.87	3.63	4.07	3.57	3.46	3.32	4.41	4.32	3.43	3.94	4.32	3.64	3.83	4.51	4.35	4.64	5	4.49	4.69
Solyc01g006530.1.1	Receptor-like protein kinase (AHRD V3.3 *** A0A2U1PPA0_ARTAN)	0	0	0	0	0	0	0	0	0	0	0	0	0	0	0	0	0	0	0	0	0
Solyc01g006540.4.1	lipoxygenase C	36.07	34.84	36.09	21.17	24.33	19.82	27.3	28.86	28.96	38.62	36.12	40.39	26.4	26.22	25.14	49.25	46.76	48.23	45.48	40.39	43.96
Solyc01g006550.4.1	Receptor-like protein Cf-9 homolog (AHRD V3.11 *** sp|O49879|CF0_SOLLC)	0.03	0.07	0.06	0.07	0.05	0.03	0.09	0.1	0.08	0.1	0.06	0.13	0.1	0.08	0.07	0.04	0.05	0.07	0.06	0	0.05
Solyc01g006555.2.1	Lipoxygenase (AHRD V3.11 *** tr|C0KKU8|C0KKU8_SOLLC)	51.28	49.55	47.88	32.6	34.93	32.59	26.21	29.79	32.84	37.57	36.4	35.27	44.08	46.17	46.46	46.68	43.62	41.33	65.94	61.67	65.44
Solyc01g006580.4.1	2-oxoglutarate (2OG) and Fe(II)-dependent oxygenase superfamily protein (AHRD V3.3 *** A0A2U1LXD5_ARTAN)	0.35	0.5	0.47	0.2	0.27	0.29	0.92	0.3	0.32	0.43	0.31	0.16	0.47	0.44	0.38	0.53	0.37	0.54	0.34	0.12	0.12
Solyc01g006585.2.1	2-oxoglutarate (2OG) and Fe(II)-dependent oxygenase superfamily protein (AHRD V3.11 *** tr|A0A2U1LXD5|A0A2U1LXD5_ARTAN)	3.24	2.85	3.59	3.33	4.47	3.42	2.13	2.82	3.05	2.93	3.34	2.73	3.52	3.47	4.11	4.55	3.12	3.72	2.85	2.82	3.41
Solyc01g006590.3.1	Receptor-like protein kinase (AHRD V3.3 *** A0A2U1PPA0_ARTAN)	0.07	0	0.04	0	0.05	0	0.04	0	0	0.04	0.04	0.14	0.04	0	0	0.05	0	0	0	0	0
Solyc01g006600.3.1	AMP-dependent synthetase/ligase (AHRD V3.11 *** tr|A0A2U1PR62|A0A2U1PR62_ARTAN)	0	0	0	0	0	0	0.03	0.02	0	0.03	0	0	0	0	0	0	0	0	0	0	0.01
Solyc01g006610.2.1	2-oxoglutarate (2OG) and Fe(II)-dependent oxygenase superfamily protein (AHRD V3.3 *** A0A2U1LXD5_ARTAN)	0	0	0	0	0	0	0	0	0	0	0	0	0	0	0	0	0	0	0	0	0
Solyc01g006620.3.1	C2 calcium/lipid-binding plant phosphoribosyltransferase family protein (AHRD V3.3 *** A0A061DXG0_THECC)	0	0	0.02	0	0.03	0	0	0	0	0.03	0	0	0	0	0	0	0	0	0	0	0
Solyc01g006630.3.1	NAD(P)-binding Rossmann-fold superfamily protein (AHRD V3.3 *** A0A2U1KNW2_ARTAN)	29.68	29.74	31.56	31.01	33.31	30.27	34.82	34.21	34.03	36.36	38.98	39.91	32.42	33.36	34.76	34.7	33.58	34.24	30.7	29.62	29.68
Solyc01g006640.1.1	AMP-dependent synthetase/ligase (AHRD V3.3 *** A0A2U1PR62_ARTAN)	0	0	0	0	0	0	0	0	0	0	0	0	0	0	0	0	0	0	0.01	0.01	0.01
Solyc01g006650.2.1	ETHYLENE INSENSITIVE 3-like 3 protein (AHRD V3.3 *** A0A2G3DES0_CAPCH)	0.65	0.62	0.78	0.65	0.97	0.79	0.9	1.34	0.62	1.24	1.09	1.33	1.04	0.87	1.03	0.8	0.97	0.7	1.06	1.22	1.1
Solyc01g006660.4.1	Subtilisin-like protease-like protein (AHRD V3.11 *** tr|A0A2K3N634|A0A2K3N634_TRIPR)	0.94	0.84	0.88	0.9	0.64	0.92	0.64	1.33	1.26	1.61	1.32	1.32	1.36	1.2	1.54	1.25	1.67	1.33	1.26	1.35	1.62
Solyc01g006670.2.1	Glycosyltransferase (AHRD V3.3 *** A0A2I4H5S7_9ROSI)	0.29	0.42	0.33	0.21	0.31	0.45	0.77	1.83	1.11	8.49	6.98	8.23	0.52	0.37	0.25	0.54	0.45	0.55	0.47	0.34	0.4
Solyc01g006680.4.1	2-oxoglutarate (2OG) and Fe(II)-dependent oxygenase superfamily protein (AHRD V3.3 *** A0A2U1NBL4_ARTAN)	1.17	0.85	1.3	0.81	1.33	1.13	5.12	4.15	4.89	30.13	32.35	32.65	1.69	1.23	2.13	1.67	1.52	1.32	1.68	1.5	1.76
Solyc01g006700.3.1	downstream neighbor of Son (AHRD V3.3 *** AT3G54750.4)	24.36	25.11	26.4	29.95	28.79	28.5	29.56	28.67	29.62	29.76	31.09	30.82	27.68	28.1	28.43	29.99	28.25	28.12	25.4	26.29	25.89
Solyc01g006710.4.1	Helicase (AHRD V3.3 *** A0A200PRN8_9MAGN)	8.67	8.83	8.76	8.34	8.31	7.81	9.56	7.88	8.63	10.69	12.34	11.76	10.42	10.31	9.65	9.43	9.19	8.96	8.23	9.02	9.11
Solyc01g006720.4.1	ABC transporter G family member 27 (AHRD V3.3 *** A0A2G2VCM9_CAPBA)	41.3	40.23	39.02	30.44	30.96	30.92	25.57	28.38	26.29	17.42	17.82	17.52	36.7	38.16	36.28	42.31	40.47	38.44	40.91	39.28	40.92
Solyc01g006740.4.1	Sucrose-phosphatase (AHRD V3.3 *** Q84ZX6_SOLLC)	3.83	3.09	3.44	2.9	3.51	3.08	3.68	4.17	3.94	3.41	3.99	4.24	3.63	4.11	4.14	3.57	3.21	3.6	3.6	3.58	2.75
Solyc01g006750.2.1	Unknown protein	0	0	0	0	0	0	0	0	0	0	0	0	0	0	0	0	0	0	0	0	0
Solyc01g006760.3.1	Transmembrane protein (AHRD V3.3 *** Q9FT46_ARATH)	0	0	0	0	0	0	0	0	0	0	0	0	0	0	0	0	0	0	0	0	0
Solyc01g006770.2.1	DUF604 domain-containing protein (AHRD V3.3 *** A0A1Q3CIC6_CEPFO)	0	0	0	0	0	0	0	0	0	0	0	0	0	0	0	0	0	0	0	0	0
Solyc01g006780.4.1	Unknown protein	2.33	3.14	2.23	1.5	2.35	1.45	2	1.53	0.76	1.59	0.96	1.76	2.34	1.21	2.17	1.02	2.5	2.35	0.95	2.3	1.95
Solyc01g006800.4.1	Methionine aminopeptidase 2 (AHRD V3.3 *** A0A2G3AXU8_CAPCH)	41.52	42.21	42.36	44.25	46.81	44.5	50.91	51.1	49.81	48.36	49.57	48.84	42.15	47.2	44.1	43.71	42.27	42.82	40.9	40.11	39.89
Solyc01g006810.4.1	E3 ubiquitin-protein ligase RHF2A-like (AHRD V3.3 *** A0A2I4GY35_9ROSI)	13.66	12.35	13.53	16.79	15.65	17.52	20.45	21.88	17.73	20.35	18.99	23.03	13.26	12.77	13.29	15.99	13.7	15.95	12.49	13.27	12.18
Solyc01g006820.2.1	Unknown protein	85.16	92.34	86.42	127.53	126.02	118.27	100.67	110.24	89.4	98.68	97.05	98.34	83.66	84.86	83.21	94.25	74.43	85.79	78.56	88.04	74.32
Solyc01g006830.3.1	Protein WVD2-like.1	55.42	53.66	54.07	76.15	77.27	71.78	89.71	100.72	96.06	105.38	107.63	107.32	49.3	53.58	54.19	59.56	54.06	54.55	45.81	44.44	45.13
Solyc01g006840.3.1	Calcium-dependent protein kinase (AHRD V3.3 *** B8QUH1_GOSHI)	0.21	0.1	0.14	0.13	0.22	0.16	0.12	0.2	0.12	0.19	0.09	0.29	0.1	0.07	0.08	0.07	0.07	0.1	0.03	0.21	0.11
Solyc01g006845.1.1	Unknown protein	0	0	0	0	0	0	0	0	0	0	0	0	0	0	0	0	0	0	0	0	0
Solyc01g006850.1.1	Pentatricopeptide repeat (AHRD V3.3 *** A0A200Q9W7_9MAGN)	0.79	1.08	0.88	1.15	1.05	0.96	1.4	1.55	1.36	2.66	2.2	1.92	0.8	1.07	1.09	0.74	0.9	1.13	0.78	0.85	0.84
Solyc01g006860.3.1	Co-chaperone, HscB-like protein (AHRD V3.3 *** A8IK66_CHLRE)	13.75	12.56	14.18	10.67	12.64	12.87	12.11	14.62	13.19	16.79	15.56	16.41	13.02	14.85	16.52	15	13.52	12.57	13.31	13.22	14.06
Solyc01g006870.4.1	Polyketide cyclase/dehydrase/lipid transport superfamily protein (AHRD V3.3 *** F4K3U5_ARATH)	16.34	16.01	16.57	11.76	11.56	10.88	12.07	12.02	12.08	12.23	12.15	12.09	13.5	15.95	15.32	16.98	13.94	14.08	16.08	14.87	15.21
Solyc01g006880.4.1	Histone-lysine N-methyltransferase ATXR7 (AHRD V3.3 *-* A0A2G3AXS4_CAPCH)	6.51	6.24	6.32	5.78	5.16	5.44	7.13	6.65	6.79	8.16	7.94	7.7	6.78	7.22	7.33	7.39	5.88	6.07	7.71	7.54	7.39
Solyc01g006890.3.1	EEIG1/EHB.1	14.03	13.79	13.24	16.13	16.86	16.38	13.13	13.08	13.01	12.03	13.03	13.08	14.39	14.09	14.12	13.33	12.78	13.62	14.13	15.14	14.77
Solyc01g006900.3.1	MD-2-related lipid recognition domain-containing protein / ML domain-containing protein (AHRD V3.3 *** A0A2U1NF61_ARTAN)	264.48	273.94	270.86	254.84	245.76	238.69	285.55	285.46	289.01	301.33	318.43	315.02	340.19	330.19	323.82	351.17	368.68	351.04	320.65	321.4	314.76
Solyc01g006910.4.1	RING/U-box superfamily protein (AHRD V3.3 *** A0A2U1MY73_ARTAN)	0.74	0.85	0.91	0.74	0.34	1.03	1.17	0	0.49	1.03	0.66	0.23	0.3	0.42	0.44	0.68	0.23	0.75	0.55	0.68	0.5
Solyc01g006920.4.1	Pentatricopeptide repeat-containing protein (AHRD V3.3 *** A0A2G2XTB6_CAPBA)	0.42	0.39	0.69	0.86	0.89	0.52	0.9	1.16	0.98	2.1	2.31	2.04	0.9	1.09	0.74	0.68	0.86	0.68	0.78	0.74	0.83
Solyc01g006930.3.1	Nuclear transcription factor Y subunit A-4 (AHRD V3.3 *** A0A2G2XTD6_CAPBA)	1.93	1.7	1.36	1.54	1.6	1.49	1.87	1.51	1.14	1.07	1.39	1.53	1.41	1.72	1.6	1.87	1.59	1.77	2.21	3.05	2.75
Solyc01g006940.5.1	RNA-binding protein CP33, chloroplastic (AHRD V3.11 *-* tr|A0A1J3GQ27|A0A1J3GQ27_NOCCA)	95.72	98.46	94.89	88.99	93.49	88.02	89.66	94.58	96.03	121.41	127.4	124.17	92.31	98.6	101.18	103.63	105.74	98.8	94.07	88.04	93.97
Solyc01g006950.3.1	syntaxin-121-like (AHRD V3.3 *** A0A2I4H4W7_9ROSI)	0.07	0.14	0.12	0.97	0.77	0.7	1.99	3.22	2.69	0.88	1.02	1.82	0.05	0.33	0.52	0.15	0.1	0.15	0.08	0.12	0.3
Solyc01g006960.3.1	Trafficking protein particle complex subunit 8 (AHRD V3.3 *** A0A1J3IJK6_NOCCA)	13.22	13.72	14.86	15.6	16.06	14.82	15.63	15.52	15.09	14.86	15.18	14.63	14.13	14.86	14.7	15.46	14.15	13.73	13.13	14.34	13.1
Solyc01g006970.4.1	RNA helicase family protein (AHRD V3.3 *** A0A2U1PBZ9_ARTAN)	14.75	15.24	14.01	14.29	15.34	14.08	18.15	15.99	16.21	17.15	17.57	15.89	16.69	15.81	16.48	16.03	14.82	15.62	15.14	15.77	15.97
Solyc01g006980.4.1	Malonyl CoA-acyl carrier protein transacylase containing protein, expressed (AHRD V3.3 *** Q10MS3_ORYSJ)	91.84	88.76	89.25	93.79	93.91	90.49	97.1	98.77	96.69	108.34	108.94	108.32	98.05	103.18	103.45	100.05	100.07	95.75	85.77	85.24	84.24
Solyc01g006990.4.1	F-box family protein (AHRD V3.3 *** E5GBH4_CUCME)	8.72	8.5	8.1	8.51	10.17	9.03	10.35	9.55	10.71	11.1	10.26	10.46	9.69	9.65	8.7	10.25	8.66	10.16	9.33	10.56	9.42
Solyc01g006993.2.1	Dof zinc finger protein DOF2.4 (AHRD V3.11 *** tr|A0A2G2XTH1|A0A2G2XTH1_CAPBA)	0	0	0	0	0	0	0	0	0	0	0	0	0	0	0	0	0	0	0	0	0
Solyc01g006997.2.1	Dof zinc finger protein DOF2.4 (AHRD V3.11 *** tr|A0A2G2XTH1|A0A2G2XTH1_CAPBA)	0	0	0	0	0	0	0	0	0	0	0	0	0	0	0	0	0	0	0	0	0
Solyc01g007010.2.1	RING-type E3 ubiquitin transferase (AHRD V3.3 *** Q3HLY8_CAPAN)	0.36	0.47	0.71	0.94	0.94	1.1	0.43	0.58	0.66	0.45	0.83	1.01	0.64	0.31	0.78	0.5	0.39	0.52	0.45	0.58	0.7
Solyc01g007030.3.1	RING-type E3 ubiquitin transferase (AHRD V3.3 *** Q3HLY8_CAPAN)	0.14	0	0.16	0.74	0.4	0.38	0.17	0.47	0.17	0.18	0.25	0.1	0	0.09	0.08	0.1	0	0	0.08	0	0.07
Solyc01g007040.4.1	RING-type E3 ubiquitin transferase (AHRD V3.3 *-* A0A2G3AY39_CAPCH)	0.19	0	0.21	0.12	0.13	0.59	0	0.25	0	0	0	0	0	0	0	0	0	0	0	0	0
Solyc01g007050.4.1	RING-type E3 ubiquitin transferase (AHRD V3.11 *** tr|A0A2G3AY50|A0A2G3AY50_CAPCH)	0	0	0	0	0	0	0	0.05	0	0	0	0	0.04	0	0	0	0	0	0	0	0
Solyc01g007060.3.1	BTB/POZ domain-containing protein (AHRD V3.3 *** A0A2G3AY53_CAPCH)	12.87	12.21	12.93	12.44	12.35	10.48	12.73	13.89	14.09	16.28	16.54	15.78	12.83	13.19	14.42	12.36	12.21	11.92	13.46	13.77	15.37
Solyc01g007070.3.1	BEL1-like homeodomain protein 3 (AHRD V3.3 *** A0A2G3AY56_CAPCH)	14.09	13.82	13.49	15.52	16.93	15.13	14.49	14.82	11.93	11.78	11.17	12.67	13.55	14.65	13.99	18.01	17.39	16.62	17.4	18.48	16.94
Solyc01g007080.3.1	Aluminum-activated malate transporter (AHRD V3.3 *** A0A2U1PS47_ARTAN)	11.34	6.57	7.78	14.83	11.66	10.82	12.33	9.4	10	3.66	3.68	4.41	6.02	6.96	7.39	5.32	5.34	5.37	6.41	6.11	8.83
Solyc01g007090.1.1	Aluminum-activated malate transporter (AHRD V3.3 *** A0A200Q9N0_9MAGN)	0.45	0.36	0.12	0.55	0.81	0.35	0.57	0.44	0.5	0.28	0.13	0.43	0.41	0.11	0.3	0.27	0.19	0.17	0.28	0.26	0.23
Solyc01g007100.3.1	Digalactosyldiacylglycerol synthase 1, chloroplastic (AHRD V3.3 *** A0A1U8EIN3_CAPAN)	58.27	56.22	58.51	54.89	54.79	55.21	42.41	43.93	44.47	35.28	35.5	35.56	49.46	53.59	53.55	57.95	52.68	51.69	51.75	53.71	55.78
Solyc01g007110.3.1	LRAT-like domain (AHRD V3.3 *** A0A200Q9S3_9MAGN)	28.57	30.89	31.26	49.89	50.91	51.35	34.72	34.26	34.7	28.92	31.62	31.06	29.01	30.43	29.51	28.88	30.53	30.52	29.82	31.53	28.09
Solyc01g007120.3.1	Protein serine/threonine kinase (AHRD V3.3 *** F4J3A9_ARATH)	21.22	23.23	22.51	23.74	21.72	23.1	26.96	28.25	28.81	25.28	25.95	26.58	22.94	23.08	24.57	25.75	22.4	23.36	20.88	21.51	20.4
Solyc01g007130.3.1	Receptor protein kinase (AHRD V3.3 *** A0A2R6R7M6_ACTCH)	19.25	20.6	19.5	14.72	13.53	14.63	19.07	17.69	16.48	18.06	17.16	18.49	20.83	22.28	21.23	19.79	19.46	19.49	22.74	23.77	22.72
Solyc01g007140.3.1	ARM repeat superfamily protein (AHRD V3.3 *** AT5G06350.2)	3.63	3.87	3.76	3.96	4.32	3.8	5.85	6.68	6.32	7.14	7.59	8.47	3.8	4.67	4.63	5	4.51	4.27	3.92	3.78	3.74
Solyc01g007150.3.1	Coatomer subunit beta (AHRD V3.3 *** A0A1U8EGF1_CAPAN)	51.44	52.1	51.54	57.05	58.58	56.72	55.97	57.74	54.73	56.17	54.27	57.59	55.36	55.88	56.47	59.31	56.99	56.05	51.01	51.76	51.52
Solyc01g007160.5.1	protein CHROMOSOME TRANSMISSION FIDELITY 7 (AHRD V3.11 *** tr|A0A2I4GQF6|A0A2I4GQF6_9ROSI)	2.34	2.82	2.22	2.18	2.13	2.38	2.66	2.64	2.38	2.24	2.4	2.46	2.34	3.13	2.45	2.55	2.93	2.29	1.98	2.28	2.63
Solyc01g007170.4.1	C2 calcium/lipid-binding plant phosphoribosyltransferase family protein (AHRD V3.3 *** A0A061F065_THECC)	11.45	11.51	10.57	9.34	10.89	10.05	11.21	9.57	9.15	10.7	10.65	12.7	12.99	12.35	11.97	11.81	12.12	11.04	10.12	10.22	10.05
Solyc01g007180.3.1	Spc97/Spc98 family of spindle pole body (SBP) component (AHRD V3.3 *** A0A2K3MUW2_TRIPR)	3.29	3.09	3.9	4.35	4.66	5.52	6.99	7.54	5.98	6.52	6.31	6.87	3.66	6.28	3.96	5.57	3.31	4.29	3.83	3.56	3.82
Solyc01g007200.2.1	Unknown protein	11.86	10.46	11.49	10.36	9.12	8.34	10.31	11.02	9.8	10.92	10.1	9.8	13.65	12.85	15.6	12.31	9.41	10.57	11.74	12.1	14.28
Solyc01g007210.3.1	Unknown protein	0	0	0	0	0	0	0	0	0	0	0	0	0	0	0	0	0	0	0	0	0
Solyc01g007220.5.1	Late embryogenesis abundant (LEA) hydroxyproline-rich glycoprotein family (AHRD V3.11 *** tr|Q9SVC8|Q9SVC8_ARATH)	4.93	5.43	5.98	6.66	7.58	7.88	10.12	9.17	12.28	7.89	8.95	10.5	4.59	5.29	3.19	6.7	6.63	6.07	5.59	5.42	5.61
Solyc01g007240.3.1	Late embryogenesis abundant (LEA) hydroxyproline-rich glycoprotein family (AHRD V3.3 *** O82294_ARATH)	0.28	0	0.1	0.12	0.65	0.47	0.44	0.49	0	0.23	0.53	0.65	0.46	0.12	0.3	0.26	0	0.28	0.1	0.1	0.1
Solyc01g007250.5.1	U3 small nucleolar ribonucleoprotein imp4 (BRIX domain-containing protein) (AHRD V3.11 *** tr|A0A166XUR7|A0A166XUR7_9PEZI)	13.6	15.02	16.26	18.52	19.54	18.37	28.75	31.65	30.17	29.3	30.54	28.69	17.87	16.89	20.43	19.33	18.99	17.37	13.61	12.15	14.64
Solyc01g007260.3.1	Double Clp-N motif-containing P-loop nucleoside triphosphate hydrolases superfamily protein (AHRD V3.3 *** A0A2U1KPR9_ARTAN)	4.09	3.84	4.21	3.36	3.63	3.17	3.68	3.69	3.84	3.84	4.17	4.06	4.34	4.29	4.43	4.32	3.96	3.39	4.55	4.03	4.85
Solyc01g007267.1.1	Pentatricopeptide repeat (AHRD V3.3 *** A0A200Q9X6_9MAGN)	2.97	2.78	3.1	2.56	2.3	2.35	2.74	3.45	2.81	3.32	3.8	3.44	2.85	3.5	3.27	2.88	2.47	2.88	2.67	2.81	3.26
Solyc01g007580.3.1	30S ribosomal protein S8, chloroplastic (AHRD V3.11 --* sp|Q8S8V8|RR8_ATRBE)	0	0	0	0	0	0	0	0	0	0	0	0	0	0	0	0	0	0	0	0	0
Solyc01g007750.3.1	Mitochondrial transcription termination factor family protein (AHRD V3.3 *** O64685_ARATH)	30.61	30.97	32.58	24.32	26.85	25.31	23.74	27.41	26.59	30.77	29.97	28.91	30.07	27.73	29.38	29.61	26.09	27.86	29.12	31.77	28.99
Solyc01g007760.3.1	Transcription factor E2FA (AHRD V3.3 *** A0A2G2XS87_CAPBA)	14.3	14.69	14.51	16.37	16.96	16.67	17.28	15.77	14.54	15.08	13.57	15.23	15.34	15.58	17.56	16.95	15	15.89	14.17	14.79	14.69
Solyc01g007770.2.1	hypothetical protein (AHRD V3.3 *** AT5G06280.3)	4.22	2.78	4.01	6.02	5.01	6.46	5.4	4.07	4.43	3.98	3.93	4.67	5.7	5.48	4.46	2.96	4.18	4.51	4.8	5.35	4.84
Solyc01g007780.4.1	HVA22-like protein (AHRD V3.3 *** A0A2G3AY13_CAPCH)	3.1	3.61	3.39	3.48	4.29	4.87	3.99	4.33	3.68	3.47	3.9	3.39	3.35	3.63	2.68	3.15	2.79	2.49	3.33	4.28	4.01
Solyc01g007790.4.1	alpha/beta-Hydrolases superfamily protein (AHRD V3.3 *** AT3G11620.8)	9.05	10.35	9.6	9.26	9.15	9.87	9.33	10.37	9.52	10.22	9.83	9.53	9.21	11.84	9.44	10.32	9.14	9.32	10.12	9.15	9.9
Solyc01g007800.3.1	ovate family protein 2	35.12	34.14	33	28.48	34.27	31.36	29.51	29.67	27.92	21.5	24.63	20.95	36.02	35.85	32.28	33.92	26.95	26.13	29.7	30.45	31.84
Solyc01g007810.1.1	ovate family protein 3	24.05	24.67	22.36	17.06	16.86	12.87	14.36	18.03	19.92	11.72	13.68	9.55	18.96	19.63	19.57	18.09	14.4	16.11	16.86	17.39	19.49
Solyc01g007830.2.1	Condensin complex subunit 2 (AHRD V3.3 *-* A0A2G3C0A3_CAPCH)	0	0	0	0	1.29	0	0.36	0	0	0	0.35	0	0.38	0.39	0	0	0.44	0	1.05	0.32	0.64
Solyc01g007840.3.1	Polynucleotidyl transferase, ribonuclease H-like superfamily protein (AHRD V3.3 *** A0A2U1M9A7_ARTAN)	12.12	12.82	13.51	10.53	12.37	12.11	16.76	15.28	15.54	20.05	18.87	18.04	14.49	13.84	16.75	12.97	15.46	14.59	13.52	16.37	13.74
Solyc01g007850.2.1	Pentatricopeptide repeat (AHRD V3.3 *** A0A200QMV9_9MAGN)	6.5	7.24	6.58	6.03	6.5	6	7.78	6.97	7.72	10.35	10.2	9.93	7.81	7.48	7.95	8.25	7.54	7.08	7.01	6.44	7.47
Solyc01g007860.3.1	Ubiquitin-conjugating enzyme variant (AHRD V3.3 *** C8CP48_CITSI)	113.64	116.38	113.76	126.55	118.92	121.92	146.76	147.02	138.03	147.22	137.89	144.15	127.91	119.19	120.07	122.3	125.95	119.72	118.66	128.05	121.37
Solyc01g007870.3.1	hypothetical protein (AHRD V3.3 *** AT5G06270.2)	16.89	17.32	15.13	15.31	14.53	13.34	12.5	9.55	11.36	10.19	13.49	12.17	16.15	16.8	13.09	17.39	17.54	14.85	10.17	13.2	15.16
Solyc01g007880.4.1	Phosphatidylinositol 4-phosphate 5-kinase (AHRD V3.3 *-* D7KW77_ARALL)	7.86	8.38	8.75	8.77	8.27	9.15	10	8.97	9.59	9.37	9.76	9.14	7.92	7.66	8.66	8.37	8.33	8.06	8.03	7.76	7.76
Solyc01g007890.3.1	Protein indeterminate-domain 5, chloroplastic (AHRD V3.3 *-* A0A2G3AYF3_CAPCH)	18.21	17.69	18.67	23.14	21.4	23.46	16.32	15.47	17.59	17.36	17.28	17.74	19.18	20.62	19.89	16	14.48	16.3	18.19	16.12	19.26
Solyc01g007910.3.1	succinyl-CoA ligase alpha.1	45.86	44.27	44.13	53.81	58.06	54.14	67.1	68.38	62.64	65.53	62.88	65.07	50.71	51.78	52.74	57.89	55.03	56.56	43.45	46.81	43.1
Solyc01g007920.2.1	Isochorismatase-like (AHRD V3.3 *** A0A200QJT4_9MAGN)	9.43	8.2	9.1	6.84	7.5	6.36	8.87	9.72	9.11	12.52	10.81	11.51	8.46	8.23	9.41	9.2	8.91	8.65	11.32	9.01	7.94
Solyc01g007930.5.1	F-box protein (AHRD V3.11 *** tr|A0A2G2XSM3|A0A2G2XSM3_CAPBA)	8.23	8.29	7.99	8.03	7.91	6.81	9.13	7.29	6.77	6.38	6.15	6.77	9.54	8.73	7.44	8.73	9.12	7.76	7.38	7.43	7.25
Solyc01g007940.4.1	Alanine aminotransferase 2 (AHRD V3.3 *** A0A2G2YVW4_CAPAN)	0	0	0	0	0	0	0	0	0	0	0	0	0	0	0	0	0	0	0	0	0
Solyc01g007950.5.1	Peroxidase (AHRD V3.11 *** tr|K4ASZ3|K4ASZ3_SOLLC)	0.9	1	1.17	1	1.4	1.01	1.78	1.87	1.58	1.16	1.41	1.68	0.94	1.4	1.54	1.31	1.02	1.25	1.18	1.24	1.07
Solyc01g007960.3.1	Cysteine-rich receptor-like protein kinase 2 (AHRD V3.3 *** A0A2G2YVX5_CAPAN)	0.05	0	0.03	0.07	0.04	0.03	0.06	0.14	0.09	0.1	0.12	0.11	0	0	0.14	0.04	0	0	0.12	0.03	0.03
Solyc01g007970.3.1	Cysteine-rich receptor-like protein kinase 2 (AHRD V3.11 *** tr|A0A2G2YVX5|A0A2G2YVX5_CAPAN)	0	0	0	0	0	0	0	0	0	0	0	0	0	0	0	0	0	0	0	0	0
Solyc01g007980.4.1	Cysteine-rich receptor-like protein kinase 2 (AHRD V3.3 *** A0A2G2YVX5_CAPAN)	0.67	0.51	0.66	0.8	0.75	0.5	1.7	1.93	1.94	1.61	1.83	1.9	0.15	0.22	0.27	0.48	0.34	0.57	0.16	0.43	0.4
Solyc01g007990.4.1	Cysteine-rich receptor-like protein kinase 2 (AHRD V3.3 *** A0A2G2XSC5_CAPBA)	2.71	2.86	2.39	5.01	5.42	5.06	4.7	4.86	5.11	4.34	4.7	3.98	2.34	2.83	2.88	3.04	2.29	2.52	2.84	2.67	2.96
Solyc01g008000.3.1	ADP-ribosylation factor (AHRD V3.3 *** A0A2U1LV56_ARTAN)	156.06	166.72	160.51	166.67	172.21	165.37	168.82	168.12	161.86	153.22	155.41	151.94	169.61	166.91	162.25	167.96	160.52	161.84	179.87	184.88	177.19
Solyc01g008010.3.1	DUF220 domain-containing protein (AHRD V3.3 *** A0A1Q3AZ34_CEPFO)	17.45	16.78	16.76	15.33	16.07	15.15	12.76	14.57	13.72	13.78	13.05	13.35	17.83	17.18	18.78	18.32	14.56	15.35	15.53	16.61	17.55
Solyc01g008020.5.1	Equilibrative nucleotide transporter 1 (AHRD V3.11 *** tr|A0A2G3AYC6|A0A2G3AYC6_CAPCH)	27.26	28.48	27.51	25.8	28.53	30.68	37.04	35.4	36.38	39.31	40.4	37.52	26.04	24.56	24.53	25.8	23.95	27.49	26.62	28.79	25.27
Solyc01g008040.1.1	F-box protein (AHRD V3.3 *** A0A2K3P6V3_TRIPR)	0	0	0	0	0	0	0	0	0	0	0	0	0	0	0	0	0	0	0	0	0
Solyc01g008050.4.1	TRICHOME BIREFRINGENCE-LIKE 27 (AHRD V3.3 *** A0A2U1P3B7_ARTAN)	0.08	0.05	0.04	0	0.1	0	0.04	0	0.04	0.09	0	0.05	0.05	0.14	0	0.16	0	0.04	0.08	0	0.04
Solyc01g008060.3.1	Ribonuclease H (AHRD V3.3 *** A0A2U1P3J3_ARTAN)	37.81	40.17	40.76	36.98	36.92	37.06	41.81	39.24	41.98	41.87	39.1	41.92	38.67	39.95	39.38	42.48	39.61	38.61	36.69	38.68	37.38
Solyc01g008070.4.1	Plant/MCA23-20 protein (AHRD V3.11 *** tr|G7LJD0|G7LJD0_MEDTR)	18.96	16.15	18.35	16.92	17.03	16.3	16.45	16.93	15.1	17.56	18.32	18.2	19.34	19.23	19.14	17.13	18.46	17.36	18.08	18.35	20.11
Solyc01g008080.3.1	40S ribosomal protein S27 (AHRD V3.3 *** S8E0G1_9LAMI)	325.86	331.61	325.41	360.14	372.39	373.83	468.65	450.01	434.76	426.2	458.73	448.15	361.31	376.6	362.87	370.65	355.97	362.79	327.83	340.39	323.81
Solyc01g008090.4.1	40S ribosomal protein S27 (AHRD V3.3 *** S8E0G1_9LAMI)	379.65	410.25	428	503.12	485.04	520.41	703.47	646.39	638.14	711.24	713.37	732.64	519.93	518.55	512.16	500.36	572.3	551.25	462	451.34	439.58
Solyc01g008100.3.1	Transferring glycosyl group transferase (AHRD V3.3 *** Q8L9Q7_ARATH)	44.64	45.3	42.13	34.9	37.49	37.95	41.98	40.92	41.64	44.37	44.9	44.76	50.72	49.2	52.83	48.98	52.55	51.78	49.4	50.91	48.31
Solyc01g008110.5.1	Cytochrome P450 (AHRD V3.11 *** tr|A0A200R3Q9|A0A200R3Q9_9MAGN)	337.99	346.15	335.31	336.13	334.44	324.58	379.21	391.75	385.41	256.44	260.86	252.37	406.93	403.59	408.12	467.76	455.76	449.4	368.95	370.49	366.56
Solyc01g008120.4.1	Histone acetyltransferase HAC12 (AHRD V3.3 *** A0A1U8E264_CAPAN)	22.35	23.57	22.61	24.97	25.19	24.61	26.82	24.95	25.78	25.45	24.76	24.69	22.59	24.85	24.84	24.89	23.93	22.6	22.92	22.74	23.19
Solyc01g008130.4.1	Glutaredoxin-related protein (AHRD V3.3 *** A0A2U1PBW7_ARTAN)	1.27	1.49	1.29	1.57	1.86	1.42	1.28	2.01	1.17	1.33	1.32	1.5	1.45	1.41	1.28	1.87	1.4	1.3	1.62	1.99	1.6
Solyc01g008140.4.1	Phytosulfokine receptor.1	9.92	9.88	9.47	11.78	10.84	10.77	12.33	12.8	12.61	11.88	11.58	11.24	9.46	10.39	10.55	10.8	10.7	10.94	11.65	11.66	10.63
Solyc01g008150.1.1	Unknown protein	0	0	0	0	0	0	0	0	0	0	0	0	0	0	0	0	0	0	0	0	0
Solyc01g008160.4.1	Protein SLOW GREEN 1, chloroplastic (AHRD V3.3 *** A0A2G2YVV0_CAPAN)	18.25	18.89	19.66	21.87	23.45	22.15	33.97	36.49	33.27	46.76	46.45	46.79	23.09	24.38	24.76	26.7	26.19	24.03	19.79	21.95	23.51
Solyc01g008170.3.1	Zinc finger transcription factor 5	24.72	24.21	26.01	27.14	27.77	25.8	29.6	28.45	28.2	28.62	28.84	27.69	27.21	26.14	28.67	27.49	25.37	26.05	25.99	24.76	26.21
Solyc01g008180.3.1	Remorin (AHRD V3.3 *** A0A200QBN3_9MAGN)	24.02	23.15	24.47	22.49	21.83	23.35	28.92	29.08	28.53	27.72	26.01	27.49	25.67	23.09	25.97	26.45	26.71	26.43	24.76	25.91	25.61
Solyc01g008190.5.1	INO80 complex subunit D-like (AHRD V3.11 *-* tr|A0A2K3PJC0|A0A2K3PJC0_TRIPR)	6.67	5.77	7.48	7.36	6.75	6.3	9.71	9.7	8.74	10.03	7.87	6.45	7.57	6.41	7.9	7.39	6.08	7.86	6.97	5.98	8.96
Solyc01g008200.3.1	INO80 complex subunit D-like (AHRD V3.3 *-* A0A2I4G7W4_9ROSI)	5.46	6.68	6.38	4.42	5	6.33	7.96	8.45	9.73	7.93	9	8.41	6.95	7.93	5.69	8.32	6.37	7.19	6.32	7.79	6.48
Solyc01g008220.3.1	UPF0664 stress-induced protein C29B12.11c (AHRD V3.3 *** A0A1J3H3L4_NOCCA)	2.5	2.67	2.39	2.12	3.11	1.62	2.76	2.15	2.38	2.05	1.87	2.04	2.01	3.4	2.79	3.09	2.27	1.22	2.5	2.06	2.64
Solyc01g008230.5.1	TCP transcription factor 15 (AHRD V3.11 *** tr|G3BGV5|G3BGV5_SOLLC)	88.4	90.04	95.23	67.71	70.05	75.75	97.55	91.6	84.94	87.95	85.1	87.65	90.93	91.39	93.02	84.05	92.06	88.58	106.98	109.56	96.02
Solyc01g008240.4.1	Sugar transporter protein 9	0	0	0	0	0	0	0	0	0	0	0	0	0	0	0	0	0	0	0	0	0
Solyc01g008250.3.1	Thioredoxin (AHRD V3.3 *** A0A2U1L6U5_ARTAN)	130.17	128.43	132.7	101.43	100.8	97.01	72.99	74.2	84.69	90.55	89.67	83.06	119.34	121.68	118.19	118.53	115.76	114.39	112.72	115.13	119.32
Solyc01g008260.5.1	E2F-associated phosphoprotein (AHRD V3.11 *** tr|A0A2I4ECY9|A0A2I4ECY9_9ROSI)	11.43	10.78	11.44	9.61	8.09	8.89	10.43	8.95	10.32	11.6	10.12	8.88	13.84	13.55	13.98	11.15	9.91	13.02	12.28	14.28	12.4
Solyc01g008270.3.1	Prefoldin subunit 5 (AHRD V3.3 *** B6TVU2_MAIZE)	48.8	55.98	52.96	57.01	59.24	60.29	65.48	60.85	54.19	58.23	53.91	56.41	58.23	59.19	54.18	57.63	53.68	58.65	50.31	54.86	49.95
Solyc01g008290.3.1	Dihydroorotate dehydrogenase (quinone), mitochondrial (AHRD V3.3 *** A0A1U8E220_CAPAN)	9.16	9.16	9.3	12.06	10.58	12.21	18.54	17.96	17.07	20.55	21.27	21.82	11.12	10.76	10.29	11.53	12.2	10.71	8.89	7.27	7.97
Solyc01g008300.2.1	HXXXD-type acyl-transferase family protein (AHRD V3.3 *** F4JBC7_ARATH)	0.57	0.55	0.16	0.64	0.49	0.44	1.18	1.21	1.27	2.3	2.67	1.68	0.26	0.27	0.38	0.98	0.59	0.64	0.4	0.44	0.65
Solyc01g008320.3.1	Shoot gravitropism 2 (SGR2) protein (AHRD V3.3 *** A0A072UJS6_MEDTR)	8.42	8.89	8.74	8.2	7.94	7.68	9.33	8.35	7.88	9.44	9.59	9.59	8.44	8.99	9.94	8.46	8.04	7.67	8.99	8.72	8.9
Solyc01g008330.5.1	Biotin carboxylase (AHRD V3.11 *** tr|A0A2G3AYC3|A0A2G3AYC3_CAPCH)	105.59	112.65	108.73	112.79	115.02	113.4	118.39	118.92	113.26	123.39	125.83	124.99	118.83	118.86	119.93	121.55	121.95	121.77	103.55	102.64	103.97
Solyc01g008340.3.1	L19 ribosomal protein	12.23	13.1	13.16	14.02	15.45	15.4	19.82	19.61	19.16	17.7	16.13	18.17	13.22	13.47	16.26	12.84	13.83	13.51	11.27	12.04	10.72
Solyc01g008360.3.1	RNA binding protein (AHRD V3.3 *** B3TLZ0_ELAGV)	45.05	41.36	44.28	44.78	49.24	48.02	51.49	54.38	47.46	51.91	55.3	55.58	48.37	47.21	52.04	49.13	46.74	47.91	46.49	49.67	46.82
Solyc01g008370.4.1	26S proteasome non-ATPase regulatory subunit 7 (AHRD V3.11 *** tr|A0A2G3AYA8|A0A2G3AYA8_CAPCH)	131.55	139.28	141.07	140.17	141.57	130.27	144.6	142.7	152.41	147.33	145.07	147.7	140.27	148.23	143.89	139.65	139.56	134.71	139.7	137.71	130.91
Solyc01g008390.3.1	Hcr9-OR2C (AHRD V3.3 *** Q4VSU3_SOLPI)	0.24	0.18	0.2	0.3	0.11	0.18	0.26	0.21	0.19	0.27	0.23	0.18	0.15	0.08	0.13	0.25	0.22	0.24	0.22	0.19	0.26
Solyc01g008400.3.1	Unknown protein	0.51	0.33	0	0.33	0.53	0.32	0.3	0.17	0.16	0.16	0.44	0.18	0	0.33	0.55	0.18	0.54	0.65	1.01	1.07	0.39
Solyc01g008410.3.1	Hcr9-OR2C (AHRD V3.3 *** Q4VSU3_SOLPI)	0.05	0.03	0.03	0.23	0.13	0.06	0.14	0.19	0.06	0.24	0	0.26	0.06	0.03	0.08	0.13	0	0.05	0	0.1	0.05
Solyc01g008420.3.1	Protein DETOXIFICATION (AHRD V3.3 *** S6BP63_TOBAC)	1.1	0.76	1.34	0.52	0.55	0.4	0.41	0.28	0.41	0.3	0.18	0.19	0.82	1.06	0.95	1.04	1.07	1.05	0.92	1.19	1.06
Solyc01g008425.1.1	Unknown protein	0	0	0	0	0	0	0	0	0	0	0	0	0	0	0	0	0	0	0	0	0
Solyc01g008440.3.1	Calcium-dependent protein kinase (AHRD V3.3 *** B2KTB2_WHEAT)	6.51	6.17	5.32	5.36	5.69	5.22	5.17	5.07	5.41	6.74	6.05	6.18	6.24	6.06	5.89	6.6	6.27	6.13	6.25	6.64	6.35
Solyc01g008450.1.1	2Fe-2S ferredoxin (AHRD V3.3 *-* A0A2G3AI40_CAPAN)	0	0.09	0	0.19	0	0	0.17	0	0	0.09	0	0	0	0.09	0.08	0.1	0.2	0	0.08	0.07	0.07
Solyc01g008460.3.1	2Fe-2S ferredoxin (AHRD V3.3 *** A0A2G3B9S5_CAPCH)	13.87	13.04	14.62	17.81	17.97	14.4	23.46	22.25	19.64	26.01	22.71	24.27	13.71	17.74	17.05	17.55	15.4	15.17	13.22	13.81	13.26
Solyc01g008470.3.1	Translocation protein Sec62 (AHRD V3.3 *** A0A200QIN6_9MAGN)	13.14	12.16	14.32	15.72	15.12	15.79	18.17	15.64	16.76	16.81	15.87	16.93	12.5	15.35	15.42	15.21	14.6	16.79	13.48	13.45	12.93
Solyc01g008473.1.1	Unknown protein	0	0	0	0	0	0	0	0	0	0	0	0	0	0	0	0	0	0	0	0	0
Solyc01g008475.1.1	Unknown protein	0	0	0	0	0	0	0	0	0	0	0	0	0	0	0	0	0	0	0	0	0
Solyc01g008477.1.1	Unknown protein	0	0	0	0	0	0	0	0	0	0	0	0	0	0	0	0	0	0	0	0	0
Solyc01g008479.1.1	Unknown protein	0	0	0	0	0	0	0	0	0	0	0	0	0	0	0	0	0	0	0	0	0
Solyc01g008480.4.1	Pentatricopeptide repeat (AHRD V3.3 *** A0A200Q273_9MAGN)	3.02	3.67	3.25	3.44	3.08	3.14	3.5	3.93	4.27	4.24	4.25	3.78	3.71	3.87	3.8	3.54	2.93	2.94	3.52	2.95	3.44
Solyc01g008490.4.1	Nuclear transcription factor Y subunit A-7 (AHRD V3.3 *** A0A2G2XP63_CAPBA)	7.37	6.6	6.83	6.12	4.79	5.8	7.47	7.71	7.09	7.7	7.76	8.19	6.77	6.57	7.5	6.83	6.9	6.42	7.18	7.68	7.35
Solyc01g008500.4.1	Receptor-like protein kinase (AHRD V3.3 *** A0A2K3L8M9_TRIPR)	0.04	0.15	0.26	0.25	0.27	0.24	0.27	0.25	0.32	0.38	0.18	0.48	0.09	0.15	0.29	0.21	0.11	0.19	0.13	0.12	0.08
Solyc01g008510.3.1	photosystem II 5 kDa protein, chloroplastic-like (AHRD V3.3 *-* A0A2I4GVV4_9ROSI)	0.32	0.69	0.35	0	0	0	0.13	0	0.13	0.4	0.12	0.15	0.26	0.13	0.11	0.58	0.44	0.86	0.95	2.2	1.19
Solyc01g008520.3.1	Homolog of X-ray repair cross complementing 2 (XRCC2) (AHRD V3.3 *** A0A1P8BBF2_ARATH)	2.31	2.98	2.84	2.8	3.19	2.53	3.62	3.54	3.67	3.54	4.55	3.71	3.43	4.14	3.56	3.19	2.99	3.31	3.49	3.31	4.51
Solyc01g008530.3.1	phenylacetaldehyde reductase 1	25.53	24.57	27.5	27.06	27.68	27.54	24.32	23.09	26.64	26.58	28.56	26	25.99	25.94	25.68	23.71	27.43	27.44	21.6	27.41	25.25
Solyc01g008540.4.1	Cinnamoyl-CoA reductase.1	0	0	0	0	0	0	0	0	0	0	0	0	0	0	0	0	0	0	0	0	0
Solyc01g008550.4.1	phenylacetaldehyde reductase 2	78.93	79.28	81.74	88.14	83.54	80.66	100.05	99.58	95.78	113.13	106.2	112.81	88.06	85.2	88.93	89.27	93.06	90.65	88.18	87.35	82.89
Solyc01g008560.3.1	NAD kinase (AHRD V3.3 *** F2Z9R4_NICBE)	11.15	12.29	11.13	18.76	19.1	18.06	14.19	14.99	14.65	12.82	13.39	11.75	11.87	10.16	12.32	11.83	9.64	10.56	12.62	12.62	11.65
Solyc01g008570.1.1	Receptor-like protein kinase (AHRD V3.3 *** A0A2K3N885_TRIPR)	0	0	0	0	0	0	0	0	0	0	0	0	0	0	0	0	0	0	0	0	0
Solyc01g008580.1.1	Zinc transporter protein (AHRD V3.3 *** A5BDR3_VITVI)	0	0	0	0	0	0	0	0	0	0	0	0	0	0	0	0	0	0	0	0	0
Solyc01g008590.1.1	Zinc transporter protein (AHRD V3.3 *-* A5BDR3_VITVI)	0	0	0	0	0	0	0	0	0	0	0	0	0	0	0	0	0	0	0	0	0
Solyc01g008600.5.1	Zinc finger CCCH domain-containing protein 55 (AHRD V3.11 *** tr|A0A2G3DF68|A0A2G3DF68_CAPCH)	49.8	51.27	50.9	51.43	51.89	50.72	54.8	55.2	50.99	49	51.89	51.61	55.34	56.69	57.53	62.02	57.14	54.04	46.61	51.3	50.2
Solyc01g008610.5.1	Glucan endo-1,3-beta-glucosidase (AHRD V3.11 *** sp|P23433|E13D_TOBAC)	0	0	0	0	0	0	0	0	0	0	0	0	0	0	0	0	0	0	0	0	0
Solyc01g008620.5.1	Glucan endo-1,3-beta-glucosidase (AHRD V3.11 *** tr|A0A1U8FGD7|A0A1U8FGD7_CAPAN)	1.08	0.7	0.6	1.05	1.76	1.17	1.29	0.91	2.1	1.53	1.55	0.76	1.37	1.33	2.17	0.59	0.59	0.7	0.6	0.24	0.75
Solyc01g008640.5.1	Cytochrome (AHRD V3.11 *** tr|A0A1U8F0H8|A0A1U8F0H8_CAPAN)	0	0	0	0	0	0	0	0	0	0	0	0	0	0	0	0	0	0	0	0	0
Solyc01g008650.3.1	Cytochrome (AHRD V3.3 *** A0A1U8F0H8_CAPAN)	0.34	0.32	0.28	0.12	0.21	0.12	0.22	0.2	0.22	0.19	0.35	0.39	0.23	0.24	0.2	0.43	0.21	0.53	0.24	0.39	0.54
Solyc01g008660.4.1	F-box protein (AHRD V3.3 *** A0A2K3NCL9_TRIPR)	5.23	4.7	3.64	5.12	4.82	6.11	8.64	6.71	6.38	7.06	6.67	4.22	5.46	5.69	5.15	5.03	5.81	6.23	4.9	5.15	6.53
Solyc01g008670.5.1	Cytochrome (AHRD V3.11 *** tr|A0A1U8F0H8|A0A1U8F0H8_CAPAN)	11.66	12.28	11.89	7.79	8.85	7.19	8.99	9.74	9.67	11.11	9.67	9.49	9.07	8.55	8.5	15.59	14.06	13.58	15.24	14.5	16.95
Solyc01g008690.3.1	GDP-mannose transporter (AHRD V3.3 *** A0A1B0VP09_ARATH)	0	0	0	0	0	0	0	0	0.18	0.13	0	0.07	0	0.07	0.06	0.07	0.07	0.05	0	0	0.05
Solyc01g008710.5.1.1	mannan endo-1,4-beta-mannosidase	0	0	0	0	0	0	0	0	0	0	0	0	0	0	0	0	0	0	0	0	0
Solyc01g008720.2.1	Mannan endo-1,4-beta-mannosidase 4 (AHRD V3.3 *** MAN4_SOLLC)	0	0	0	0	0	0	0	0	0	0	0	0	0	0	0	0	0	0	0	0	0
Solyc01g008730.3.1	BZIP transcription factor (AHRD V3.3 *** E9N3N2_9POAL)	9.04	9.04	9.34	7.11	8.85	6.89	9.33	8.76	9.23	10.32	8.93	11.08	9.51	9.64	9.97	10.26	9.14	8.81	9.78	9.57	9.59
Solyc01g008740.2.1	Calcium-dependent protein kinase (AHRD V3.3 *** B2KTB3_WHEAT)	0	0	0	0	0	0	0	0	0	0	0	0	0	0	0	0	0	0	0	0	0
Solyc01g008760.4.1	mediator-associated protein 2-like (AHRD V3.3 *** A0A1U8E6W4_CAPAN)	5.59	4.68	6.14	7.24	6.58	6.56	6.91	7.01	6.57	7.76	7.6	7.13	5.17	6.29	7.9	6.9	6.99	6.46	6.02	6.28	4.97
Solyc01g008770.3.1	Rho GTPase-activating protein 7 (AHRD V3.3 *** A0A2G3DEM8_CAPCH)	45.78	45.84	47.23	46.63	45.29	46.93	38.71	38.6	36.43	38.21	38.19	36.91	43.65	42.97	44.48	43.66	43.4	42.38	42.66	43.41	42.58
Solyc01g008780.3.1	Phospholipase A2 family protein (AHRD V3.3 *** AT4G29070.2)	54.44	55.73	53.3	29.05	29.31	31.2	23.26	24.55	22.66	30.18	31.69	29.36	52.34	53.81	56.33	43.88	44.94	42.93	57.25	55.75	57.72
Solyc01g008790.4.1	Non-specific phospholipase C6 (AHRD V3.3 *** A0A2G3DF85_CAPCH)	11.46	12.33	10.64	10.63	10.69	10.26	17.08	17.58	16.86	22.91	21.8	22.41	9.4	9.47	10.76	12.84	10.99	11.45	10.18	11.06	9.98
Solyc01g008800.3.1	Disease resistance protein (TIR-NBS-LRR class) (AHRD V3.3 *** F4KIC7_ARATH)	2.6	2.78	3.32	3.73	4.06	3.55	3.52	3.98	4.28	3.29	3.56	3.3	2.83	2.86	2.96	3.79	3.55	3.06	3.35	3.22	3.34
Solyc01g008810.3.1	RING/U-box superfamily protein (AHRD V3.3 *** AT5G19430.6)	31.93	32.65	33.11	33.14	32.71	31.61	33.18	32.82	31.93	28.27	30.92	34	30.57	31.24	29.76	30.23	29.86	30.54	28.03	30.74	29.16
Solyc01g008820.3.1	signal peptide peptidase-like (AHRD V3.3 *** A0A2I4FPX2_9ROSI)	39.81	44.88	42.87	48.07	48.89	46.87	60.73	57.21	58.04	58.14	59.84	60.33	46.31	46.73	43.47	47.3	49.73	48.92	43.98	44.32	43.6
Solyc01g008830.2.1	L-ascorbate oxidase (AHRD V3.3 *** A0A2G3AI57_CAPAN)	4.29	4.3	5	3.36	3.83	3.1	3.85	4.23	3.6	2.97	3.63	2.89	3.92	4.09	3.7	5.38	4.63	4.39	5.06	5.74	5.12
Solyc01g008840.3.1	COP9 signalosome complex subunit 2 (AHRD V3.3 *** A0A2G2XP81_CAPBA)	33.9	36.1	36.77	33.88	38.48	32.69	39.06	38.42	38	38.49	41.38	39.15	36.92	36.9	39.14	38.74	36.16	35.17	33.54	31.62	32.91
Solyc01g008850.4.1	Non-specific serine/threonine protein kinase (AHRD V3.11 *** tr|A0A2G2XP60|A0A2G2XP60_CAPBA)	38.98	39.83	38.2	77.25	78.28	73.63	43.18	44.96	42.35	41.15	44.25	38.03	35.74	38.48	38.88	38.83	36.25	37.25	35.57	37.72	34.45
Solyc01g008860.1.1	Protein kinase APK1B, chloroplastic (AHRD V3.3 *** A0A2G3B9K0_CAPCH)	0	0	0	0	0.06	0	0	0.06	0.05	0	0	0	0	0.06	0	0.06	0	0.05	0	0	0
Solyc01g008870.1.1	Protein kinase APK1B, chloroplastic (AHRD V3.3 *** A0A2G3B9K0_CAPCH)	0	0	0	0	0	0	0	0	0	0	0	0	0	0	0	0	0	0	0	0	0
Solyc01g008880.3.1	Solanum lycopersicum Cytokinin Response Factor 8	0.22	0	0	0	0	0	0.26	0	0	0	0	0	0	0.14	0	0	0	0	0	0	0.11
Solyc01g008890.4.1	Solanum lycopersicum Cytokinin Response Factor 3	21.74	21.37	21.83	16.88	18.13	16	17.47	19.62	17.38	16.09	16	17.33	20.99	20.81	20.13	19.25	17.2	17.43	18.07	22.96	19.27
Solyc01g008900.4.1	D-cysteine desulfhydrase 2, mitochondrial (AHRD V3.11 *** tr|A0A2G3DF42|A0A2G3DF42_CAPCH)	5.74	5.16	5.64	6.13	5.23	6.03	6.03	7.91	6.94	6.58	6.95	6.03	5.61	5.64	4.89	6.79	4.94	5.93	6.63	5.21	5.53
Solyc01g008910.2.1	Transcription factor GRAS (AHRD V3.3 *** A0A200QIE7_9MAGN)	5.28	5.38	4.94	4.62	4.49	3.95	5.71	5.7	5.73	5.22	5.49	5.72	5.64	5.68	6.1	4.47	4.17	4.32	5.45	4.31	5.07
Solyc01g008930.4.1	AUREA phytochromobilin synthase	30.58	30.17	30.63	19.37	20.41	20.31	15.82	16.91	16.85	18.05	18.55	18.1	33.04	32.53	36.21	29.31	26.67	26.34	31.37	32.84	32.64
Solyc01g008940.2.1	Unknown protein	4.24	3.36	1.56	1.82	1.98	3.77	6.64	5.95	5.86	6.63	6.69	3.24	2.34	2.08	4.82	2.56	4.66	4.35	3.74	2.47	3.16
Solyc01g008960.3.1	Argonaute 4a	258.89	272.35	268.8	255.94	250.18	251.22	261.39	245.7	240.63	250.52	253.85	256.49	279.84	281.43	280.3	274.29	274.19	268.78	269.76	277.92	268.24
Solyc01g008970.4.1	RNA-binding (RRM/RBD/RNP motifs) family protein (AHRD V3.3 *-* F4IIL5_ARATH)	265.98	261.31	262.13	256.57	271.73	272.77	285.36	287.33	280.62	280.25	280.56	278.71	264.48	268.6	272.5	268.82	237.35	244.86	248.71	255.13	266.5
Solyc01g008980.3.1	Abscisic acid-insensitive 5-like protein (AHRD V3.3 *-* A0A2K3P2S8_TRIPR)	6.54	6.4	5.91	7.19	5.41	5.54	6.05	7.28	8.43	7.3	7.62	6.8	7.09	6.5	6.73	6.42	5.41	6.43	7.45	6.15	6.29
Solyc01g008990.4.1	THO complex subunit 7B (AHRD V3.3 *** A0A1U8H3F7_CAPAN)	13.18	13.56	13.38	13.08	12.78	10.57	12.81	15.42	14.1	14.15	15.94	14.67	14.93	15.26	16.54	13.67	11.73	13.43	13.56	13.06	15.03
Solyc01g009000.3.1	RING/U-box superfamily protein (AHRD V3.3 *** A0A1I9LQQ9_ARATH)	21.34	23.55	22.68	21.89	22.98	20.12	26.64	28.43	25.03	23.15	24.59	24.33	21.44	21.95	20.26	22.16	22.21	22.65	24.82	22.52	20.6
Solyc01g009010.3.1	4-diphosphocytidyl-2-C-methyl-D-erythritol kinase	56.42	56.96	55.37	57.07	54.67	51.7	52.8	55.17	60.2	69.46	71.11	66.08	64.1	64.25	64.42	63.4	60.93	60.18	57.44	54.41	57.36
Solyc01g009020.5.1	Cysteine proteinase inhibitor (AHRD V3.11 *** tr|A0A059TCI1|A0A059TCI1_TOBAC)	47.72	47.38	51.94	58.55	52.74	48.58	48.89	48.98	56.45	58.79	62.89	61.63	54.99	55.05	50.29	66.81	59.75	57.86	55.21	57.12	49.24
Solyc01g009030.5.1	dgd1 suppressor 1 Chr5:3974374-3978066 REVERSE LENGTH=602 201606 (AHRD V3.11 *** AT5G12290.4)	13.29	11.04	13.68	13.6	12.93	13	14.83	15.68	12.35	15.59	16.91	17.23	13.72	15.47	13.98	15.09	12.45	13.77	13.44	12.14	12.02
Solyc01g009050.3.1	Molybdopterin biosynthesis protein CN.1	23.72	23.81	23.5	25.43	25.29	24.01	28.04	29.06	27.07	30.5	31.84	32.41	25.02	24.51	22.24	26.29	26.75	25.14	22.83	22.81	20.88
Solyc01g009060.3.1	BTB-POZ and MATH domain protein (AHRD V3.3 *** B9VXZ7_CAPAN)	20.55	21.45	21.26	21.27	21.71	21.91	25.29	22.57	25.14	24.46	24.12	23.59	21.8	21.31	22.54	23.78	20.63	21.7	19.92	23.01	19.68
Solyc01g009070.3.1	gamyb-like 1	7.3	7.54	8.27	7.58	5.8	6.99	8.02	8.15	7.71	6.23	6.8	6.5	6.18	6.39	7.23	7.99	6.68	5.77	6.15	6.21	7.25
Solyc01g009080.5.1	Zeaxanthin epoxidase, chloroplastic (AHRD V3.11 *** tr|A0A1J3K020|A0A1J3K020_NOCCA)	160.32	150.44	154.07	128.72	135.59	125.62	82.47	90.11	85.97	57.67	56.86	54.57	130.41	133	130.64	144.9	128.51	130.78	133.12	132.79	142.54
Solyc01g009090.3.1	Serrate RNA effector molecule (AHRD V3.3 *** A0A2G3AI64_CAPAN)	48.37	47.99	49.65	50.83	51.37	50.94	56.28	54.58	54.81	54.42	54.95	55.63	53.61	54.14	51.8	51.86	52.28	51.77	48.11	50.11	49.47
Solyc01g009100.5.1	60S ribosomal protein L30 (AHRD V3.11 *-* tr|A0A2G2XP72|A0A2G2XP72_CAPBA)	181.89	180.47	185.02	207.68	204.83	213.57	288.19	270.54	285.86	302.71	313.36	306.39	210.93	222.59	225.58	224.16	248.16	228.17	200.19	186.81	195.01
Solyc01g009120.3.1	Histone deacetylase (AHRD V3.3 *** A0A2G2ZNY2_CAPAN)	9.57	11.12	8.69	8.83	8.67	10.17	8.79	9.37	9.47	10.25	11.42	11.26	9.4	10.28	9.67	10.38	9.02	8.08	10.14	9.14	10.85
Solyc01g009140.1.1	Endoribonuclease Dicer-like protein 2 (AHRD V3.3 *-* A0A2G3B0Q1_CAPCH)	0	0	0	0	0	0	0	0	0	0	0	0	0	0	0	0	0	0	0	0	0
Solyc01g009145.2.1	Glycosyl hydrolase (AHRD V3.11 *-* tr|D9ZCE7|D9ZCE7_9CARY)	6.02	3.61	5.68	7.01	7.34	7.84	7.27	7.16	7.68	6.48	5.34	9.14	6.69	6.32	6.81	6.83	4.93	6.55	7.25	6.87	5.87
Solyc01g009160.2.1	Late embryogenesis abundant (LEA) hydroxyproline-rich glycoprotein family (AHRD V3.3 *** Q84VP8_ARATH)	2.1	1.89	2	2.91	2.9	3.06	2.32	1.98	1.62	1.51	1.39	2.25	1.85	1.99	2.22	2.56	1.75	1.91	1.79	2.12	2.39
Solyc01g009170.4.1	EIL-EIN3/EIL	33.52	33.48	35.3	31.42	31.86	31.71	38.63	36.01	36.35	44.37	41.07	43.61	31.34	32.14	31.82	34.8	36.23	37.14	37.29	40.65	35.68
Solyc01g009180.4.1	5-methyltetrahydropteroyltriglutamate--homocysteine methyltransferase (AHRD V3.3 *** A0A2G3DF96_CAPCH)	24.54	24.48	24.81	25.12	26.92	25.86	31.8	31.91	31.08	34.18	35.54	32.21	27.22	28.98	29.42	31.97	28.87	27.74	24.41	25.63	26.47
Solyc01g009190.3.1	Double-stranded RNA-binding protein.1	0.04	0.05	0.22	0.05	0	0.1	0.09	0.1	0.56	0.25	0.32	0.61	0.92	0.96	1.11	0.88	1.31	1.23	0.48	1.11	1.62
Solyc01g009210.2.1	Unknown protein	0	0	0	0	0	0	0	0	1.53	0	0	0	0	0	0	0	0	0	0	0	0
Solyc01g009220.3.1	inactive protein RESTRICTED TEV MOVEMENT 2-like (AHRD V3.3 *** A0A2I4H6X9_9ROSI)	6.69	6.72	4.28	6.35	6.79	5.3	5.63	5.45	7.09	7.12	7.2	6.21	4.1	5.86	6.34	6.35	4.22	4.86	5.63	5.39	4.55
Solyc01g009230.4.1	sitiens	15.47	17.86	16.81	17.06	16.3	16.09	17.91	17.49	18.64	21.1	21.84	22.09	17.37	17.94	19.5	19.88	18.68	18.6	16.61	15.93	17.17
Solyc01g009240.4.1	Glycosyl hydrolase family protein (AHRD V3.3 *** A0A2U1QCD6_ARTAN)	1.11	1.13	1.1	0.8	1.08	1.01	1.01	1.02	1	0.96	1.43	0.93	1.44	1.75	1.48	1.31	1.37	1.23	1.86	1.91	1.85
Solyc01g009245.1.1	Chlororespiratory reduction 42 (AHRD V3.3 *** A0A0F7J401_9ROSI)	32.87	33.71	34.64	27.41	26.9	23.66	20.42	22.84	25.53	22.97	25.84	27.68	39.59	34.61	36.27	32.79	32.29	27.32	35.3	37.73	36.55
Solyc01g009250.3.1	hypothetical protein (AHRD V3.3 *** AT5G06380.1)	0.26	0.44	0.28	0.44	0.47	0.21	0.3	0	0.31	0.32	0.1	0.48	0.53	0.11	0	0.12	0.59	0.26	0.29	0.18	0.44
Solyc01g009260.1.1	protein FAF-like, chloroplastic (AHRD V3.3 *** A0A2I4H6U5_9ROSI)	0.12	0.1	0.13	0	0.16	0	0.18	0.4	0.18	0.38	0.18	0.32	0	0.1	0.04	0.32	0.16	0.12	0.3	0.24	0.08
Solyc01g009270.1.1	protein FAF-like, chloroplastic (AHRD V3.3 *** A0A2I4H6U5_9ROSI)	0.08	0.2	0.04	0	0	0	0.05	0.1	0.23	0	0	0.11	0.09	0.05	0.21	0.16	0.11	0.23	0.21	0.24	0.16
Solyc01g009280.4.1	Serine/threonine-protein phosphatase (AHRD V3.3 *** A0A2G2XPM1_CAPBA)	15.64	15.89	16.18	14.66	15.15	15.55	16.94	15.55	15.83	16.18	17.03	16.21	15.69	17.2	15.55	16.04	16.59	15.1	17.5	16.24	16.18
Solyc01g009290.5.1	Protein CLP1 homolog (AHRD V3.11 *** tr|A0A1U8H4I9|A0A1U8H4I9_CAPAN)	10.05	11.75	10.82	11.89	11.11	12.23	11.94	11.25	12.87	12.75	12.85	13.96	12.37	12.29	12.55	11.77	12.01	11.89	12.24	12.07	11.85
Solyc01g009300.3.1	Serine/threonine-protein kinase Nek2 (AHRD V3.3 *** A0A2G2XPS8_CAPBA)	10.57	10.48	11.53	10.6	11.1	10.35	8.55	9.4	8.95	10.64	10.41	10.05	10.21	11.3	10.35	11.03	10.01	9.54	10.97	11.31	10.38
Solyc01g009305.1.1	Unknown protein	0	0	0	0	0	0	0	0	0	0	0	0	0	0	0	0	0	0	0	0	0
Solyc01g009310.3.1	meloidogyne-induced giant cell protein DB217	52.26	53.74	50.26	66.44	68.36	65.77	89.4	82.15	77.03	75.79	75.83	74.89	54.26	53.34	52.38	65.34	66.13	63.97	55.29	62.26	54.26
Solyc01g009330.1.1	RING-type E3 ubiquitin transferase (AHRD V3.3 *** A0A1U8EN04_CAPAN)	0	0	0.05	0.17	0	0	0	0	0	0.16	0.1	0.06	0.11	0.11	0	0	0	0.09	0	0.04	0.04
Solyc01g009335.2.1	Transcription repressor OFP6 (AHRD V3.11 *** tr|A0A1U8ELQ8|A0A1U8ELQ8_CAPAN)	0.32	0.21	0.26	0.72	0.11	0.3	0.09	0.21	0.28	0.49	0.72	0	0.29	0.3	0.86	0.66	0.44	0.32	0.27	0.16	0.32
Solyc01g009340.5.1	Protein IQ-domain 14-like (AHRD V3.11 *** tr|A0A2K3PR21|A0A2K3PR21_TRIPR)	9.76	10.09	9.08	9.39	9.93	9.11	9.42	9.33	8.91	8.96	9.06	9.47	11.42	11.37	11.66	10.65	9.9	9.32	11.59	11.29	12.42
Solyc01g009350.2.1	Polynucleotidyl transferase, ribonuclease H-like superfamily protein (AHRD V3.3 *** A0A2U1M9A7_ARTAN)	0	0.07	0	0.07	0	0	0	0	0	0	0	0	0	0.07	0	0	0	0	0	0.06	0
Solyc01g009360.1.1	Polynucleotidyl transferase, ribonuclease H-like superfamily protein (AHRD V3.3 *** A0A2U1M9A7_ARTAN)	0	0	0	0	0	0	0.09	0	0	0	0	0	0	0	0	0	0	0	0	0	0.07
Solyc01g009370.2.1	Cytochrome P450 (AHRD V3.3 *** A0A2U1MC34_ARTAN)	0.07	0	0	0	0	0	0	0	0	0	0	0	0	0	0.04	0	0.1	0	0	0.04	0
Solyc01g009380.3.1	Nicalin (AHRD V3.3 *** A0A1Q3D0I4_CEPFO)	6.63	7.21	6.95	7.02	7.71	6.95	12.1	12.04	13.14	14.65	14.87	15.39	6.77	7.47	7.03	8.38	7.45	7.07	6.86	6.4	6.92
Solyc01g009390.4.1	mRNA-decapping enzyme-like protein (AHRD V3.3 *** A0A2G2XQ62_CAPBA)	10.7	10.73	8.99	10.21	10.58	9.85	11.71	10.81	10.07	10.19	11.43	11.46	9.76	10.6	11.99	10.55	9.41	10.29	9.9	11.42	13.06
Solyc01g009400.3.1	Peroxidase (AHRD V3.3 *** K4ATD6_SOLLC)	0	0	0	0	0	0	0	0	0	0	0	0	0	0	0	0	0	0	0	0	0
Solyc01g009410.4.1	Peroxidase (AHRD V3.11 *** tr|K4ATD7|K4ATD7_SOLLC)	0	0	0.28	0.07	0	0	0.06	0	0	0	0	0	0	0	0.06	0	0	0	0	0	0
Solyc01g009420.5.1	UDP-apiose/UDP-xylose synthase (AHRD V3.11 *** tr|A0A1B3TP38|A0A1B3TP38_SPIPO)	127.73	128.99	130.29	158.76	150.65	156.66	157.46	153.59	148.52	139.17	133.62	135.52	138	144.49	139.32	147.69	151.78	145.17	139.63	143.81	133.3
Solyc01g009430.3.1	hypothetical protein (AHRD V3.3 *** AT2G27830.1)	68.93	62.35	66.08	107.86	105.47	108.03	45.8	45.72	48.15	27.43	29.59	27.85	87.47	89.87	93	89.42	85.11	82.92	85.17	92.69	89.36
Solyc01g009440.3.1	Dehydration-responsive element-binding protein 1B (AHRD V3.3 *** A0A2G2XQ55_CAPBA)	0.21	0	0	0	0.14	0	0	0	0	0.13	0	0	0	0	0	0	0	0	0	0	0
Solyc01g009443.2.1	Mitochondrial inner membrane protease ATP23 (AHRD V3.11 *** tr|A0A2G3DGC1|A0A2G3DGC1_CAPCH)	57.14	56.5	62.48	52.28	54.54	56.53	60.23	57.8	62.47	62.23	59.69	63.32	58.15	62.92	63.15	60.98	61.61	58.03	55.78	55.89	58.88
Solyc01g009447.1.1	60S acidic ribosomal protein family (AHRD V3.3 *-* F4IGR3_ARATH),Pfam:PF00428	102.98	111.89	116.13	133.62	129.36	126.83	153.5	164.27	166.66	173.26	164.24	169.45	137.04	139.99	146.37	147.13	137.19	142.07	111.36	106.44	118.28
Solyc01g009470.2.1	Poly [ADP-ribose] polymerase (AHRD V3.3 *** A0A2G2XQ99_CAPBA)	0	0	0	0	0	0	0	0	0	0	0	0	0	0	0	0	0	0	0	0	0
Solyc01g009480.5.1	Alpha/beta-Hydrolases superfamily protein (AHRD V3.11 *** tr|F4J341|F4J341_ARATH)	0.25	0.11	0.09	0.16	0.11	0.1	0.25	0.16	0.24	0.1	0.19	0.35	0.05	0.11	0.04	0.23	0.23	0.12	0.05	0.09	0.21
Solyc01g009490.1.1	DUF4228 domain-containing protein (AHRD V3.3 *** A0A1Q3CT45_CEPFO)	0	0	0	0	0	0	0	0	0	0	0	0	0	0	0	0	0	0	0	0	0
Solyc01g009500.4.1	Alpha/beta-Hydrolases superfamily protein (AHRD V3.3 *** F4J341_ARATH)	14.55	12.23	12.19	13.46	12.98	13.62	7.8	9.36	9.16	8.09	9.02	9.43	11.49	12	12.85	10.99	10.79	10.06	12.25	13.4	13.03
Solyc01g009505.1.1	Unknown protein	0	0	0	0	0	0	0	0	0	0	0	0	0	0	0	0	0	0	0	0	0
Solyc01g009510.2.1	Abscisic acid responsive elements-binding factor 2 (AHRD V3.3 --* A0A1P8AV75_ARATH)	0	0	0	0	0	0	0	0	0	0	0	0	0	0	0	0	0	0	0	0	0
Solyc01g009520.4.1	Ribosomal protein (AHRD V3.3 *** Q6ER67_ORYSJ)	169.44	174.96	188.92	217.49	210.64	211.22	241.71	255.38	255.51	271.89	278.03	281.94	208.84	210.55	214.29	232.1	235.07	215.4	192.26	193.02	184.87
Solyc01g009530.1.1	plant/protein (AHRD V3.3 *-* AT5G43400.1)	0	0	0	0	0	0	0	0	0	0	0	0	0	0	0	0	0	0	0	0	0
Solyc01g009540.1.1	Plant/T31B5-30 protein (AHRD V3.3 *-* A0A2K3PGR9_TRIPR)	0	0	0	0	1.72	0	0	0	0.52	0	0	0	0	0	0	0	0	0	0	0	0
Solyc01g009550.1.1	Protein TIC 214 (AHRD V3.3 *-* TI214_SOLTU)	0	0	0	0	0	0	0	0	0	0	0	0	0	0	0	0	0	0	0	0	0
Solyc01g009565.1.1	receptor-like protein 12 (AHRD V3.3 *-* A0A1U8E178_CAPAN)	22.31	23.94	22.26	28.19	27.68	26.16	34.62	39.61	39.13	26.55	32.86	30.19	18.52	20.95	23.72	23.4	19.88	20.41	16.45	17.25	19.72
Solyc01g009580.2.1	Terminal flower.1	0	0	0	0	0.13	0	0	0	0	0	0	0	0	0.12	0.1	0	0	0	0	0	0
Solyc01g009590.3.1	Stamen-specific protein FI.1	0	0	0	0	0	0	0	0	0	0	0	0	0	0	0	0.17	0	0	1.55	2.49	0.65
Solyc01g009600.5.1	S-adenosyl-L-methionine-dependent methyltransferases superfamily protein (AHRD V3.11 *** tr|A0A2U1NM08|A0A2U1NM08_ARTAN)	0	0	0	0	0	0	0	0	0	0	0	0	0	0	0.02	0	0	0	0	0	0
Solyc01g009610.3.1	Protein phosphatase inhibitor 2-like (AHRD V3.3 *** A0A2K3NNM1_TRIPR)	36.2	30.22	32.95	35.91	36.94	36.09	32.03	38.97	33.52	34.94	32.93	34.04	29.28	32.8	33.6	37.13	35.01	35.57	31.27	35.55	34
Solyc01g009620.3.1	Cleavage and polyadenylation specificity factor subunit 5 (AHRD V3.3 *** A0A2G2XQG1_CAPBA)	24.17	22.15	24.38	27.32	26.57	24.47	31.23	29.18	31.57	36.8	37.56	38.56	28.66	28.12	27.66	32.66	25.71	27.07	23.6	23.45	25.89
Solyc01g009630.3.1	Cleavage and polyadenylation specificity factor subunit 5 (AHRD V3.3 *** A0A1U8G7I4_CAPAN)	46.13	43.49	43.37	45.81	43.58	40.36	51.04	49.35	48.93	58.18	59.32	60.38	46.85	51.34	48.66	49.67	48.08	45.84	41.37	43.26	42.28
Solyc01g009640.4.1	Pectin lyase-like superfamily protein (AHRD V3.11 *** tr|A0A2U1KXQ2|A0A2U1KXQ2_ARTAN)	0	0	0	0	0	0	0	0	0	0	0	0	0	0	0	0	0	0	0	0	0
Solyc01g009650.1.1	MYB transcription factor (AHRD V3.3 *-* B4FNQ6_MAIZE)	0	0	0	0	0	0	0	0	0	0	0	0	0	0	0	0	0	0	0	0	0
Solyc01g009660.3.1	Low-temperature-induced 65 kDa protein (AHRD V3.3 *** A0A1J3DLF3_NOCCA)	0	0	0	0	0	0	0	0	0	0	0	0	0	0	0	0	0	0	0	0	0.12
Solyc01g009670.5.1	Poly(A) polymerase I (AHRD V3.11 *** tr|A0A1J3JYV1|A0A1J3JYV1_NOCCA)	13.13	13.25	14.69	13.8	12.94	13.92	13.37	13.05	13.81	21.47	19.63	20.54	14.16	13.18	13.93	16.27	14.23	12.88	11.18	11.05	13.08
Solyc01g009690.3.1	SC0A (AHRD V3.3 *** Q9ZS79_SOLLC)	0.18	0.05	0.15	0.05	0.16	0.02	0.09	0.03	0.07	0.07	0.18	0.14	0.1	0.05	0.11	0.05	0.05	0.1	0.11	0.06	0.2
Solyc01g009700.3.1	NL0E (AHRD V3.3 *** Q9ZS81_SOLLC)	0.18	0.23	0.03	0.27	0.14	0.1	0.18	0.13	0.21	0.13	0.18	0.22	0.31	0.1	0.19	0.11	0.07	0.18	0.17	0.19	0.1
Solyc01g009705.1.1	Unknown protein	0	0	0	0	0	0	0	0	0	0	0	0	0	0	0	0	0	0	0	0	0
Solyc01g009710.1.1	Unknown protein	0.28	0.36	0.93	0.36	0.39	0	0.33	0	0.35	0.36	0	0	0	0	0.91	0.38	0.8	0.58	0.32	0.3	0.29
Solyc01g009720.2.1	E3 ubiquitin protein ligase DRIP2 (AHRD V3.3 *-* A0A2I0WFP3_9ASPA)	1.53	2.27	1.13	0.95	1.18	1	1.21	1.63	1.75	1.62	2.65	1.9	1.46	1.23	1.78	1.72	1.57	1.43	1.89	2.05	1.16
Solyc01g009730.4.1	protein TIFY 9-like (AHRD V3.11 *** XP_025884767.1)	0	0	0	0	0	0	0	0	0	0	0	0	0	0	0	0	0	0	0	0	0
Solyc01g009735.1.1	protein TIFY 9-like (AHRD V3.3 *** XP_025884767.1)	0	0	0	0	0	0	0	0	0	0	0	0	0	0	0	0	0	0	0	0	0
Solyc01g009740.4.1	jasmonate-zim-domain protein 10 Chr5:4219001-4219996 FORWARD LENGTH=185 201606 (AHRD V3.11 *-* AT5G13220.3)	0	0	0	0	0	0	0	0	0	0	0	0	0	0	0	0	0	0	0	0	0
Solyc01g009750.3.1	cysteine-rich and transmembrane domain-containing protein WIH2 (AHRD V3.3 *-* XP_004228441.1)	88.29	86.55	88.85	81.38	84.95	87.62	95.87	88.96	87.19	88.98	86.77	87.47	90.31	82.67	86.75	87.58	84.33	85.57	84.45	90.1	83.58
Solyc01g009760.3.1	GRAM domain family protein (AHRD V3.3 *** A0A2U1NIK8_ARTAN)	3.26	3.49	3.75	3.1	4.42	4	2.84	3.78	4.02	2.67	2.38	2.06	3.61	4.78	4.85	3.48	4	3.28	3.35	4.07	3.01
Solyc01g009770.3.1	ATP-dependent RNA helicase (AHRD V3.3 *** Q5HZ54_ARATH)	13.57	16.95	15.74	15.79	16.16	13.71	14.74	16.45	13.46	9.32	9.7	10.89	17.22	17.44	19.05	15.1	10.72	15.03	12.03	14.88	12.44
Solyc01g009780.3.1	GSH-induced LITAF domain protein (AHRD V3.3 *** GILP_ARATH)	12.47	13.21	10.08	16.08	11.84	15.06	12.13	11.13	13.1	14.2	14.49	11.7	12.87	13.4	12.48	12.7	12.55	10.98	12.65	14.03	12.07
Solyc01g009790.1.1	Unknown protein	0	0	0	0	0	0	0	0	0	0	0	0	0	0	0	0	0	0	0	0	0
Solyc01g009795.1.1	Unknown protein	0	0	0	0	0	0	0	0	0	0	0	0	0	0	0	0	0	0	0	0	0
Solyc01g009800.2.1	BAG family molecular chaperone regulator 1 (AHRD V3.11 *-* tr|A0A2G3CWD5|A0A2G3CWD5_CAPCH)	0	0	0	0	0	0	0	0	0	0	0	0	0	0	0	0	0	0	0	0	0
Solyc01g009810.3.1	Leucine-rich repeat protein (AHRD V3.3 *** A5HKK5_TOBAC)	0	0	0.18	0	0	0	0.19	0.11	0.58	0.1	0.46	0.45	0.1	0.31	0.26	0.11	0	0	0.09	0.08	0.17
Solyc01g009820.5.1	Hydroxyproline-rich glycoprotein family protein (AHRD V3.11 *** tr|A0A1P8AYF9|A0A1P8AYF9_ARATH)	10.64	12.25	12.42	13.8	14.23	13.09	11.83	12.89	11.28	10.97	11.6	12.13	11.54	11.53	11.29	11.13	10.85	9.97	10.84	11.87	12.09
Solyc01g009830.3.1	Nucleotide/sugar transporter family protein (AHRD V3.3 *** A0A2U1NJJ9_ARTAN)	0	0	0	0.06	0.34	0.15	0	0.13	0.17	0.07	0.11	0.17	0.08	0	0.05	0.07	0.2	0.05	0.05	0	0.13
Solyc01g009840.3.1	Transcription factor GRAS (AHRD V3.3 *-* A0A2U1QPG0_ARTAN)	0	0	0	0	0	0	0	0	0	0	0	0	0	0	0	0	0	0	0	0	0
Solyc01g009850.5.1	hypothetical protein Chr1:9527956-9528814 REVERSE LENGTH=81 201606 (AHRD V3.11 *** AT1G27435.1)	54.12	52.53	54.1	59.66	53.35	58.29	65.2	66.01	64.79	64.47	68.85	71.35	60.7	64.3	61.82	63.87	60.83	60.96	59.13	58.5	57.87
Solyc01g009860.3.1	NAC domain-containing protein (AHRD V3.3 *** A0A2K3LZ45_TRIPR)	20.58	20.34	23.76	36.57	35.34	34.28	37.94	43.11	49.64	39.59	37.78	36.82	21.31	21.55	24.21	23.9	23.68	25.86	25.39	23.81	25.45
Solyc01g009870.3.1	Glycerophosphodiester phosphodiesterase (AHRD V3.3 *** B6T3E4_MAIZE)	0.1	0.04	0.11	0.04	0.05	0	0	0.04	0	0	0.04	0	0	0.09	0.22	0.09	0.14	0.1	0.07	0.1	0.03
Solyc01g009880.2.1	Exocyst subunit Exo70 family protein (AHRD V3.3 *** A0A1S6GXB5_TOBAC)	0	0	0	0	0	0	0	0	0	0	0	0	0	0	0	0	0	0	0	0	0
Solyc01g009890.1.1	Glutaredoxin (AHRD V3.3 *** A0A2G9G4Q3_9LAMI)	1.52	0.56	0.72	0.56	0	0.53	1.27	0.29	0.54	1.1	0.49	1.49	1.07	1.91	0.47	0	0.92	0.44	1.47	1.13	0.89
Solyc01g009900.3.1	Glutaredoxin (AHRD V3.3 *** A0A1R3H2Z3_COCAP)	4.27	3.07	2.62	2.04	2.64	3.33	3.72	4.58	5.21	2.79	2.69	3.49	3.12	4.6	4.09	3.89	3.76	4.33	4.44	3.62	3.41
Solyc01g009910.1.1	Glutaredoxin (AHRD V3.3 *** A0A1R3H2Z3_COCAP)	0.25	0	0.55	0.32	0.7	0	0.88	0.67	0.94	0	1.14	0	0.62	1.58	1.62	0.68	1.42	1.54	0	0.26	0.52
Solyc01g009920.3.1	Histidine kinase-, DNA gyrase B-, and HSP90-like ATPase family protein (AHRD V3.3 *** A0A1P8BEQ3_ARATH)	0	0	0	0	0	0	0	0	0	0	0	0	0	0	0	0	0	0	0	0	0
Solyc01g009930.3.1	receptor-like protein 12 (AHRD V3.3 *** A0A1U8F9L9_CAPAN)	0.03	0	0.03	0	0	0.15	0.07	0.04	0.11	0.04	0.1	0.04	0	0	0	0	0	0	0.03	0	0
Solyc01g009935.2.1	auxin-responsive protein SAUR71-like (AHRD V3.11 *** tr|A0A2I4E1N7|A0A2I4E1N7_9ROSI)	0	0.22	0	0	0	0	0	0	0	0	0	0	0	0	0	0	0	0.18	0	0	0
Solyc01g009940.1.1	5-methylthioadenosine/S-adenosylhomocysteine deaminase (AHRD V3.3 *** A0A2V4VVN3_PAEBA)	0	0	0	0	0	0	0	0	0	0	0	0	0	0	0	0	0	0	0	0	0
Solyc01g009960.4.1	Acyl-[acyl-carrier-protein] desaturase (AHRD V3.3 *** A0A2I4GZ93_9ROSI)	0	0	0	0	0	0	0	0	0	0	0	0	0	0	0	0	0.15	0	0	0	0
Solyc01g009970.3.1	Hydrolase (AHRD V3.3 *** A0A2U1P3E1_ARTAN)	45.79	45.83	43.52	39.58	38.4	41.77	38.79	40.5	40.27	47.22	48.28	46.45	48.73	52.18	50.85	47.81	48.22	43.58	45.43	47.55	47.87
Solyc01g009990.3.1	Peptidyl-prolyl cis-trans isomerase (AHRD V3.3 *** A0A2G3DGA1_CAPCH)	601.24	604.74	602.75	592.82	604.77	628.06	618.25	620.36	623.88	630.69	678.52	660.32	651.01	640.41	645.11	688.91	678.06	668.41	603.72	573.3	617.37
Solyc01g010000.3.1	ACT domain-containing protein (AHRD V3.3 *** A0A1Q3BTU5_CEPFO)	30.44	29.01	30.69	23.32	26.12	22.53	15.87	15.73	15.64	10.03	9.33	9.71	26.42	30.89	26.38	24.64	21.57	22.94	23.66	26.24	26.92
Solyc01g010020.3.1	Calmodulin (AHRD V3.3 *** B6SJJ2_MAIZE)	7.86	8.71	9.52	8.52	7.7	7.61	6.74	6.42	8.73	8.99	9.73	8.16	7.84	8.09	7.89	7.85	8.78	8.34	8.11	8.88	10.17
Solyc01g010030.3.1	Proline-rich receptor-like protein kinase PERK13 (AHRD V3.3 *-* A0A2G3AJ74_CAPAN)	18.03	18.35	19.12	18.81	19.62	20.83	17.11	17.34	15.65	17.08	17.05	18.92	18.87	18.35	17.67	16.7	16.34	16.25	17	16.27	16.64
Solyc01g010050.3.1	S-adenosylmethionine decarboxylase 3	51.71	56.79	54.31	61.6	64.61	63.68	86.55	85.1	92.44	77.08	77.76	75.4	47.95	49.85	48.77	53.2	47.58	51.53	45.6	48.92	47.04
Solyc01g010060.2.1	Unknown protein	0.9	0.35	0.7	0.82	2.87	1.24	1.17	1.42	2.27	1.8	1.64	1.76	1.11	1.38	0.97	0.62	0.63	0.55	0.2	0.56	0.18
Solyc01g010080.3.1	Potassium channel AK.1	0.22	0.13	0.24	0.19	0.24	0.28	0.38	0.32	0.34	0.09	0.33	0.2	0.09	0.06	0.11	0.1	0.07	0	0.22	0.13	0.17
Solyc01g010130.4.1	bHLH transcription factor 001	9.65	10.18	10.45	9.76	10.17	9.96	14.6	14.03	11.88	14.13	15.46	14.23	11.1	11.65	11.87	11.6	11.34	9.94	11.1	11.8	11.76
Solyc01g010140.1.1	18S pre-ribosomal assembly protein gar2-like protein (AHRD V3.3 *** AT2G03810.7)	0	0	0	0	0	0	0	0	0	0	0	0	0	0.05	0	0	0	0	0	0	0
Solyc01g010150.3.1	ACT domain-containing protein (AHRD V3.3 *** A0A2U1MM44_ARTAN)	9.99	8.37	9.36	10.26	10.33	9.45	7.74	6.69	6.54	6.43	6.69	7.4	10.88	10.86	10.68	9.18	8.93	9.07	10.41	10.61	10.95
Solyc01g010160.3.1	Beta-glucosidase 34 (AHRD V3.3 *-* A0A2G3DFM9_CAPCH)	0	0	0	0	0	0	0	0	0	0	0	0	0	0	0	0	0	0	0	0	0
Solyc01g010170.2.1	beta-glucosidase 40 (AHRD V3.3 --* XP_004228406.1)	0	0	0	0	0	0	0	0	0	0	0	0	0	0	0	0	0	0	0	0	0
Solyc01g010180.3.1	Unknown protein	12.9	12.11	13.05	40.44	45.1	42.55	31.3	34.47	31.13	21.93	21.34	21.02	13.53	12.36	10.54	17.75	17.82	17.86	13.79	14.41	12.49
Solyc01g010210.1.1	Unknown protein	0	0	0	0	0	0	0	0	0	0	0	0	0	0	0	0	0	0	0	0	0
Solyc01g010215.1.1	UBN2 domain-containing protein (AHRD V3.3 *-* A0A1Q3DGW3_CEPFO)	22.55	22.97	24.51	23.37	22.35	22.77	19.69	25.43	23.5	22.6	21.85	21.52	27.29	26.14	25.2	24.01	27.68	27.27	24.36	24.62	28.99
Solyc01g010230.2.1	MDIS1-interacting receptor like kinase 2 (AHRD V3.3 --* XP_024448779.1)	27.66	28.44	24.6	33.36	28.46	29.89	34.53	40.77	30.17	33.6	40.49	37.61	28.09	24.99	30.48	34.82	38.42	31.45	27.93	31.4	26.58
Solyc01g010240.3.1	CRABS CLAW a	1.16	2.04	2.22	1.77	1.61	2.76	1.74	1.52	1.27	1.71	0.84	2.05	2.07	2.27	2.96	2.03	1.61	2.34	1.65	2.84	1.4
Solyc01g010250.4.1	6-phosphogluconolactonase (AHRD V3.3 *** B6U0H2_MAIZE)	13.78	15.18	14.3	17.91	14.5	16.52	15.4	16.79	15.98	16.38	17.22	18.38	16.27	14.04	16.81	16.52	13.71	14.63	16.49	18.22	18.52
Solyc01g010260.3.1	Cytochrome 93A3 (AHRD V3.3 *** A0A1U8H5Z8_CAPAN)	0	0	0	0	0	0	0	0	0	0	0	0	0	0	0	0	0	0	0	0	0
Solyc01g010270.3.1	Protein SPIRA.1	31.6	32.26	33.17	35.1	33.24	35.11	33.71	31.9	31.84	32.32	28.19	32.31	34.32	31.77	31.87	31.55	37.15	34.8	34.4	36.69	33.97
Solyc01g010280.3.1	suppressor SRP40-like protein (AHRD V3.3 *-* AT2G03630.1)	0	0	0	0.06	0	0	0.1	0.06	0	0.11	0.05	0.06	0	0	0	0	0.06	0	0.05	0	0.04
Solyc01g010290.4.1	Ureide permease (AHRD V3.3 *** A0A2R6PBP7_ACTCH)	5.86	6.1	6.46	6.3	6.43	6.43	6.3	7.84	6.84	7.52	8.1	7.36	5.54	6.53	6.84	7.59	5.51	6.4	5.54	6.91	6.39
Solyc01g010310.4.1	Carbohydrate-binding X8 domain superfamily protein (AHRD V3.3 *** A0A1P8AZV6_ARATH)	50.04	52.61	50.4	46.16	44.61	40.5	48.87	49.29	47.43	48.67	44.51	52.44	54.94	60.18	57.31	53.47	49.35	48.87	49.85	44.02	47.08
Solyc01g010315.2.1	Serine/threonine-protein phosphatase 7 long form-like protein (AHRD V3.11 *-* tr|A0A1J3IZ43|A0A1J3IZ43_NOCCA)	0	0	0	0	0	0	0	0	0	0	0	0	0	0	0	0	0	0	0	0	0
Solyc01g010350.5.1	triose phosphate/phosphate translocator, chloroplastic-like (AHRD V3.11 *** tr|A0A2I4H880|A0A2I4H880_9ROSI)	0.03	0	0	0	0	0.04	0	0	0	0	0	0	0	0	0.04	0	0.05	0	0	0.03	0
Solyc01g010360.3.1	14-3-3 protein (AHRD V3.3 *** A0A200R871_9MAGN)	0	0	0	0	0.07	0.07	0	0.07	0	0	0	0	0	0	0	0	0	0	0	0	0
Solyc01g010365.1.1	Unknown protein	0	0	0	0	0	0	0.16	0	0	0.17	0	0	0	0	0.15	0.38	0.19	0	0	0.14	0.14
Solyc01g010370.3.1	S-adenosyl-L-methionine-dependent methyltransferases superfamily protein (AHRD V3.3 *** A0A2U1P6Q5_ARTAN)	9.77	9.04	8.96	8.83	10.07	9.26	10.32	8.15	8.98	8.49	8.73	9.43	9.13	8.97	8.8	9.37	9.61	9.2	7.68	8.14	8.55
Solyc01g010390.3.1	Beta-glucosidase 34 (AHRD V3.3 *** A0A2G3DFM9_CAPCH)	9.94	9.3	9.77	9.57	8.91	8.54	9.23	9.89	9.18	10.7	11.54	9.3	9.65	10.59	10.02	10.57	9.39	10.43	9.35	8.91	9.41
Solyc01g010400.1.1	RlpA-like double-psi beta-barrel domain-containing protein (AHRD V3.3 *** A0A2U1M803_ARTAN)	0	0	0	0	0	0	0	0	0	0	0	0	0	0	0	0	0	0	0	0	0
Solyc01g010410.3.1	Zinc finger protein (AHRD V3.3 *** A0A200PRD7_9MAGN)	0.11	0.11	0.1	0.06	0.09	0.03	0.03	0	0.08	0.05	0.05	0.06	0.08	0.14	0.07	0.06	0.09	0.09	0.05	0.11	0.09
Solyc01g010430.4.1	Actin cross-linking protein, putative (DUF569) (AHRD V3.3 *** Q8GXC9_ARATH)	1.44	1.66	1.25	2.78	2.96	3.43	2.04	2.09	2.9	1.93	1.82	2.07	1.1	1.14	1.6	1.46	0.97	1.25	1.21	1.73	0.99
Solyc01g010440.5.1	Glycine-rich protein (AHRD V3.11 *** tr|Q9LFX8|Q9LFX8_ARATH)	49.5	47.96	48.85	49.48	51.41	52.84	58.93	58.32	60.63	61.58	61.01	58.3	50.01	54.83	54	54.62	52.46	51.98	49.1	49.1	49.55
Solyc01g010470.2.1	5'-AMP-activated protein kinase subunit beta-2 (AHRD V3.3 *-* A0A1J3HGR2_NOCCA)	6.45	8.59	7.53	7.57	6.23	8.75	8.36	6.34	9.52	7.85	10.57	10.3	8.97	8.38	7.77	6.21	7.07	8.72	7.18	7.86	7.95
Solyc01g010480.3.1	Protein TWIN LOV.1	1.49	1.78	1.93	3.4	2.17	2.6	8.5	8	10.05	13.41	12.68	13.78	1.65	1.55	1.61	2.14	2.55	2.35	1.29	0.86	1.32
Solyc01g010490.5.1	Cytochrome P450 (AHRD V3.11 *** tr|A0A2U1NH79|A0A2U1NH79_ARTAN)	0	0	0	0	0	0	0	0	0	0	0	0	0	0	0	0	0	0	0	0	0
Solyc01g010500.3.1	EIN3-binding F-box protein.1	0	0	0	0.11	0	0	0.05	0.06	0.05	0	0.05	0	0	0	0.05	0	0	0.04	0.1	0	0.09
Solyc01g010510.4.1	Pentatricopeptide repeat-containing protein, mitochondrial (AHRD V3.3 *** A0A2G2X910_CAPBA)	1.61	1.21	1.53	1.79	2.06	2.14	3.03	3.41	3.04	4.13	4.32	4.39	1.29	2.1	1.27	1.62	1.94	1.7	1.11	1.82	1.61
Solyc01g010520.3.1	Helicase with zinc finger protein (AHRD V3.3 *** B3H5Y3_ARATH)	30.96	32.26	32.45	32.53	32.8	30.91	31.93	29.87	28.62	30.29	31.35	31.3	34.92	36.9	35.51	39.76	34.25	34.77	31.55	35.38	32.87
Solyc01g010530.1.1	Sugar transporter protein 5	0	0	0	0	0	0	0	0	0	0	0	0	0	0	0	0	0	0	0	0	0
Solyc01g010540.3.1	40S ribosomal protein S9 (AHRD V3.3 *** A0A1U8EPE0_CAPAN)	179.1	175.79	183.08	204.66	205.71	205.49	268.32	255.23	263.05	274.53	265.85	272.9	213.72	208.88	210.66	221.71	217.45	217.8	186.81	190.13	186.37
Solyc01g010550.1.1	Unknown protein	0	0	0	0	0	0	0	0	0	0	0	0	0	0	0	0	0	0	0	0	0
Solyc01g010570.5.1	Mucin-related protein (AHRD V3.11 *** tr|A0A2U1LU51|A0A2U1LU51_ARTAN)	15.69	16.47	16.09	12.44	15.35	14.18	18.23	18.54	17.81	16.21	18.27	16.85	15.49	16.21	19.03	18.08	14.64	15.56	17.77	16.17	17.61
Solyc01g010580.3.1	40S ribosomal protein S9 (AHRD V3.3 *** A0A1U8EPE0_CAPAN)	218.66	227.7	229.73	256.18	262.63	256.61	340.47	332.77	314.43	344.2	330.02	332.3	267.96	250.21	253.6	268.7	280.58	275.3	257.98	253.11	247.81
Solyc01g010590.2.1	Peptidyl-prolyl cis-trans isomerase (AHRD V3.3 *** A0A1U8HBC6_CAPAN)	19.5	18.21	16.77	19.14	20.04	17.61	21.11	20.14	18.74	21.76	20.83	17.94	19.25	19.47	19.18	18.93	18.32	19.25	16.48	18.02	15.87
Solyc01g010600.4.1	Homeobox-leucine zipper protein HOX.1	3.26	3.2	3.25	3.12	1.89	2.12	3.17	4.18	2.17	2.75	4.24	2	2.71	2.57	2.46	2.61	2.61	2.56	1.67	2.29	1.86
Solyc01g010640.3.1	NAD(P)-linked oxidoreductase superfamily protein (AHRD V3.3 *** Q949S6_ARATH)	128.21	117.42	118.46	97.64	92.42	100.22	72.12	75.57	79.24	69.6	74.22	74.34	112.81	115.74	112.38	102.32	100.71	103.13	129.2	119.1	120.88
Solyc01g010650.3.1	UDP-galactose UDP-glucose transporter 3-like protein (AHRD V3.3 *** A0A2K3NS07_TRIPR)	11.52	11.32	11.9	8.4	10.69	10.87	11.81	12.11	10.76	16.66	15.67	16.88	13.42	14.73	13.23	11.82	11.98	13.42	14.21	15.29	14.68
Solyc01g010660.3.1	Protein kinase 2B, chloroplastic (AHRD V3.3 *** A0A2G3AIH7_CAPAN)	10.35	8.84	9.65	13.79	13.76	11.93	10.69	9.66	8.75	10.02	10.57	10.58	10.18	10.06	9.33	9.29	9.87	8.93	10.73	9.95	10.44
Solyc01g010670.3.1	Unknown protein	0	0	0	0.44	0	0	0	0	0	0	0	0	0	0	0	0	0	0	0	0	0
Solyc01g010690.1.1	Quinoprotein alcohol dehydrogenase-like superfamily (AHRD V3.3 *** A0A2U1NBT6_ARTAN)	0	0.06	0	0	0.07	0	0.17	0	0	0	0	0.07	0.06	0	0.05	0.07	0.07	0	0	0.1	0.2
Solyc01g010700.3.1	SNF1-related protein kinase regulatory subunit gamma-1-like (AHRD V3.3 *** A0A2G3DFN0_CAPCH)	12.31	11.98	12.86	9.24	9.63	8	8.96	10.18	10.34	13.3	13.03	12.15	12.36	13.63	12.85	13.79	13.24	14.69	12.74	14.36	12.67
Solyc01g010710.5.1	Carboxypeptidase (AHRD V3.11 *** tr|A0A2I4FWA2|A0A2I4FWA2_9ROSI)	5.95	7.75	6.35	5.93	6.56	7	6.51	8.03	5.91	7.56	8.19	7.58	6.26	6.32	7.19	7.55	7.71	8.62	7.07	6.59	6.85
Solyc01g010720.4.1	Carboxypeptidase (AHRD V3.3 *** A0A2I4FWA2_9ROSI)	0	0	0	0	0	0	0	0.04	0	0	0	0	0.04	0	0	0	0	0	0	0	0
Solyc01g010740.5.1	Pectate lyase (AHRD V3.11 *** tr|A0A2G3DIQ3|A0A2G3DIQ3_CAPCH)	0.03	0	0	0	0	0	0	0	0	0	0	0	0	0	0	0	0	0	0	0	0
Solyc01g010750.4.1	Ricin B lectin domain (AHRD V3.3 *-* A0A200Q0G6_9MAGN)	113.82	119.2	111.69	113.93	111.58	124.51	115.42	108.28	105.26	117.2	109.74	112.69	122.88	121.55	116.19	121.89	128.38	127.26	130.05	132.16	120.28
Solyc01g010760.3.1	Mitochondrial outer membrane protein porin (AHRD V3.3 *** A0A2K3KY08_TRIPR)	88.94	91.75	91.49	100.37	94.32	92.56	104.46	99.47	104.33	114.5	116.96	112.46	109.74	111.29	111.57	104.54	119.09	108.38	101.95	103.75	104.81
Solyc01g010770.4.1	Hypersensitive-induced response protein (AHRD V3.11 *** tr|Q6UNT3|Q6UNT3_CUCSA)	1.91	1.78	2.35	1.92	2.35	2.25	0.88	1.53	0.77	1.59	3.62	2.65	2.21	3.64	2.06	0.73	1.92	2.14	1.66	2.42	1.08
Solyc01g010780.4.1	Protein kinase superfamily protein (AHRD V3.3 *** A0A2U1NYF7_ARTAN)	16.63	17.2	18.05	15.73	17.34	15.95	19.81	18.42	17.94	18.88	18.26	18.46	16.76	16.61	16.33	18.87	16.9	17.37	16.87	18.18	18.12
Solyc01g010820.3.1	Cullin (AHRD V3.3 *** A0A2U1PKA1_ARTAN)	23.24	23.84	24.7	26.29	22.98	23.4	28.22	27.5	27.82	27.48	28.08	27.83	25.38	27.9	27.5	27.8	26.95	23.47	24.92	25.67	24.54
Solyc01g010830.4.1	Haloacid dehalogenase-like hydrolase-like protein (AHRD V3.3 *** Q6Z026_ORYSJ),Pfam:PF13419	22.09	21.94	19.55	20.05	20.58	23.36	19.82	20.11	22.27	20.71	21.62	21.86	22.24	20.93	22.79	25.6	21.35	22.85	18.23	18.51	18.53
Solyc01g010840.1.1	Unknown protein	0	0	0	0	0	0	0	0	0	0	0	0	0	0	0	0	0	0	0	0	0
Solyc01g010860.3.1	Sphinganine C(4)-monooxygenase.1	7.98	8.12	8.53	8.11	9.85	6.72	10.82	9.57	8.91	9.06	7.96	8.65	8.04	8.03	8.13	10.46	9.47	9.65	8.37	8.31	8.65
Solyc01g010870.3.1	S-adenosyl-L-methionine-dependent methyltransferases superfamily protein (AHRD V3.3 *** A0A2U1LK68_ARTAN)	24.44	25.55	24.65	22.22	23.84	23.13	25.38	26.42	25.83	27.04	27.18	27.2	24.17	23.87	24.38	26.56	25.02	24.15	24.51	22.49	23.59
Solyc01g010880.3.1	RING/FYVE/PHD zinc finger superfamily protein (AHRD V3.3 *** A0A2U1NXA0_ARTAN)	7.19	6.55	7.89	6.68	6.8	7.18	6.21	8.31	6.66	7.07	7.17	7.67	6.02	6.43	6.95	6.35	6.79	5.89	6.72	6.14	6.59
Solyc01g010890.4.1	Expansin (AHRD V3.3 *** K4ATT2_SOLLC)	0	0	0.12	0	0	0	0	0	0	0	0	0	0	0	0	0	0	0	0	0.11	0
Solyc01g010900.3.1	Cytochrome P450 (AHRD V3.3 *** A0A200QEP7_9MAGN)	0	0	0	0	0.04	0	0	0	0	0.04	0	0	0	0.04	0	0	0.04	0	0.03	0.06	0
Solyc01g010910.2.1	MYB transcription factor (AHRD V3.3 *-* A0A0U3IU11_MESCR)	7.57	8.96	8.27	5.94	7.05	5.46	5.84	5.63	5.45	6.41	4.58	5.12	6.31	8.33	6.19	9.74	7.21	6.86	5.35	5.1	5.2
Solyc01g010920.2.1	O-fucosyltransferase (AHRD V3.3 *-* A0A2P5G0B7_TREOI)	3.13	2.96	2.48	3.04	3.4	3.44	3.38	2.85	3.19	2.5	3.7	2.96	3.35	3.13	3.26	3.09	2.32	2.53	3.11	3.24	3.19
Solyc01g010930.5.1	O-fucosyltransferase family protein (AHRD V3.11 *** tr|A0A2U1NIF6|A0A2U1NIF6_ARTAN)	1.86	2.62	2.5	2.34	2.53	2.55	2.11	2.72	2.45	2.3	2.64	2.83	1.86	2.69	2.56	2.07	2.4	2.09	2.62	2.15	2.18
Solyc01g010940.3.1	Transmembrane emp24 domain-containing protein p24delta7 (AHRD V3.3 *** A0A2G3AIH0_CAPAN)	30.8	32.85	33.66	37.45	36.51	32.32	38.46	40.6	40.21	41.06	39.09	35	32.67	35.6	36.16	37.97	37.29	33.7	31	30.86	31.34
Solyc01g010950.3.1	MAP kinase kinase kinase 2	9.81	10.26	8.67	8.34	9.68	8.6	9.54	9.24	7.92	8.27	9.08	8.91	10.84	11.3	9.57	11.09	9.1	10.01	10.07	11.37	10.34
Solyc01g010960.3.1	60S ribosomal protein L35-like (AHRD V3.3 *-* A0A2I4GBA7_9ROSI)	0	0	0	0	0	0	0	0	0	0	0	0	0	0	0	0	0	0	0	0	0
Solyc01g010970.3.1	Argonaute7	3.11	3.11	2.78	2.78	2.4	2.83	3.09	3.35	2.85	3.63	3.13	3.24	3.13	3.32	3.75	3.56	2.98	3.39	2.89	3.22	2.71
Solyc01g010990.3.1	Son of sevenless protein (AHRD V3.11 *** tr|Q9LQY7|Q9LQY7_ARATH)	8.93	9.08	8.62	10.91	12.28	11.61	11.42	9.69	10.78	10.02	10.08	10.79	9.52	9.28	10.44	8.31	8.55	8.68	10.59	9.62	10.64
Solyc01g011000.3.1	Eukaryotic translation initiation factor 5A (AHRD V3.3 *** A0A1U8HES8_CAPAN)	246.25	248.57	253.25	292.4	300.78	291.67	398.25	385.93	381.11	383.85	387.39	391.19	276.91	275.47	286.34	305.96	289.97	282.57	256.74	249.67	252.95
Solyc01g011020.2.1	Unknown protein	0	0	0	0	0	0	0	0	0	0	0	0	0	0	0	0	0	0	0	0	0
Solyc01g011030.3.1	RING/U-box superfamily protein (AHRD V3.3 *** A0A2K3MXG0_TRIPR)	11.15	11.39	10.69	10.04	11.88	9.61	11.53	12.94	9.65	13.04	12.68	14.25	12.26	11.53	12.44	10.78	10.38	10.25	11.68	11.07	11.77
Solyc01g011040.3.1	Leucine-rich repeat receptor-like protein kinase (AHRD V3.3 *** A0A2R6RFK8_ACTCH)	52.46	51.38	52.7	67.41	65.65	61.72	64.91	65.8	62.79	59.38	59.01	57.96	56.14	60.04	60.83	60.49	59.07	57.99	55.08	56.13	52.45
Solyc01g011050.3.1	leucine rich repeat protein	0	0	0	0	0	0	0	0	0	0	0	0	0	0	0	0	0	0	0.04	0	0
Solyc01g011060.1.1	Maturase (AHRD V3.3 *-* O79414_SOLTU)	0	0	0	0	0	0	0	0	0	0	0	0	0	0	0	0	0	0	0	0	0
Solyc01g011070.1.1	Unknown protein	0	0	0	0	0	0	0	0	0	0	0	0	0	0	0	0	0	0	0	0	0
Solyc01g011090.4.1	Phospholipid-transporting ATPase (AHRD V3.3 *-* A0A1U8GCQ9_CAPAN)	9.1	8.36	9.01	17.24	17.65	16.3	20.92	17.19	17.28	18.29	20.9	19.75	8.97	10.03	9.44	13.15	10.3	9.77	8.96	9.16	7.72
Solyc01g011100.2.1	Phospholipid-transporting ATPase (AHRD V3.3 *** A0A1U8GCQ9_CAPAN)	14.79	15.19	14.9	22.34	23.85	23.17	30.13	30.14	31.22	27.92	28.07	29.12	14.03	14.73	14.7	16.21	15.92	16.25	12.77	12.42	13.36
Solyc01g011105.1.1	CLAVATA3/ESR (CLE)-related protein 25-like (AHRD V3.3 *-* A0A2I4EI69_9ROSI)	2.16	0.47	2.19	1.39	1	0.45	0.85	2.62	0.44	2.05	1.64	1.74	0.89	1.14	1.55	2.21	2.78	1.65	1.22	1.69	0.93
Solyc01g011110.1.1	Unknown protein	0	0	0	0	0	0	0	0	0	0	0	0	0	0	0	0	0	0	0	0	0
Solyc01g011115.1.1	aspartic proteinase-like protein 2 (AHRD V3.3 *-* A0A1S4D538_TOBAC)	0	0	0	0	0	0	0	0	0	0	0	0	0	0	0	0	0	0	0	0	0
Solyc01g011117.1.1	protein TIFY 9-like (AHRD V3.3 --* XP_025884767.1)	0	0	0	0	0	0	0	0	0	0	0	0	0	0	0	0	0	0	0	0	0
Solyc01g011150.2.1	Glyceraldehyde-3-phosphate dehydrogenase 3, cytosolic (AHRD V3.11 *-* tr|A0A2G3DF58|A0A2G3DF58_CAPCH)	0	0	0	0	0	0	0	0	0	0	0	0	0	0	0	0	0	0	0	0	0
Solyc01g011170.1.1	Unknown protein	0	0	0	0	0	0	0	0	0	0	0	0	0	0	0	0	0	0	0	0	0
Solyc01g011200.3.1	aspartic proteinase-like protein 2 (AHRD V3.3 *-* A0A1S4D538_TOBAC)	0.68	0.44	1.32	0.99	0.7	0.85	0.7	0.44	0.61	0.74	1.26	1.06	0.62	0.65	0.82	0.58	1.29	0.94	1.42	0.88	0.87
Solyc01g011220.3.1	Aspartic proteinase-like protein 2 (AHRD V3.3 *-* A0A1J6IK01_NICAT)	1.07	0.25	1.08	0.88	1.21	0.61	1.04	0.77	0.35	0.85	1.11	0.68	0.84	1.11	1.47	0.67	1.08	1.28	0.65	1.11	0.5
Solyc01g011230.3.1	Eukaryotic aspartyl protease family protein (AHRD V3.3 *-* Q0WQ50_ARATH)	0	1.05	0.45	0.52	0	0	0	0	0	0	0	0.55	0	0	0.87	0	0.58	0	0	0	0.42
Solyc01g011260.1.1	Aspartic proteinase-like protein 2 (AHRD V3.3 *-* A0A1J6IK01_NICAT)	0	0	0	0	0	0	0	0	0	0	0	0	0	0	0	0	0	0	0	0	0
Solyc01g011273.1.1	Unknown protein	0	0	0	0	0	0	0	0	0	0	0	0	0	0	0	0	0	0	0	0	0
Solyc01g011277.1.1	High mobility group B protein 10 (AHRD V3.3 *-* A0A2G2X5K3_CAPBA)	0	0	0	0	0	0	0.09	0	0	0	0	0.22	0	0	0	0.11	0	0	0	0	0
Solyc01g011300.1.1	Aspartic proteinase-like protein 2 (AHRD V3.3 *-* A0A1J6IK01_NICAT)	0	0	0	0	0	0	0	0	0	0	0	0	0	0	0	0	0	0	0	0	0
Solyc01g011310.3.1	aspartic proteinase-like protein 2 (AHRD V3.11 *-* tr|A0A1S4C1I7|A0A1S4C1I7_TOBAC)	0	0	0	0	0	0	0	0	0	0	0	0	0	0	0	0	0	0	0	0	0
Solyc01g011330.3.1	Aspartic proteinase-like protein 2 (AHRD V3.3 *-* A0A1J6IK01_NICAT)	0	0	0	0	0	0	0	0	0	0	0	0	0	0	0	0	0	0	0	0	0
Solyc01g011340.3.1	protein phosphatase 2A catalytic subunit 2	43.94	43.69	42.72	57.93	56.68	56.99	47.11	46.54	49.04	49.15	47.64	45.76	44.8	44.39	45.81	45.5	47.1	43.88	44.97	47.28	44.91
Solyc01g011350.3.1	DUF3755 domain-containing protein (AHRD V3.3 *** A0A1Q3D9X4_CEPFO)	13.7	12.92	13.45	15.21	13.2	13.32	12.79	12.85	12.96	14.67	16.15	13.52	13.11	13.7	14.83	13.26	13.68	13.32	12.55	12.52	13.23
Solyc01g011390.2.1	basic-leucine zipper transcription factor A (AHRD V3.3 *-* XP_021809091.1)	0	0	0	0	0	0	0	0	0	0	0	0	0	0	0	0	0	0	0	0	0
Solyc01g011400.2.1	Non-functional NADPH-dependent codeinone reductase 2 (AHRD V3.11 *-* tr|A0A2G3A0P9|A0A2G3A0P9_CAPAN)	0	0	0	0	0	0	0	0	0	0	0	0	0	0	0	0	0	0	0	0	0
Solyc01g011413.1.1	Unknown protein	0	0	0	0	0	0	0	0	0	0	0	0	0	0	0	0	0	0	0	0	0
Solyc01g011417.1.1	Photosystem II CP47 reaction center protein (AHRD V3.3 *-* A0A140JZJ0_GYMST)	0	0	0	0	0	0	0	0	0	0	0	0	0	0	0	0	0	0	0	0	0
Solyc01g011430.4.1	O-acyltransferase WSD1-like (AHRD V3.3 *** A0A2I4EG31_9ROSI)	0.36	0.78	0.54	0.47	0.29	0.42	0.58	0.28	0.43	0.45	0.28	0.3	0.48	0.97	0.79	0.59	0.54	0.82	0.64	1	1.08
Solyc01g011435.1.1	Defensin-like protein.1	0	0	0	0	0	0	0	0	0	0	0	0	0	0	0	0	0	0	0	0	0
Solyc01g011460.3.1	Unknown protein	0	0	0	0	0	0	0	0	0	0.22	0	0	0	0	0	0	0.24	0	0	0	0
Solyc01g011465.1.1	Unknown protein	0.11	0	0	0	0.3	0	0	0	0	0	0	0	0.14	0	0	0	0	0	0	0.11	0.22
Solyc01g011470.1.1	Kirola (AHRD V3.3 *-* A0A2U1MSV5_ARTAN)	0	0	0	0	0	0	0	0	0	0	0	0	0	0	0	0	0	0	0	0	0
Solyc01g011480.1.1	Photosystem II CP43 reaction center protein (AHRD V3.3 *-* A0A2G2VUH1_CAPBA)	0	0	0	0	0	0	0	0	0	0	0	0	0	0	0	0	0	0	0	0	0
Solyc01g011490.1.1	O-acyltransferase WSD1-like (AHRD V3.3 *-* A0A2I4EG31_9ROSI)	0	0	0	0	0	0	0	0	0.43	0	0	0	0	0	0	0.24	0	0.18	0	0	0.18
Solyc01g011495.1.1	Defensin-like protein.1	0	0.37	0.11	0	0.13	0.24	0.23	0	0.23	0	0.11	0	0.12	0.12	0.31	0.13	0	0.1	0.21	0.4	0.49
Solyc01g011500.1.1	Unknown protein	0	0	0	0	0	0	0	0	0	0	0	0	0	0	0	0	0	0	0	0	0
Solyc01g011510.4.1	Aldehyde dehydrogenase (AHRD V3.3 *** A0A200Q0A3_9MAGN)	44.34	44.83	43.42	31.91	32.78	29.26	32.82	34.93	34.57	37.76	38.29	37	40.56	41.26	40.07	51.82	46.35	44.98	46.12	41.77	44.25
Solyc01g011520.2.1	Endoribonuclease Dicer-like protein 2 (AHRD V3.3 *-* A0A2G2Y661_CAPAN)	0	0	0	0	0	0	0	0	0	0	0	0	0	0	0	0	0	0	0	0	0
Solyc01g011530.1.1	Endoribonuclease Dicer-like protein 2 (AHRD V3.3 *-* A0A2G2Y661_CAPAN)	0	0	0	0	0	0	0	0	0	0	0	0	0	0	0	0	0	0	0	0	0
Solyc01g011540.1.1	Endoribonuclease Dicer-like protein 2 (AHRD V3.3 *-* A0A2G2Y661_CAPAN)	0	0	0	0	0	0	0	0	0	0	0	0	0	0	0	0	0	0	0	0	0
Solyc01g012540.1.1	Endoribonuclease Dicer-like protein 2 (AHRD V3.3 *-* A0A2G2Y661_CAPAN)	0	0	0	0	0	0	0	0	0	0	0	0	0	0	0	0	0	0	0	0	0
Solyc01g012550.1.1	Endoribonuclease Dicer-like protein 2 (AHRD V3.3 *-* A0A2G3B0Q1_CAPCH)	0	0	0	0	0	0	0	0	0	0	0	0	0	0	0	0	0	0	0	0	0
Solyc01g012560.1.1	Endoribonuclease Dicer-like protein 2 (AHRD V3.3 *-* A0A2G3B0Q1_CAPCH)	0	0	0	0	0	0	0	0	0	0	0	0	0	0	0	0	0	0	0	0	0
Solyc01g012580.1.1	Endoribonuclease Dicer-like protein 2 (AHRD V3.3 *-* A0A2G2Y661_CAPAN)	0	0	0	0	0	0	0	0	0	0	0	0	0	0	0	0	0	0	0	0	0
Solyc01g012590.1.1	Endoribonuclease Dicer-like protein 2 (AHRD V3.3 *-* A0A2G3B0R0_CAPCH)	0	0	0	0	0	0	0	0	0	0	0	0	0	0	0	0	0	0	0	0	0
Solyc01g012610.1.1	Endoribonuclease Dicer-like protein 2 (AHRD V3.3 *-* A0A2G2VE65_CAPBA)	0	0	0	0	0	0	0	0	0	0	0	0	0	0	0	0	0	0	0	0	0
Solyc01g012650.1.1	Endoribonuclease Dicer-like protein 2 (AHRD V3.3 *-* A0A2G2Y661_CAPAN)	0	0	0	0	0	0	0	0	0	0	0	0	0	0	0	0	0	0	0	0	0
Solyc01g012670.3.1	Endoribonuclease Dicer-like protein 2 (AHRD V3.3 *-* A0A2G2Y661_CAPAN)	0	0	0	0	0	0	0	0	0	0	0	0	0	0	0	0	0	0	0	0	0
Solyc01g012680.1.1	Endoribonuclease Dicer-like protein 2 (AHRD V3.3 *-* A0A2G3B0Q1_CAPCH)	0	0	0	0	0	0	0	0	0	0	0	0	0	0	0	0	0	0	0	0	0
Solyc01g012690.1.1	receptor-like protein 12 (AHRD V3.3 *-* A0A1U8DTH8_CAPAN)	0	0	0	0	0	0	0	0	0	0	0	0	0	0	0	0	0	0	0	0	0
Solyc01g012700.4.1	Aldehyde dehydrogenase (AHRD V3.3 *** A0A200Q0A3_9MAGN)	0	0	0	0	0	0	0	0	0	0	0	0	0	0	0	0	0	0	0	0	0
Solyc01g012720.1.1	Endoribonuclease Dicer-like protein 2 (AHRD V3.3 *-* A0A2G2VE75_CAPBA)	0	0	0	0	0	0	0	0	0	0	0	0	0	0	0	0	0	0	0	0	0
Solyc01g012730.1.1	Endoribonuclease Dicer-like protein 2 (AHRD V3.3 *-* A0A2G3B0R0_CAPCH)	0	0	0	0	0	0	0	0	0	0	0	0	0	0	0	0	0	0	0	0	0
Solyc01g012740.1.1	Endoribonuclease Dicer-like protein 2 (AHRD V3.3 *-* A0A2G2Y661_CAPAN)	0	0	0	0	0	0	0	0	0	0	0	0	0	0	0	0	0	0	0	0	0
Solyc01g012760.1.1	Aldehyde dehydrogenase (AHRD V3.3 *-* A0A200Q0A3_9MAGN)	0	0	0	0	0	0	0	0	0	0	0	0	0	0	0	0	0	0	0	0	0
Solyc01g013760.1.1	Endoribonuclease Dicer-like protein 2 (AHRD V3.3 *-* A0A2G2Y661_CAPAN)	0	0	0	0	0	0	0	0	0	0	0	0	0	0	0	0	0	0	0	0	0
Solyc01g013780.1.1	Endoribonuclease Dicer-like protein 2 (AHRD V3.3 *-* A0A2G2Y661_CAPAN)	0	0	0	0	0	0	0	0	0	0	0	0	0	0	0	0	0	0	0	0	0
Solyc01g013790.1.1	Endoribonuclease Dicer-like protein 2 (AHRD V3.3 *-* A0A2G3B0Q1_CAPCH)	0	0	0	0	0	0	0	0	0	0	0	0	0	0	0	0	0	0	0	0	0
Solyc01g013810.1.1	Endoribonuclease Dicer-like protein 2 (AHRD V3.3 *-* A0A2G3B0Q1_CAPCH)	0	0	0	0	0	0	0	0	0	0	0	0	0	0	0	0	0	0	0	0	0
Solyc01g013820.1.1	endoribonuclease Dicer homolog 2 (AHRD V3.3 --* XP_006428678.1)	0	0	0	0	0	0	0	0	0	0	0	0	0	0	0	0	0	0	0	0	0
Solyc01g013840.1.1	Endoribonuclease Dicer-like protein 2 (AHRD V3.3 *-* A0A2G2Y661_CAPAN)	0	0	0	0	0	0	0	0	0	0	0	0	0	0	0	0	0	0	0	0	0
Solyc01g013850.1.1	Endoribonuclease Dicer-like protein 2 (AHRD V3.3 *-* A0A2G3B0R0_CAPCH)	0	0	0	0	0	0	0	0	0	0	0	0	0	0	0	0	0	0	0	0	0
Solyc01g013860.1.1	Endoribonuclease Dicer-like protein 2 (AHRD V3.3 *-* A0A2G2VE65_CAPBA)	0	0	0	0	0	0	0	0	0	0	0	0	0	0	0	0	0	0	0	0	0
Solyc01g013870.1.1	receptor-like protein 12 (AHRD V3.3 *-* A0A1U7XMD6_NICSY)	0	0	0	0	0	0	0	0	0	0	0	0	0	0	0	0	0	0	0	0	0
Solyc01g013880.1.1	receptor-like protein 12 (AHRD V3.3 *-* A0A1U8DTH8_CAPAN)	0	0	0	0	0	0	0	0	0	0	0	0	0	0	0	0	0	0	0	0	0
Solyc01g013883.2.1	Aldehyde dehydrogenase (AHRD V3.11 *-* tr|A0A1J7GTI3|A0A1J7GTI3_LUPAN)	0.1	0	0	0	0	0	0	0	0.23	0	0	0	0	0.12	0.21	0.13	0	0	0	0	0
Solyc01g013887.1.1	Unknown protein	0	0	0	0	0	0	0	0	0	0	0	0	0	0	0	0	0	0	0	0	0
Solyc01g013890.3.1	Aldehyde dehydrogenase (AHRD V3.3 *** A0A200Q0A3_9MAGN)	0	0	0	0	0.06	0	0	0.11	0	0	0	0.06	0	0	0	0.17	0	0	0.05	0.04	0.04
Solyc01g013910.1.1	Endoribonuclease Dicer 2b (AHRD V3.3 *-* A0A164W6J8_SOLLC)	0	0	0	0	0	0	0	0	0	0	0	0	0	0	0	0	0	0	0	0	0
Solyc01g013920.1.1	Endoribonuclease Dicer-like protein 2 (AHRD V3.3 *-* A0A2G2Y661_CAPAN)	0	0	0	0	0	0	0	0	0	0	0	0	0	0	0	0	0	0	0	0	0
Solyc01g013930.1.1	Endoribonuclease Dicer-like protein 2 (AHRD V3.3 *-* A0A2G3B0Q1_CAPCH)	0	0	0	0	0	0	0	0	0	0	0	0	0	0	0	0	0	0	0	0	0
Solyc01g013970.1.1	Plastid transcriptionally active 3 (AHRD V3.3 *-* F4J3M2_ARATH)	0	0	0	0	0	0	0	0	0	0	0	0	0	0	0	0	0	0	0	0	0
Solyc01g013975.1.1	Unknown protein	0	0	0	0	0	0	0	0	0	0	0	0	0	0	0	0	0	0	0	0	0
Solyc01g013980.1.1	Vacuolar protein-sorting-associated protein 33-like protein (AHRD V3.3 *-* A0A2G3CIT9_CAPCH)	0	0	0	0	0	0	0	0	0	0	0	0	0	0	0	0	0	0	0	0	0
Solyc01g013985.1.1	Unknown protein	0	0	0	0	0	0	0	0	0	0	0	0	0	0	0	0	0	0	0	0	0
Solyc01g013990.1.1	Unknown protein	0	0	0	0	0	0	0	0	0	0	0	0	0	0	0	0	0	0	0	0	0
Solyc01g013995.2.1	B3 domain-containing transcription factor VRN1-like isoform .1	0	0	0	0	0	0	0	0	0	0	0	0	0	0	0	0	0	0	0	0	0
Solyc01g014000.1.1	Plastid transcriptionally active 3 (AHRD V3.3 *-* F4J3M2_ARATH)	0	0	0	0	0	0	0	0	0	0	0	0	0	0	0	0	0	0	0	0	0
Solyc01g014010.1.1	Unknown protein	0	0	0	0	0	0	0	0	0	0	0	0	0	0	0	0	0	0	0	0	0
Solyc01g014020.1.1	Hcr9-OR2C (AHRD V3.3 *-* Q4VSU3_SOLPI)	0	0	0	0	0	0	0	0	0	0	0	0	0	0	0	0	0	0	0	0	0
Solyc01g014050.1.1	asparagine-rich protein-like (AHRD V3.3 *-* XP_020397117.1)	0	0	0	0	0	0	0	0	0	0	0	0	0	0	0	0	0	0	0	0	0
Solyc01g014060.3.1	Plastocyanin-like (AHRD V3.3 *-* A0A200Q508_9MAGN)	0	0	0	0	0	0	0	0	0	0	0	0	0	0	0	0	0	0	0	0	0
Solyc01g014065.2.1	Cupredoxin (AHRD V3.11 *** tr|A0A2U1PP75|A0A2U1PP75_ARTAN)	0	0	0	0	0	0	0	0	0	0	0	0	0	0	0	0	0	0	0	0	0
Solyc01g014070.1.1	Cupredoxin (AHRD V3.3 *-* A0A2U1PP75_ARTAN)	0	0	0	0	0	0	0	0	0	0	0	0	0	0	0	0	0	0.12	0	0	0
Solyc01g014090.1.1	Synaptotagmin-4 (AHRD V3.3 *-* A0A2G2X4F1_CAPBA)	0	0	0	0	0	0	0	0	0	0	0	0	0	0	0	0	0	0	0	0	0
Solyc01g014100.3.1	CLE protein 1	0.8	1.24	0.18	0.41	0	0.4	0.19	0.84	0.58	0.6	1.27	0	0.98	0.2	1.2	1.31	0.45	0.81	0.72	0.83	2.29
Solyc01g014105.1.1	IRK-interacting protein (AHRD V3.3 *** A0A2I4FH54_9ROSI)	19.63	20.97	19.31	12.9	12.82	11.77	9.57	9.94	10.8	9.34	9.71	8.52	17.45	19.91	20.71	16.57	15.26	15.29	20.06	20.05	21.14
Solyc01g014130.3.1	receptor-like protein 12 (AHRD V3.11 *-* tr|A0A1U8DTH8|A0A1U8DTH8_CAPAN)	0	0	0	0	0	0	0	0	0	0	0	0	0	0	0	0	0	0	0	0	0
Solyc01g014140.3.1	receptor-like protein 12 (AHRD V3.3 *-* A0A2G2YW48_CAPAN)	8.93	9.25	9.67	6.91	9.95	6.63	6.51	9.68	9.43	4.3	7.11	3.45	8.16	9.27	8.66	8.78	6.52	8.91	10.26	10.24	8.63
Solyc01g014150.1.1	NL0E (AHRD V3.3 *-* Q9ZS81_SOLLC)	0	0.25	0.11	0	0	0	0	0.26	0.12	0	0	0	0	0.25	0	0	0	0	0.11	0	0
Solyc01g014160.1.1	receptor-like protein 12 (AHRD V3.3 *-* A0A1U8DTH8_CAPAN)	0.04	0	0	0	0.05	0	0	0	0	0	0	0	0	0	0	0	0	0.04	0	0	0
Solyc01g014170.1.1	receptor-like protein 12 (AHRD V3.3 *-* A0A1U7XMD6_NICSY)	0	0	0	0	0	0	0	0	0	0	2.57	0	0	0	0	0	0	0	0	0	0
Solyc01g014210.1.1	ADP,ATP carrier protein, mitochondrial (AHRD V3.3 *** A0A2G3CB84_CAPCH)	0	0	0	0	0	0	0	0	0	0	0	0	0	0	0	0	0	0	0	0	0
Solyc01g014220.3.1	DUF616 domain-containing protein (AHRD V3.3 *-* A0A1Q3BIE2_CEPFO)	0	0	0	0	0	0	0	0	0	0	0	0	0	0	0	0	0	0	0	0	0
Solyc01g014240.1.1	TMV resistance protein N (AHRD V3.3 *-* A0A2G2VDZ1_CAPBA)	0	0	0	0	0	0	0	0	0	0	0	0	0	0	0	0	0	0	0	0	0
Solyc01g014260.1.1	Unknown protein	0	0	0	0	0	0	0	0	0	0	0	0	0	0	0	0	0	0	0	0	0
Solyc01g014270.3.1	Unknown protein	11.65	10	9.43	6.27	7.77	6.59	7.04	6.47	6.62	8.17	10.95	10.53	9.39	10.49	10.83	8.32	7.9	9.17	12.8	9.87	10.69
Solyc01g014275.1.1	glycine-rich cell wall structural protein-like (AHRD V3.3 *-* XP_019067541.1)	234.41	147.02	174	163.4	132.71	138.06	168.11	131.25	124.1	91.09	90.59	107.67	157.44	125.56	127.88	111.87	101.04	124.42	146.99	139.73	191.38
Solyc01g014300.1.1	receptor-like protein 12 (AHRD V3.3 *-* A0A2G2YW48_CAPAN)	0	0	0	0	0	0	0	0	0	0	0	0	0	0	0	0	0	0	0	0	0
Solyc01g014315.1.1	Unknown protein	0.11	0.14	0.12	0	0	0	0	0	0.13	0	0	0	0	0	0	0.15	0	0.11	0.12	0	0.11
Solyc01g014320.4.1	S-adenosyl-L-methionine-dependent methyltransferases superfamily protein (AHRD V3.3 *** A0A2U1QHF5_ARTAN)	2.68	3.09	3.14	4.03	2.81	3.54	2.15	2.85	2.42	0.81	0.83	0.81	1.07	2.58	2.04	4.8	2.21	3.07	2.82	2.03	2.15
Solyc01g014340.2.1	E3 ubiquitin-protein ligase BRE1A-like (AHRD V3.11 --* XP_010314382.1)	0	0	0	0	0	0	0	0	0	0	0	0	0	0	0	0	0	0	0	0	0
Solyc01g014350.1.1	Protein kinase family protein (AHRD V3.3 *-* F4ISN5_ARATH)	0	0	0	0	0	0	0	0	0	0	0	0	0	0	0	0	0	0	0	0	0
Solyc01g014355.1.1	Unknown protein	0	0	0	0	0	0	0	0	0	0	0	0	0	0	0	0	0	0	0	0	0
Solyc01g014360.1.1	4-hydroxy-4-methyl-2-oxoglutarate aldolase (AHRD V3.3 --* A0A2G3CF74_CAPCH)	0	0	0	0	0	0	0	0	0	0	0	0	0	0	0	0	0	0	0	0	0
Solyc01g014367.1.1	Unknown protein	0	0	0	0	0	0	0	0	0	0	0	0	0	0	0	0	0	0	0	0	0
Solyc01g014370.2.1	Synaptotagmin-4 (AHRD V3.3 *-* A0A2G2YVG9_CAPAN)	0	0	0	0	0	0	0	0	0	0	0	0	0	0	0	0	0	0	0	0	0
Solyc01g014373.1.1	IRK-interacting protein (AHRD V3.3 *** A0A2I4FH54_9ROSI)	13.52	12.86	14.89	6.48	6.89	5.99	5.42	5.86	5.38	4.66	3.71	4.01	13.57	12.56	13.58	12.79	9.97	9.29	14.71	12.88	17.35
Solyc01g014390.3.1	Unknown protein	0	0	0	0	0	0	0.28	0	0	0	0	0	0	0	0	0	0	0	0	0	0
Solyc01g014410.1.1	Dicer-like protein 2 (AHRD V3.3 *-* F8SXT7_NICAT)	0	0	0	0	0	0	0	0	0	0	0	0	0	0	0	0	0	0	0	0	0
Solyc01g014420.1.1	Endoribonuclease Dicer-like protein 2 (AHRD V3.3 *-* A0A2G2Y661_CAPAN)	0	0	0	0	0	0	0	0	0	0	0	0	0	0	0	0	0	0	0	0	0
Solyc01g014430.1.1	Endoribonuclease Dicer-like protein 2 (AHRD V3.3 *-* A0A2G2Y661_CAPAN)	0	0	0	0	0	0	0	0	0	0	0	0	0	0	0	0	0	0	0	0	0
Solyc01g014450.1.1	Dicer-like 2 protein (AHRD V3.3 *-* H9N4C7_NICAT)	0	0	0	0	0	0	0	0	0	0	0	0	0	0	0	0	0	0	0	0	0
Solyc01g014470.1.1	Unknown protein	1.66	0.72	1.22	0.95	1.8	0.91	1.52	0.24	0.68	1.87	0.63	0.76	1.82	2.1	1.98	2.01	2.33	2.63	1.66	1.73	2.08
Solyc01g014480.3.1	ETHYLENE INSENSITIVE 3-like 3 protein (AHRD V3.3 *** A0A2G3AJ97_CAPAN)	7.47	7.66	7.72	8.6	8.99	7.57	8.5	8.72	8.83	7.88	9.38	9.06	7.74	7.49	7.63	7.79	8.29	6.35	7.36	6.9	7.27
Solyc01g014490.4.1	DNA topoisomerase 6 subunit B (AHRD V3.3 *** A0A2I4GDF3_9ROSI)	15.88	16.12	15.74	13.78	15.33	14.38	16.2	16.63	15.72	18.09	17.45	18.69	16.83	17.03	16.69	16.52	15.97	15.26	15.15	14.81	15.3
Solyc01g014520.1.1	Receptor-like protein kinase (AHRD V3.3 *** A0A2U1PPA0_ARTAN)	0	0	0	0	0	0	0	0	0	0	0	0	0	0	0	0	0	0	0	0	0
Solyc01g014530.2.1	G-type lectin S-receptor-like serine/threonine-protein kinase (AHRD V3.3 *-* A0A2K3PIJ6_TRIPR)	0.65	0.98	0.65	0.76	0.65	0.44	0.56	1.31	0.63	0.66	0.87	0.57	0.36	0.9	0.57	0.24	0.16	0.94	0.2	0.55	0.72
Solyc01g014534.2.1	ethylene-responsive transcription factor CRF2 isoform X2 (AHRD V3.11 *-* XP_004228492.1)	0	0	0	0	0	0	0	0	0	0	0	0	0	0	0	0	0	0	0	0	0
Solyc01g014540.3.1	G-type lectin S-receptor-like serine/threonine-protein kinase (AHRD V3.3 --* A0A2K3NTH2_TRIPR)	0	0	0	0	0	0	0	0	0	0	0	0	0	0	0	0	0	0	0	0	0
Solyc01g014550.3.1	Receptor-like protein kinase (AHRD V3.3 *** A0A2U1PPA0_ARTAN)	0	0.16	0.09	0	0.18	0.05	0.05	0.17	0.2	0.11	0.05	0.06	0.05	0.11	0	0.06	0.06	0.04	0.14	0	0
Solyc01g014560.4.1	G-type lectin S-receptor-like serine/threonine-protein kinase (AHRD V3.3 *** A0A2K3PIJ6_TRIPR)	1.98	2.73	2.97	4.36	2.44	2.38	6.14	6.48	8.01	6.84	8.07	5.96	1.79	2.75	2.84	3.34	3.33	3.07	2.15	2.36	1.8
Solyc01g014561.2.1	Ethylene-responsive transcription factor CRF4 (AHRD V3.11 *-* tr|A0A2G3DF40|A0A2G3DF40_CAPCH)	0	0	0	0	0	0	0	0	0	0	0	0	0	0	0	0	0	0	0	0	0
Solyc01g014562.2.1	Ethylene-responsive transcription factor (AHRD V3.11 *** tr|A0A2G3AHW6|A0A2G3AHW6_CAPAN)	0	0	0	0	0	0	0	0	0	0	0	0	0	0	0	0	0	0	0	0	0
Solyc01g014566.2.1	Ethylene-responsive transcription factor CRF6 (AHRD V3.11 *-* tr|A0A2G2W6M7|A0A2G2W6M7_CAPBA)	0	0	0	0	0	0	0	0	0	0	0	0	0	0	0	0	0	0	0	0	0
Solyc01g014620.1.1	Unknown protein	0.94	0.92	0.52	0.91	0.66	1.45	0.83	1.88	1.17	1.81	2.41	1.62	0.29	1.19	2.79	1.28	0.67	0.97	2.4	1.48	1.46
Solyc01g014623.2.1	Ethylene-responsive transcription factor CRF4 (AHRD V3.11 *-* tr|A0A2G3DF40|A0A2G3DF40_CAPCH)	0	0	0	0	0	0	0	0	0	0	0	0	0	0	0	0	0	0	0	0	0
Solyc01g014640.1.1	G-type lectin S-receptor-like serine/threonine-protein kinase (AHRD V3.3 *-* A0A2K3NIX6_TRIPR)	0	0	0	0	0	0	0	0	0	0	0	0	0	0	0	0	0	0	0	0	0
Solyc01g014647.2.1	Protein kinase domain (AHRD V3.11 *-* tr|A0A200PZL8|A0A200PZL8_9MAGN)	0	0	0	0	0	0	0	0	0	0	0	0	0	0	0	0	0	0	0	0	0
Solyc01g014650.1.1	Receptor-like protein kinase (AHRD V3.3 *-* A0A2U1PPA0_ARTAN)	0	0	0	0	0	0	0	0	0	0	0	0	0	0	0	0	0	0	0	0	0
Solyc01g014655.2.1	G-type lectin S-receptor-like serine/threonine-protein kinase RLK1 (AHRD V3.11 *** tr|A0A2G2X3L4|A0A2G2X3L4_CAPBA)	0	0	0	0	0	0	0	0	0	0	0	0	0	0	0	0	0	0	0	0	0
Solyc01g014660.1.1	G-type lectin S-receptor-like serine/threonine-protein kinase (AHRD V3.3 *** A0A2K3PIJ6_TRIPR)	0	0	0	0	0	0	0	0	0	0	0	0	0	0	0	0	0	0	0	0	0
Solyc01g014680.1.1	G-type lectin S-receptor-like serine/threonine-protein kinase (AHRD V3.3 *-* A0A2K3PIJ6_TRIPR)	0	0	0	0	0	0	0	0	0	0	0	0	0	0	0	0	0	0	0	0	0
Solyc01g014690.2.1	Receptor-like protein kinase (AHRD V3.3 *-* A0A2U1PPA0_ARTAN)	0	0	0	0	0	0	0.77	0	0	0	0.25	0	0	0	0	0	0	0	0	0	0
Solyc01g014700.2.1	G-type lectin S-receptor-like serine/threonine-protein kinase (AHRD V3.3 *-* A0A2K3PJV0_TRIPR)	0.15	0.13	0.11	0	0	0	0.06	0.13	0.18	0.06	0.29	0.36	0	0.13	0.06	0	0.07	0.05	0	0.11	0.05
Solyc01g014710.1.1	DUF1677 family protein (DUF1677) (AHRD V3.3 *** AT1G72510.2)	0	0	0	0	0	0	0	0	0	0	0	0	0	0	0	0	0	0	0	0	0
Solyc01g014720.3.1	Solanum lycopersicum Cytokinin Response Factor 7	0	0	0	0	0	0	0	0	0	0	0	0	0	0	0	0	0	0	0	0	0
Solyc01g014730.2.1	Unknown protein	0	0	0	0	0	0	0	0	0	0	0	0	0	0.25	0	0	0	0	0	0	0
Solyc01g014740.1.1	Unknown protein	0	0	0	0	0	0	0.57	0	0	0	0	0	0	0	0.53	0	0	0	0	0	0
Solyc01g014760.1.1	Unknown protein	0	0	0	0	0	0	0	0	0	0	0	0	0	0	0	0	0	0	0	0	0
Solyc01g014800.1.1	Endoribonuclease Dicer-like protein 2 (AHRD V3.3 *-* A0A2G2Y661_CAPAN)	0	0	0	0	0	0	0	0	0	0	0	0	0	0	0	0	0	0	0	0	0
Solyc01g014820.2.1	Inosine-uridine preferring nucleoside hydrolase family protein (AHRD V3.3 *-* A0A2U1LEG5_ARTAN)	0	0	0	0	0	0	0	0	0	0	0	0	0	0	0	0	0	0	0	0	0.09
Solyc01g014830.1.1	Extensin-like protein Dif10 (AHRD V3.3 *** Q43504_SOLLC)	0	0	0	0	0	0	0	0	0	0	0	0	0	0	0	0	0	0	0	0	0
Solyc01g014840.3.1	Disease resistance protein (TIR-NBS-LRR class) (AHRD V3.3 *** A0A2U1PW75_ARTAN)	0.42	0.43	0.39	1.08	1.34	1.35	1.03	0.7	0.89	0.75	0.89	0.89	0.53	0.6	0.69	0.8	0.33	0.52	0.5	0.57	0.45
Solyc01g014850.4.1	Zinc finger transcription factor 7	36.74	31.75	35.82	39.93	37.56	36.55	38.74	39.37	34.5	36.5	35.86	35.96	36.5	35.47	34.61	36.89	32.32	38.41	29.67	32.69	30.58
Solyc01g014910.2.1	transcription factor bHLH95-like (AHRD V3.3 *** A0A2I4FIQ6_9ROSI)	0	0	0	0	0	0	0	0	0	0	0	0	0	0	0	0	0	0	0	0	0
Solyc01g014930.3.1	Hcr9-OR3A (AHRD V3.11 *-* tr|Q4VSU2|Q4VSU2_SOLPI)	0	0	0	0	0	0	0	0	0	0	0	0.16	0	0	0	0	0	0	0	0	0
Solyc01g014940.2.1	Hcr9-OR2A (AHRD V3.3 *-* Q4VSU5_SOLPI)	0	0	0	0	0	0	0	0	0	0	0	0	0	0	0	0	0	0	0	0	0
Solyc01g014960.1.1	transcription factor bHLH95-like (AHRD V3.3 *** A0A2I4EEI6_9ROSI)	0	0	0	0	0	0	0	0	0	0	0	0	0	0	0	0	0	0	0	0	0
Solyc01g014970.1.1	Zinc-finger homeodomain protein 4 (AHRD V3.3 --* ZHD4_ARATH)	0	0	0	0	0	0	0	0	0	0	0	0	0	0	0	0	0	0	0	0	0
Solyc01g014980.4.1	Unknown protein	0	0	0	0	0	0	0	0	0	0	0	0	0	0	0	0	0	0	0	0	0
Solyc01g014990.3.1	Unknown protein	0	0	0	0	0	0	0	0	0	0	0	0	0	0	0	0	0	0	0	0	0
Solyc01g015000.3.1	Nitrogen regulatory protein P-II (AHRD V3.3 *-* A0A2G2Z6U6_CAPAN)	0	0	0.08	0	0.15	0.09	0.12	0	0	0.08	0.08	0.1	0	0.17	0	0.07	0	0	0	0	0
Solyc01g015010.1.1	Unknown protein	0	0	0	0	0	0	0	0	0	0	0	0	0	0	0	0	0	0	0	0	0
Solyc01g015020.4.1	PRLI-interacting factor (AHRD V3.3 *-* AT5G19900.5)	26.96	27.51	26.33	26.97	26.21	24.19	21.63	23.29	24.51	24.64	24.08	22.65	25.35	26.94	26.57	28.66	25.2	24.41	27.25	27.29	28.18
Solyc01g015030.1.1	Unknown protein	0	0	0	0	0	0	0	0	0	0	0	0	0	0	0	0	0	0	0	0	0
Solyc01g015035.1.1	Unknown protein	0	0	0	0	0	0	0	0	0	0	0	0	0	0	0	0	0	0	0	0	0
Solyc01g015050.1.1	factor of DNA methylation 4-like (AHRD V3.3 --* XP_022844165.1)	6.63	4.86	7.78	7.99	10.55	4.06	2.43	3.92	2.12	4.33	3.29	6.24	3.11	6.27	4.03	2.8	5.96	3.03	7.67	7.07	5.66
Solyc01g015060.1.1	XH/XS domain protein (AHRD V3.3 *-* A0A2K3NHW6_TRIPR)	0.97	1.26	1.07	1.56	1.7	0.6	1.14	0	0.91	0.62	1.1	2.34	1.81	2.14	1.83	1.98	1.37	1.49	0.83	2.03	1.25
Solyc01g015080.3.1	Peroxidase (AHRD V3.3 *** K4AUE2_SOLLC)	0	0	0	0	0	0	0	0	0	0	0	0	0	0	0	0	0	0	0	0	0
Solyc01g015130.1.1	F-box/LRR-repeat protein (AHRD V3.3 *-* A0A2G2ZYX1_CAPAN)	0	0	0	0	0	0	0	0	0	0	0	0	0	0	0	0	0	0	0	0	0
Solyc01g015180.1.1	F-box/LRR-repeat protein (AHRD V3.3 *-* A0A2G2X6L0_CAPBA)	0	0	0	0	0	0	0	0	0	0	0	0	0	0	0	0	0	0	0	0	0
Solyc01g015200.1.1	Plastid transcriptionally active 3 (AHRD V3.3 *-* F4J3M2_ARATH)	0	0	0	0	0	0	0	0	0	0	0	0	0	0	0	0	0	0	0	0	0
Solyc01g015210.1.1	B3 domain-containing protein (AHRD V3.3 *-* A0A1Q3D9A6_CEPFO)	0	0	0	0	0	0	0	0	0	0	0	0	0	0	0	0	0	0	0	0	0
Solyc01g015250.1.1	Unknown protein	0	0	0	0.59	0.32	0	0	0.3	0	0.29	0	0	0	0.29	0	0.31	0.65	0.23	0.52	0.96	0.71
Solyc01g015280.1.1	Unknown protein	0	0	0	0	0	0	0	0	0	0	0	0	0	0	0	0	0	0	0	0	0
Solyc01g015290.1.1	cold shock domain protein.1	0	0	0	0	0	0	0	0	0	0	0	0	0	0	0	0	0	0	0	0	0
Solyc01g015297.1.1	Unknown protein	0	0	0	0	0	0	0	0	0	0	0	0	0	0	0	0	0	0	0	0	0
Solyc01g016300.1.1	Unknown protein	0	0	0	0	0	0	0	0	0	0	0	0	0	0	0	0	0	0	0	0	0
Solyc01g016350.1.1	Unknown protein	0	0	0	0	0	0	0	0	0	0	0	0	0	0	0	0	0	0	0	0	0
Solyc01g016355.1.1	receptor-like protein 12 (AHRD V3.3 *-* A0A1U8DTH8_CAPAN)	0	0.28	0	0.28	0	0	0	0	0	0	0	0	0	0.14	0	0	0	0	0.24	0	0.11
Solyc01g016370.3.1	Cf-19 (AHRD V3.11 *** tr|A0A140GMU1|A0A140GMU1_SOLLC)	0.28	0.15	0.41	0.22	0.35	0.11	0.13	0.3	0.17	0.28	0.23	0.56	0.14	0.25	0.15	0.2	0.2	0.14	0.16	0.18	0.2
Solyc01g016380.4.1	protein trichome birefringence-like (AHRD V3.3 *-* A0A2I4E1G4_9ROSI)	0.06	0.29	0.31	0.15	0.16	0.28	0.13	0.22	0.07	0	0.26	0.08	0.28	0.14	0.24	0	0.23	0.17	0.19	0.17	0.17
Solyc01g016390.4.1	protein trichome birefringence-like (AHRD V3.3 *-* A0A2I4E1G4_9ROSI)	0.04	0.1	0	0.05	0.11	0.1	0.05	0.05	0	0.1	0.13	0.05	0.1	0.15	0	0.22	0.05	0.16	0.26	0.16	0.08
Solyc01g016400.1.1	Unknown protein	0	0	0	0	0	0	0	0	0.49	0	0	0	0	0	0	0	0	0	0	0	0
Solyc01g016414.1.1	TCP transcription factor.1	0	0.05	0	0	0	0	0	0	0	0	0	0	0	0	0	0	0	0	0	0	0
Solyc01g016430.1.1	Unknown protein	0	0	0	0	0	0	0	0	0	0	0	0	0	0	0	0	0	0	0	0	0
Solyc01g016450.1.1	E3 ubiquitin-protein ligase AIP2 (AHRD V3.3 *-* XP_004228345.1)	0	0	0	0	0	0	0	0	0	0	0	0	0	0	0	0	0	0	0	0	0
Solyc01g016460.4.1	Unknown protein	0	0	0	0	0	0	0	0	0	0	0	0	0	0	0	0	0	0	0	0	0
Solyc01g016470.3.1	60S acidic ribosomal protein .1	66.97	73.74	71.31	77.15	89.72	84	110.68	114.64	119.9	121.54	124.78	119.71	85.72	77.63	81.35	93.48	88.04	87.78	71.31	64.93	74.69
Solyc01g016520.1.1	DNA-directed RNA polymerase subunit beta'' (AHRD V3.3 *-* A0A2Z5TZR0_9ASPA)	0	0	0	0	0	0	0	0	0	0	0	0	0	0	0	0	0	0	0	0	0
Solyc01g016530.1.1	hypothetical protein (DUF789) (AHRD V3.3 --* AT1G73210.3)	0	0	0	0	0	0	0	0	0	0	0	0	0	0	0	0	0	0	0	0	0
Solyc01g016540.4.1	Plant/protein (DUF789) (AHRD V3.11 *** tr|Q8LF98|Q8LF98_ARATH)	0	0	0	0	0	0	0.18	0	0.05	0.1	0.09	0.05	0.05	0	0	0	0	0.04	0	0	0.08
Solyc01g016580.1.1	UPF0496 protein.1	0	0	0	0	0	0	0	0	0	0	0	0	0	0	0	0	0	0	0	0	0
Solyc01g016590.1.1	Unknown protein	0	0	0	0	0	0	0	0	0	0	0	0	0	0	0	0	0	0	0	0	0
Solyc01g016600.2.1	UPF0496 protein (AHRD V3.3 *-* A0A2K3LR63_TRIPR)	0	0	0	0	0	0	0	0	0	0	0	0	0	0	0	0	0	0	0	0	0
Solyc01g016605.1.1	Unknown protein	0	0	0	0	0	0	0	0	0	0	0	0	0	0	0	0	0	0	0	0	0
Solyc01g016630.1.1	Unknown protein	0	0	0	0	0	0	0	0	0	0	0	0	0	0	0	0	0	0	0	0	0
Solyc01g016640.3.1	2-oxoglutarate (2OG) and Fe(II)-dependent oxygenase superfamily protein (AHRD V3.3 *-* A0A2U1NJZ4_ARTAN)	0	0	0	0	0	0	0	0	0	0	0	0	0	0	0	0	0	0	0	0	0
Solyc01g016660.1.1	Starch synthase, chloroplastic/amyloplastic (AHRD V3.3 *-* A0A1J6I800_NICAT)	0	0	0	0	0	0	0	0	0	0	0	0	0	0	0	0	0	0	0	0	0
Solyc01g016665.1.1	protein FAR1-RELATED SEQUENCE 5-like (AHRD V3.3 *** A0A2I4FDV7_9ROSI)	0	0	0	0	0	0	0	0	0	0	0	0	0	0	0	0	0	0	0	0	0
Solyc01g016680.3.1	2-oxoglutarate (2OG) and Fe(II)-dependent oxygenase superfamily protein (AHRD V3.3 *-* A0A2U1L2L8_ARTAN)	0	0	0	0	0	0	0	0	0	0	0	0	0	0	0	0	0	0	0	0	0
Solyc01g016690.1.1	Unknown protein	0	0	0	0	0	0	0	0	0	0	0	0	0	0	0	0	0	0	0	0	0
Solyc01g016700.3.1	Unknown protein	0	0	0	0	0	0	0	0	0	0	0	0	0	0	0	0	0	0	0	0	0
Solyc01g016720.2.1	Unknown protein	0	0.57	0.48	0	0.62	0	1.02	0.59	1.67	0	2.97	0	0.55	0.55	0	0.59	1.88	0.91	1.01	0.47	0.92
Solyc01g016760.1.1	F-box/LRR-repeat protein (AHRD V3.3 *-* XP_004234380.1)	0	0	0	0	0	0	0	0	0	0	0	0	0	0	0	0	0	0	0	0	0
Solyc01g016770.1.1	MYB transcription factor (AHRD V3.3 *-* C0PK93_MAIZE)	0	0	0	0	0	0	0	0	0	0	0	0	0	0	0	0	0	0	0	0	0
Solyc01g016780.1.1	transcription factor MYB86-like (AHRD V3.3 *-* XP_004232612.1)	0	0	0	0	0	0	0	0	0	0	0	0	0	0	0	0	0	0	0	0	0
Solyc01g016790.1.1	Unknown protein	0	0	0	0	0	0	0	0	0	0	0	0	0	0	0	0	0	0	0	0	0
Solyc01g016800.2.1	Unknown protein	0	0	0	0	0	0	0	0	0	0	0	0	0	0	0	0	0	0	0	0	0
Solyc01g016830.1.1	Unknown protein	0	0	0	0	0	0	0	0	0	0	0	0	0	0	0	0	0	0	0	0	0
Solyc01g016840.1.1	Unknown protein	0	0	0	0	0	0	0	0	0	0	0	0	0	0	0	0	0	0	0	0	0
Solyc01g016870.1.1	Plastid transcriptionally active 3 (AHRD V3.3 *-* F4J3M2_ARATH)	0	0	0	0	0	0	0	0	0	0	0	0	0	0	0	0	0	0	0	0	0
Solyc01g016880.1.1	Unknown protein	0	0	0	0	0	0	0	0	0	0	0	0	0	0	0	0	0	0	0	0	0
Solyc01g016890.1.1	Unknown protein	0	0	0	0	0	0	0	0	0	0	0	0	0	0	0	0	0	0	0	0	0
Solyc01g016900.1.1	Vacuolar protein-sorting-associated protein 33-like protein (AHRD V3.3 *-* A0A1J6K8K8_NICAT)	0	0	0	0	0	0	0	0	0	0	0	0	0	0	0	0	0	0	0	0	0
Solyc01g016910.1.1	Unknown protein	0	0	0	0	0	0	0	0	0	0	0	0	0	0	0	0	0	0	0	0	0
Solyc01g016920.2.1	Plastid transcriptionally active 3 (AHRD V3.11 *-* tr|F4J3M2|F4J3M2_ARATH)	0	0	0	0	0	0	0	0	0	0	0	0	0	0	0	0	0	0	0	0	0
Solyc01g016930.1.1	Plastid transcriptionally active 3 (AHRD V3.3 *-* F4J3M2_ARATH)	0	0	0	0	0	0	0	0	0	0	0	0	0	0	0	0	0	0	0	0	0
Solyc01g016960.1.1	NBS-coding resistance gene analog (AHRD V3.3 *** B3V7S0_TOBAC)	0	0	0	0	0	0	0	0	0	0	0	0	0	0	0	0	0	0	0	0	0
Solyc01g016970.2.1	Unknown protein	0	0	0.25	0	0	0	0	0	0	0	0	0	0	0	0	0	0	0	0	0.47	0
Solyc01g016980.1.1	Unknown protein	0	0	0	0	0	0	0	0	0	0	0	0	0	0	0	0	0	0	0	0	0
Solyc01g017020.1.1	Unknown protein	0	0	0	0	0	0	0	0	0	0	0	0	0	0	0	0	0	0	0	0	0
Solyc01g017030.1.1	ARID/BRIGHT DNA-binding domain (AHRD V3.3 *-* A0A200PS47_9MAGN)	0	0	0	0	0	0	0	0	0	0	0	0	0	0	0	0	0	0	0	0	0
Solyc01g017040.1.1	Unknown protein	0	0	0	0	0	0	0	0	0	0	0	0	0	0	0	0	0	0	0	0	0
Solyc01g017050.1.1	Carotenoid cleavage dioxygenase.1	0	0	0	0	0	0.4	0	0	0.41	0	0	0	0	0	0	0	0	0	0	0	0.34
Solyc01g017060.3.1	Protein Ycf2 (AHRD V3.11 *-* tr|A0A167NIB9|A0A167NIB9_9SOLA)	0	0	0	0	0	0	0	0	0	0	0	0	0	0	0	0	0	0	0	0	0
Solyc01g017070.1.1	Protein Ycf2 (AHRD V3.3 *-* A0A1L2JIZ1_MURKO)	0	0	0	0	0	0	0	0	0	0	0	0	0	0	0	0	0	0	0	0	0
Solyc01g017080.2.1	Protein Ycf2 (AHRD V3.3 *-* A0A2G2XPU4_CAPBA)	0	0	0	0	0	0	0	0	0	0	0	0	0	0	0	0	0	0	0	0	0
Solyc01g017085.2.1	30S ribosomal protein S18, chloroplastic (AHRD V3.11 *** tr|A0A1U8QD82|A0A1U8QD82_CAPAN)	0	0	0	0	0	0	0	0	0	0	0	0	0	0	0	0	0	0	0	0	0
Solyc01g017090.2.1	NAD(P)H-quinone oxidoreductase subunit 5, chloroplastic (AHRD V3.3 *-* I6N9A4_DATST)	0	0	0	0	0	0	0	0	0	0	0	0	0	0	0	0	0	0	0	0	0
Solyc01g017100.2.1	NAD(P)H-quinone oxidoreductase subunit 5, chloroplastic (AHRD V3.3 *-* Q9MUA4_9SOLN)	0	0	0	0	0	0	0	0	0	0	0	0	0	0	0	0	0	0	0	0	0
Solyc01g017110.3.1	NAD(P)H-quinone oxidoreductase subunit 5, chloroplastic (AHRD V3.11 *-* tr|Q9MUB3|Q9MUB3_SOLVI)	0	0	0	0	0	0	0	0	0	0	0	0	0	0	0	0	0	0	0	0	0
Solyc01g017120.1.1	Protein Ycf2 (AHRD V3.3 *-* A0A2G3BUH1_CAPCH)	0	0	0	0	0	0	0	0	0	0	0	0	0	0	0	0	0	0	0	0	0
Solyc01g017130.1.1	Protein Ycf2 (AHRD V3.3 *-* A0A167NIB9_9SOLA)	0	0	0	0	0	0	0	0	0	0	0	0	0	0	0	0	0	0	0	0	0
Solyc01g017140.1.1	Protein Ycf2 (AHRD V3.3 *-* A0A0F7BHY0_9SOLA)	0	0	0	0	0	0	0	0	0	0	0	0	0	0	0	0	0	0	0	0	0
Solyc01g017145.2.1	Protein Ycf2 (AHRD V3.11 *-* tr|G0YEE9|G0YEE9_CLAVI)	0	0	0	0	0	0	0	0	0	0	0	0	0	0	0	0	0	0	0	0	0
Solyc01g017150.1.1	Ycf15 protein (AHRD V3.3 *** J7H9P3_CAPAN)	0	0	0	0	0	0	0	0	0	0	0	0	0	0	0	0	0	0	0	0	0
Solyc01g017160.2.1	NAD(P)H-quinone oxidoreductase subunit 2, chloroplastic (AHRD V3.3 *-* W8CPX8_PANGI)	0	0	0	0	0	0	0	0	0	0	0	0	0	0	0	0	0	0	0	0	0
Solyc01g017170.1.1	NAD(P)H-quinone oxidoreductase subunit 2, chloroplastic (AHRD V3.3 *-* A0A2P1N7K1_9LAMI)	0	0	0	0	0	0	0	0	0	0	0	0	0	0	0	0	0	0	0	0	0
Solyc01g017180.3.1	NAD(P)H-quinone oxidoreductase subunit 2, chloroplastic (AHRD V3.3 *-* A0A0U5ELY8_IONAC)	0	0	0	0	0	0	0	0	0	0	0	0	0	0	0	0	0	0	0	0	0
Solyc01g017210.1.1	NAD(P)H-quinone oxidoreductase subunit 3, chloroplastic (AHRD V3.3 *** A0A1L5JAF5_CHLPO)	0	0	0	0	0	0	0	0	0	0	0	0	0	0	0	0	0	0	0	0	0
Solyc01g017220.2.1	ATP synthase epsilon chain, chloroplastic (AHRD V3.3 *** A0A1U8QCD5_CAPAN)	0	0	0	0	0	0	0	0	0	0	0	0	0	0	0	0	0	0	0	0	0
Solyc01g017230.2.1	NAD(P)H-quinone oxidoreductase subunit 5, chloroplastic (AHRD V3.3 *-* J7H711_CAPAN)	0	0	0	0	0	0	0	0	0	0	0	0	0	0	0	0	0	0	0	0	0
Solyc01g017240.1.1	Protein TIC 214 (AHRD V3.3 *-* J7H3X3_CAPAN)	0	0	0	0	0	0	0	0	0	0	0	0	0	0	0	0	0	0	0	0	0
Solyc01g017250.1.1	Protein TIC 214 (AHRD V3.3 *-* J7H3X3_CAPAN)	0	0	0	0	0	0	0	0	0	0	0	0	0	0	0	0	0	0	0	0	0
Solyc01g017260.1.1	NAD(P)H-quinone oxidoreductase subunit 2, chloroplastic (AHRD V3.3 *-* A0A125RTJ3_9ASTR)	0	0	0	0	0	0	0	0	0	0	0	0	0	0	0	0	0	0	0	0	0
Solyc01g017280.1.1	Protein Ycf2 (AHRD V3.3 *-* A0A2K9RIX1_GALTE)	0	0	0	0	0	0	0	0	0	0	0	0	0	0	0	0	0	0	0	0	0
Solyc01g017290.1.1	Protein Ycf2 (AHRD V3.3 *-* A0A172MBP1_9SOLA)	0	0	0	0	0	0	0	0	0	0	0	0	0	0	0	0	0	0	0	0	0
Solyc01g017300.2.1	Photosystem I P700 chlorophyll a apoprotein .1	0	0	0	0	0	0	0	0	0	0	0	0	0	0	0	0	0	0	0	0	0
Solyc01g017320.1.1	Photosystem I P700 chlorophyll a apoprotein .1	0	0	0	0	0	0	0	0	0	0	0	0	0	0	0	0	0	0	0	0	0
Solyc01g017330.3.1	Photosystem I P700 chlorophyll a apoprotein .1	0	0	0	0	0	0	0	0	0	0	0	0	0	0	0	0	0	0	0	0	0
Solyc01g017370.2.1	DNA-directed RNA polymerase subunit beta' (AHRD V3.3 *-* F6I9L3_9LAMI)	0	0	0	0	0	0	0	0	0	0	0	0	0	0	0	0	0	0	0	0	0
Solyc01g017380.1.1	DNA-directed RNA polymerase subunit beta' (AHRD V3.3 *-* G1FB34_SPIPO)	0	0	0	0	0	0	0	0	0	0	0	0	0	0	0	0	0	0	0	0	0
Solyc01g017390.1.1	RNA polymerase C (AHRD V3.3 *-* A0A023U9U5_9LILI)	0	0	0	0	0	0	0	0	0	0	0	0	0	0	0	0	0	0	0	0	0
Solyc01g017410.3.1	Protein Ycf2 (AHRD V3.3 *-* A0A059Q6L0_HYONI)	0	0	0	0	0	0	0	0	0	0	0	0	0	0	0	0	0	0	0	0	0
Solyc01g017420.1.1	DNA-directed RNA polymerase subunit beta'' (AHRD V3.3 *-* A0A2G2ZTM2_CAPAN)	0	0	0	0	0	0	0	0	0	0	0	0	0	0	0	0	0	0	0	0	0
Solyc01g017430.1.1	Cytochrome b6-f complex subunit 4 (AHRD V3.3 *** A0A2G2XBM1_CAPBA)	0	0	0	0	0	0	0	0	0	0	0	0	0	0	0	0	0	0	0	0	0
Solyc01g017440.1.1	DNA-directed RNA polymerase subunit alpha (AHRD V3.3 *** A0A1U8QD90_CAPAN)	0	0	0	0	0	0	0	0	0	0	0	0	0	0	0	0	0	0	0	0	0
Solyc01g017450.1.1	30S ribosomal protein S11, chloroplastic (AHRD V3.3 *** A0A2S1H791_9ROSA)	0	0	0	0	0	0	0	0	0	0	0	0	0	0	0	0	0	0	0	0	0
Solyc01g017460.3.1	DNA-directed RNA polymerase subunit beta' (AHRD V3.3 *-* A0A2D3C2T2_9LAMI)	0	0	0	0	0	0	0	0	0	0	0	0	0	0	0	0	0	0	0	0	0
Solyc01g017470.3.1	DNA-directed RNA polymerase subunit beta' (AHRD V3.3 *-* A0A1U8QCC2_CAPAN)	0	0	0	0	0	0	0	0	0	0	0	0	0	0	0	0	0	0	0	0	0
Solyc01g017480.1.1	Protein TIC 214 (AHRD V3.3 *-* J7H3X3_CAPAN)	0	0	0	0	0	0	0	0	0	0	0	0	0	0	0	0	0	0	0	0	0
Solyc01g017510.1.1	DNA-directed RNA polymerase subunit beta'' (AHRD V3.3 *-* A0A2P1M6S4_9LAMI)	0	0	0	0	0	0	0	0	0	0	0	0	0	0	0	0	0	0	0	0	0
Solyc01g017520.1.1	ATP synthase subunit a, chloroplastic (AHRD V3.3 *** A0A2G2ZQB4_CAPAN)	0	0	0	0	0	0	0	0	0	0	0	0	0	0	0	0	0	0	0	0	0
Solyc01g017530.1.1	30S ribosomal protein S2 (AHRD V3.3 *** H2BC65_MOLVE)	0	0	0	0	0	0	0	0	0	0	0	0	0	0	0	0	0	0	0	0	0
Solyc01g017600.4.1	transmembrane protein 45B-like (AHRD V3.11 *** tr|A0A2I4DQK0|A0A2I4DQK0_9ROSI)	11.53	11.76	13.44	11.06	11.52	10.91	14.28	13.91	14.75	15.89	17.02	14.28	12.12	14.02	11.51	9.94	9.96	9.41	9.21	9.57	7.79
Solyc01g017610.1.1	Tryptophan aminotransferase-related protein 2 (AHRD V3.3 *** A0A2G3ANV2_CAPAN)	0	0	0	0	0	0	0	0	0	0	0	0	0	0.07	0	0	0	0	0	0	0
Solyc01g017620.1.1	Tryptophan aminotransferase-related protein.1	0	0	0	0	0	0	0	0	0	0	0	0	0	0	0	0	0	0	0	0	0
Solyc01g017640.3.1	Unknown protein	0	0	0	0	0	0	0	0	0	0	0	0	0	0	0	0	0	0	0	0	0
Solyc01g017670.2.1	Unknown protein	0	0	0	0	0	0	0	0	0	0	0	0	0	0	0	0	0	0	0	0	0
Solyc01g017690.1.1	NBS-coding resistance gene analog (AHRD V3.3 *-* B3V7R7_TOBAC)	0	0	0	0	0	0	0	0	0	0	0	0	0	0	0	0	0	0	0	0	0
Solyc01g017700.1.1	NBS-LRR protein (AHRD V3.3 --* Q9SM52_SOLAC)	0	0	0	0	0	0	0	0	0	0	0	0	0	0	0	0	0	0	0	0	0
Solyc01g017720.2.1	Unknown protein	0	0	0	0	0	0	0	0	0	0	0	0	0	0	0	0	0	0	0	0	0
Solyc01g017740.3.1	Cytochrome b6 (AHRD V3.11 *-* tr|A0A1U8QCH4|A0A1U8QCH4_CAPAN)	0	0	0	0	0	0	0	0	0	0	0	0	0	0	0	0	0	0	0	0	0
Solyc01g017750.1.1	Unknown protein	0	0	0	0	0	0	0.2	0	0	0	0	0.23	0	0	0.18	0	0	0	0	0	0
Solyc01g017790.3.1	ARID/BRIGHT DNA-binding domain-containing protein (AHRD V3.3 *-* F4I2F0_ARATH)	0	0	0	0	0	0	0	0	0	0	0	0	0	0	0	0	0	0	0	0	0
Solyc01g017795.1.1	Unknown protein	0	0	0	0	0	0	0	0	0	0	0	0	0	0	0	0	0	0	0	0	0
Solyc01g017820.3.1	F-box/LRR-repeat protein (AHRD V3.3 *-* A0A1U8G7I8_CAPAN)	0	0	0	0	0	0	0	0	0	0	0	0	0	0	0	0	0	0	0	0	0
Solyc01g017825.1.1	Replication protein A 70 kDa DNA-binding subunit B (AHRD V3.3 --* RFA1B_ORYSJ)	0	0	0	0	0	0.1	0	0	0	0	0	0	0	0	0	0	0	0	0	0	0
Solyc01g017860.3.1	Unknown protein	0.71	1.17	1.33	1.18	0.98	1.14	1.69	1.06	1.19	1.28	0.96	1.09	0.59	1.12	1.19	1.39	1.3	1.04	1.19	1.54	1.55
Solyc01g017870.2.1	Unknown protein	0	0	0	0.39	0	0	0	0	0	0	0	0	0	0	0	0	0	0	0	0	0
Solyc01g017960.1.1	Unknown protein	0	0	0	0	0	0	0	0	0	0	0	0	0	0	0	0	0	0	0	0	0
Solyc01g017970.1.1	Unknown protein	0	0	0	0	0	0	0	0	0	0	0	0	0	0	0	0	0	0	0	0	0
Solyc01g018010.2.1	Unknown protein	0	1.47	0	1.45	3.27	0	2.7	3.18	1.5	1.52	0	0	0	1.42	2.46	1.53	0	0	1.33	0	0
Solyc01g018015.1.1	acidic leucine-rich nuclear phosphoprotein 32 family member E-like (AHRD V3.3 --* XP_010327604.1)	0	0	0	0	0	0	0	0	0	0	0	0	0	0	0	0	0	0	0	0	0
Solyc01g018020.3.1	Transketolase (AHRD V3.3 *** A0A200R5S8_9MAGN)	0.02	0	0	0.06	0.09	0.08	0	0	0.05	0.05	0	0.03	0.05	0	0.12	0	0.06	0.07	0.05	0.04	0.11
Solyc01g018025.2.1	Cytochrome p450 (AHRD V3.11 *-* tr|A0A2K3LQB3|A0A2K3LQB3_TRIPR)	0	0	0	0	0	0	0	0	0	0	0	0	0	0	0	0	0	0	0	0	0
Solyc01g018040.1.1	protein FAR1-RELATED SEQUENCE 5-like (AHRD V3.3 *-* A0A2I4FDV7_9ROSI)	0	0	0	0	0	0	0	0	0	0	0	0	0	0	0	0	0	0	0	0	0
Solyc01g018070.3.1	ARID/BRIGHT DNA-binding domain (AHRD V3.3 *-* A0A200PS47_9MAGN)	0	0	0	0	0	0	0	0	0	0	0	0	0	0	0	0	0	0	0	0	0
Solyc01g018100.1.1	Unknown protein	0	0	0	0	0	0	0	0	0	0	0	0	0	0	0	0	0	0	0	0	0
Solyc01g019100.1.1	Unknown protein	0	0	0	0	0	0	0	0	0	0	0	0	0	0	0	0	0	0	0	0	0
Solyc01g020100.3.1	Unknown protein	0	0	0	0	0	0	0	0	0	0	0	0	0	0	0	0	0	0	0	0	0
Solyc01g020110.2.1	E3 ubiquitin protein ligase DRIP2 (AHRD V3.3 *-* A0A2G2X5V3_CAPBA)	0	0	0	0	0	0	0	0	0	0	0	0	0	0	0	0	0	0	0	0	0
Solyc01g020113.1.1	DREB2A-interacting protein.1	0	0	0	0	0	0	0	0	0	0	0	0	0	0	0	0	0	0	0	0	0
Solyc01g020117.2.1	2-alkenal reductase (NADP(+)-dependent)-like (AHRD V3.11 *-* tr|A0A2I4GX13|A0A2I4GX13_9ROSI)	0	0	0	0	0	0	0	0	0	0	0	0	0	0	0	0	0	0	0	0	0
Solyc01g020120.4.1	DNA helicase (AHRD V3.11 *-* tr|A0A2G3D6Q3|A0A2G3D6Q3_CAPCH)	0	0	0	0	0	0	0	0	0	0	0	0	0	0	0	0	0	0	0	0	0
Solyc01g020130.3.1	Glycosyltransferases (AHRD V3.3 *-* K4D5Z0_SOLLC)	1.55	1.78	1.66	1.6	1.58	1.16	1.6	1.39	2.17	1.45	1.3	1.03	1.29	1.1	1.82	1.98	1.54	1.51	1.36	2.16	0.78
Solyc01g020150.4.1	Glycosyltransferases (AHRD V3.11 *-* tr|K4D5Z0|K4D5Z0_SOLLC)	0.12	0.15	0.04	0.16	0.06	0	0.05	0	0.09	0.1	0.18	0.22	0.05	0	0.09	0.06	0	0.04	0.04	0.04	0.24
Solyc01g020160.1.1	transcription factor bHLH95-like (AHRD V3.3 *-* XP_019067769.1)	0	0	0	0	0	0	0	0	0	0	0	0	0	0	0	0	0	0	0	0	0
Solyc01g020170.2.1	bHLH transcription factor 074	0	0	0	0	0	0	0	0	0	0	0	0	0	0	0	0	0	0	0	0	0
Solyc01g020180.1.1	transcription factor bHLH95-like (AHRD V3.3 *-* A0A2I4FIQ6_9ROSI)	0	0	0	0	0	0	0	0	0	0	0	0	0	0	0	0	0	0	0	0	0
Solyc01g020190.2.1	RING/FYVE/PHD zinc finger superfamily protein (AHRD V3.3 *-* F4JV39_ARATH)	0.13	0.18	0.15	0.18	0	0.17	0	0	0.33	0	0.15	0	0.17	0.34	0.14	0	0.19	0	0	0	0.27
Solyc01g020220.3.1	Replication factor C subunit 3 (AHRD V3.3 *** A0A1U8E9Y1_CAPAN),Pfam:PF13177	1.53	0.78	1.39	0.85	1.13	1.44	1.29	1.56	1.67	1.69	1.24	1.83	2.12	1.18	1.65	1.35	1.06	1.31	1.15	1.52	1.95
Solyc01g020245.1.1	Unknown protein	0	0	0	0	0	0	0	0	0	0	0	0	0	0	0	0	0	0	0	0	0
Solyc01g020290.1.1	60S ribosomal protein L7a (AHRD V3.3 *-* A0A2G2XPX1_CAPBA)	0	0	0	0	0	0	0	0	0	0	0	0	0	0	0	0	0	0	0	0	0
Solyc01g020300.4.1	Unknown protein	0	0	0	0	0	0	0	0	0	0	0	0	0	0	0	0	0	0	0	0	0
Solyc01g020320.3.1	hypothetical protein (AHRD V3.3 *** AT2G20480.1)	9.6	8.27	11.45	7.8	6.58	6.28	7.35	7.07	8.44	10.5	10.41	8.39	7.85	10.92	7.5	7.17	5.07	8.39	7.34	7.11	8.13
Solyc01g020323.1.1	Glucan endo-1,3-beta-glucosidase 6 (AHRD V3.3 *-* A0A2G2XC72_CAPBA)	0.1	0	0	0.07	0.07	0	0.12	0.2	0.06	0	0.06	0.07	0.06	0	0.06	0	0	0	0	0.05	0
Solyc01g020327.1.1	Pectate lyase (AHRD V3.3 *-* A0A2G3B368_CAPCH)	0	0.18	0	0	0	0	0	0	0	0	0	0	0.17	0	0	0	0	0.14	0	0	0
Solyc01g020340.2.1	Pentatricopeptide repeat-containing protein (AHRD V3.3 *-* A0A2U1MY66_ARTAN)	1.4	1.04	1.2	0.73	0.83	0.91	1.29	1.15	1.56	1.99	3.11	2.18	1.13	1.13	1.3	1	1.44	1.29	1.16	1.16	1.18
Solyc01g020343.1.1	Unknown protein	0	0	0.64	0	0	0	0	0	0	0.77	0.66	0	0	0	0	0	0.85	0	0.68	0	0
Solyc01g020347.1.1	Unknown protein	0.36	0	0	0	0	0.44	0.42	0	0	0.47	0	0	0.45	0	0	0	0	0	0	0	0.38
Solyc01g020350.1.1	pentatricopeptide repeat-containing protein At5g66520-like (AHRD V3.3 *-* A0A2I4FSH7_9ROSI)	0	0	0	0	0	0	0	0	5.12	0	0	0	0	0	0	0	0	0	0	0	0
Solyc01g020357.1.1	Unknown protein	0.99	1.19	0.74	0.62	0.62	0.88	0.8	0.79	1.13	2.01	2	1.65	0.97	1.1	0.9	0.62	0.88	0.86	1.17	0.86	1.07
Solyc01g020360.1.1	Unknown protein	0	0	0	0	0	0	0	0	0	0	0	0	0	0	0	0	0	0	0	0	0
Solyc01g020370.2.1	Unknown protein	0	0	0	0	0	0	0	0	0	0	0	0	0	0	0	0	0	0	0	0	0
Solyc01g020401.2.1	SKP1-like protein 1B (AHRD V3.11 *** tr|A0A2G2XEU8|A0A2G2XEU8_CAPBA)	0	0	0	0	0	0	0	0	0	0	0	0	0	0	0	0	0	0	0	0	0
Solyc01g020408.2.1	SKP1-like protein (AHRD V3.11 *-* tr|Q84UV6|Q84UV6_NICBE)	0	0	0	0	0	0	0	0	0	0	0	0	0	0	0	0	0	0	0	0	0
Solyc01g020440.3.1	Replication factor C subunit 3 (AHRD V3.3 *** A0A1U8E9Y1_CAPAN)	29.95	31.52	33.1	33.36	34.62	33.45	45.19	41.71	40.06	44.87	46.58	43.51	34.91	38.63	43.14	42.4	37.86	37.38	31.34	34.16	31.91
Solyc01g020450.1.1	Unknown protein	0	0	0	0	0	0	0	0	0	0	0	0	0	0	0	0	0	0	0	0	0
Solyc01g020460.3.1	orf82 (chloroplast) (AHRD V3.3 *-* YP_008994037.1)	0	0	0	0	0	0	0	0	0	0	0	0	0	0	0	0	0	0	0	0	0
Solyc01g020470.3.1	NADH dehydrogenase subunit 9 (AHRD V3.3 *** A0A290WKX8_SOLLC)	0	0	0	0	0	0	0	0	0	0	0	0	0	0	0	0	0	0	0	0	0
Solyc01g020480.1.1	DUF659 domain-containing protein (AHRD V3.3 *-* A0A1Q3DB12_CEPFO)	0	0	0	0	0	0	0	0	0	0	0	0	0	0	0	0	0	0	0	0	0
Solyc01g020500.2.1	Unknown protein	0.68	0	0	0	0	0	0	0	0	0	0	0	0	0	0	0	0	0	0	0	0
Solyc01g020510.1.1	Protein Ycf2 (AHRD V3.3 *-* A0A2G2Z199_CAPAN)	0	0	0	0	0	0	0	0	0	0	0	0	0	0	0	0	0	0	0	0	0
Solyc01g020520.4.1	Membrane-bound transcription factor site-2 protease (AHRD V3.3 *** A0A200QAL7_9MAGN)	1.6	2.03	2.25	2.07	2.55	2.6	3.35	2.37	2.8	2.9	2.98	3.02	2.62	2.27	2.68	1.87	2.42	2.02	2.19	1.91	2.13
Solyc01g020521.1.1	Unknown protein	0	0	0	0	0	0	0	0	0	0	0	0	0	0	0	0	0	0	0	0	0
Solyc01g020522.1.1	Unknown protein	0	0	0	0	0	0	0	0	0	0	0	0	0	0	0	0	0	0	0	0	0
Solyc01g020524.1.1	4-hydroxy-3-methylbut-2-enyl diphosphate reductase, chloroplastic (AHRD V3.3 *-* A0A2G2W0B0_CAPBA)	0	0	0	0	0	0	0	0.08	0	0	0	0	0	0	0	0	0	0	0	0	0
Solyc01g020526.2.1	4-hydroxy-3-methylbut-2-enyl diphosphate reductase, chloroplastic (AHRD V3.11 *-* tr|A0A2G2ZW71|A0A2G2ZW71_CAPAN)	0.15	0.1	0.14	0.26	0.17	0.29	0.09	0.12	0.07	0.23	0.4	0.19	0.17	0.25	0.3	0.19	0.21	0.18	0.31	0.3	0.43
Solyc01g020570.3.1	Calcium-transporting ATPase (AHRD V3.3 *-* A0A2G2VW56_CAPBA)	0	0	0	0	0	0	0	0	0	0	0	0	0	0	0	0	0	0	0	0	0
Solyc01g020575.1.1	Unknown protein	0	0	0	0	0	0	0	0	0	0	0	0	0	0	0	0	0	0	0	0	0
Solyc01g021600.5.1	Dirigent protein (AHRD V3.11 *** tr|K4AV41|K4AV41_SOLLC)	0.07	0	0.39	0.09	0.39	0.26	0.25	0.92	0.34	0.18	0.64	0.88	0.17	0.63	0.38	0.58	0.2	0.43	0.24	0.29	0.36
Solyc01g021610.1.1	Unknown protein	0	0	0	0	0	0	0	0	0	0	0	0	0	0	0	0	0	0	0	0	0
Solyc01g021620.3.1	Dirigent protein (AHRD V3.3 *** H8ZXA8_SOLTU)	0	0	0	0	0	0	0	0	0	0	0	0	0	0	0	0	0	0	0	0	0
Solyc01g021640.3.1	Transducin/WD40 repeat-like superfamily protein (AHRD V3.3 *** AT5G17370.1)	7.1	6.4	6.68	7.5	6.99	7.6	7.54	6.95	7.69	8.86	8.63	8.74	6.5	6.76	6.7	6.55	5.94	6.26	6.52	7.2	6.65
Solyc01g021680.1.1	DUF43.1	0	0	0	0	0	1.49	0	0	0	0	0	0	0	0	0	1.65	0	0	0	0	0
Solyc01g021690.1.1	E3 ubiquitin protein ligase DRIP1-like (AHRD V3.3 *-* XP_025888788.1)	0	0	0	0	0	0	0	0	0	0	0	0	0	0	0	0	0	0	0	0	0
Solyc01g021700.3.1	Photosystem II CP43 reaction center protein (AHRD V3.3 *-* A0A2G2WUM4_CAPBA)	0	0	0	0	0	0	0	0	0	0	0	0	0	0	0	0	0	0	0	0	0
Solyc01g021720.1.1	Unknown protein	0	0	0	0	0	0.63	0	0	0	0	0	0	0	0	0.56	0	0	0	0	0	0
Solyc01g021730.2.1	NAC domain-containing protein (AHRD V3.3 *-* A0A2U1NIJ0_ARTAN)	0	0.07	0.06	0	0	0	0	0	0.13	0	0.06	0	0	0	0.06	0	0	0.05	0	0	0.11
Solyc01g021740.1.1	Mitochondrial carrier domain-containing protein (AHRD V3.3 *-* A0A2U1LMU6_ARTAN)	0	0	0	0	0	0	0	0	0	0	0	0	0	0	0	0	0	0	0	0	0
Solyc01g022740.3.1	F-box/kelch-repeat protein (AHRD V3.3 *** A0A2G3DG30_CAPCH)	5.98	6.41	5.69	5.03	4.69	5.07	5.76	5.45	5.92	5.18	6.13	4.84	6.17	4.95	6.01	5.29	5.13	5.44	5.76	5.37	5.7
Solyc01g022750.3.1	NADH dehydrogenase [ubiquinone].1	74.68	79.04	79.87	84.34	83.45	76.38	86.62	93.82	85.95	94.52	91.99	88.66	86.33	79.07	81.68	80.02	87.77	89.23	77.28	80.57	83.35
Solyc01g022760.1.1	Unknown protein	0	0	0	0	0	0	0	0	0	0	0	0	0	0	0	0	0	0	0	0	0
Solyc01g022780.1.1	fibril-forming collagen alpha chain-like (AHRD V3.3 *-* XP_022866881.1)	0	0	0	0	0	0	0	0	0	0	0	0	0	0	0	0	0	0	0	0	0
Solyc01g022785.1.1	Unknown protein	0	0	0	0	0	0	0	0	0	0	0	0	0	0	0	0	0	0	0	0	0
Solyc01g028800.3.1	Pumilio-like protein .1	0.23	0.2	0.19	0.22	0.08	0.19	0.25	0.07	0.27	0.16	0.09	0.16	0.37	0.46	0.27	0.29	0.23	0.32	0.27	0.25	0.21
Solyc01g028803.1.1	Cytochrome P450 (AHRD V3.3 *** A0A200R9G0_9MAGN)	10.54	9.37	9.14	6.2	5.82	4.04	2.82	2.62	2.76	1.12	1.26	1.31	8.5	8.92	8.72	8.11	6.55	6.07	9.54	8.51	8.18
Solyc01g028807.1.1	Unknown protein	1.41	0.76	1.69	1.06	0.82	0.44	1.39	1.24	3.12	1.62	1.61	0.98	0.43	0.6	0.38	1.77	1.31	0.95	1.71	0.98	1.08
Solyc01g028810.3.1	Beta chaperonin 60 (AHRD V3.3 *** Q0W9E2_SOLCO)	785.39	798.21	814.56	840.75	859.57	800.56	871	891.49	884.5	1064.87	1087.64	1079.83	986.57	1021.84	1010.57	1069.25	1025.87	996.8	930.06	911.37	979.4
Solyc01g028830.3.1	Protein kinase domain (AHRD V3.3 *** A0A200R109_9MAGN)	13.75	16.49	16.06	17.15	15.5	15.98	20	17.62	19.71	24.02	22.55	22.28	16.43	17.99	16.92	17.78	18.54	16.79	19.32	19.37	16.85
Solyc01g028860.3.1	Evolutionarily conserved C-terminal region 2 (AHRD V3.3 *** F4JDC2_ARATH)	168.77	176.16	179.73	192.85	196.02	187.67	193.73	181.97	187.71	185.14	183.5	184.9	178.01	180.49	179.2	174.68	179.82	175.11	172.31	180.26	173.29
Solyc01g028870.3.1	Antitermination NusB domain-containing protein (AHRD V3.3 *** Q93XY7_ARATH)	36.52	35.15	34.54	43.06	40.47	41.56	45.32	43.44	45.25	56.73	58.74	61.29	40.4	44.61	41.3	46.26	45.33	40.15	35.74	36.9	38.47
Solyc01g028890.2.1	Histone-lysine N-methyltransferase ATXR2 (AHRD V3.11 *-* tr|A0A2G2Z378|A0A2G2Z378_CAPAN)	0	0	0	0	0	0	0	0	0	0	0	0	0	0	0	0	0	0	0	0	0
Solyc01g028900.3.1	2-oxoisovalerate dehydrogenase subunit beta, mitochondrial (AHRD V3.3 *** A0A2G3DFR9_CAPCH)	51.03	48.95	49.43	49.26	48.42	48.52	57.78	52.63	54.77	54.8	54.41	55.01	49.43	47.14	47.76	51.7	52.13	48.89	53.73	53.43	55.16
Solyc01g028910.3.1	Protein kinase-like protein (AHRD V3.11 *-* tr|B6ZA83|B6ZA83_HELAN)	0	0	0	0	0	0	0	0	0	0	0	0	0	0	0	0	0	0	0	0	0
Solyc01g028930.4.1	TATA-box-binding protein (AHRD V3.3 *** A0A1U8HIY4_CAPAN)	24.26	25.13	23.17	23.97	26.13	22.14	25.59	28.89	26.95	24.39	23.13	23.85	24.67	23.45	24.35	23.83	22.98	24.36	23.18	21.38	19.84
Solyc01g028960.1.1	Unknown protein	0	0	0	0	0	0	0	0	0	0	0	0	0	0	0	0	0	0	0	0	0
Solyc01g028980.1.1	Unknown protein	0	0	0	0	0	0	0	0	0	0	0	0	0	0	0	0	0	0	0	0	0
Solyc01g033990.1.1	inositol-1%2C4%2C5-trisphosphate 5-phosphatase (AHRD V3.3 *-* AT5G54870.1)	0	0	0	0	0	0	0	0	0	0	0	0	0	0	0	0	0	0	0	0	0
Solyc01g033995.1.1	Flavin-containing monooxygenase (AHRD V3.3 *-* A0A2G2V7T6_CAPBA)	0	0	0	0	0.07	0	0	0	0	0	0.11	0	0	0	0	0	0	0	0	0	0
Solyc01g034010.2.1	Serine/threonine-protein phosphatase 7 long form-like protein (AHRD V3.3 *-* A0A1J3IZ43_NOCCA)	0	0	0	0	0	0	0.07	0	0	0	0.07	0	0	0	0	0	0	0.11	0.2	0	0.06
Solyc01g034020.3.1	Serine/threonine-protein phosphatase (AHRD V3.3 *** A0A2G3DEI1_CAPCH)	58.89	61.88	63.48	64.92	62.46	67.59	66.95	62.4	60.72	56.51	63.16	56.31	66.96	62.92	64.9	62.6	63.33	62.45	62.2	62.28	60.68
Solyc01g034023.2.1	LOW QUALITY PROTEIN: putative transporter svop-1 (AHRD V3.11 --* XP_021743117.1)	0	0	0	0	0	0	0	0	0	0	0	0	0	0	0	0	0	0	0	0	0
Solyc01g034040.2.1	Non-functional NADPH-dependent codeinone reductase 2 (AHRD V3.11 *-* tr|A0A2G2X821|A0A2G2X821_CAPBA)	0	0	0	0	0	0	0	0	0	0	0	0	0	0	0	0	0	0	0	0	0
Solyc01g034050.1.1	Histone-lysine N-methyltransferase ASH.1	0	0	0	0	0	0	0	0	0	0	0	0	0	0	0	0	0	0	0	0	0
Solyc01g034070.2.1	replication factor-A carboxy-terminal domain protein (AHRD V3.3 *** AT2G28105.2)	0	0	0	0	0	0	0	0	0	0	0	0	0	0	0	0	0	0	0	0	0
Solyc01g034080.1.1	Amino acid/polyamine transporter I (AHRD V3.3 *** A0A200RCI7_9MAGN)	0.5	0.3	0.56	0.4	0.37	0.39	0.27	0.45	0.45	0.24	0.22	0.7	0.56	0.29	0.42	0.43	0.74	0.77	0.3	0.48	0.43
Solyc01g034140.1.1	Unknown protein	0	0	0	0	0	0	0	0	0	0	0	0	0	0	0	0	0	0	0	0	0
Solyc01g034150.5.1	DNA polymerase eta (AHRD V3.11 *** tr|A0A2G3AIQ2|A0A2G3AIQ2_CAPAN)	4.96	5.73	5.55	6.28	5.89	5.49	6.45	7.26	5.94	6.65	6.2	6.92	4.95	5.54	4.95	5.95	5.23	4.83	5.36	4.95	5.27
Solyc01g034160.2.1	LOW QUALITY PROTEIN: cadmium/zinc-transporting ATPase HMA3-like, partial (AHRD V3.11 *-* XP_020266730.1)	0	0	0	0	0	0	0.18	0	0	0	0	0	0	0	0	0.2	0	0	0	0	0
Solyc01g034190.1.1	B3 DNA binding domain (AHRD V3.3 *-* A0A200PVN0_9MAGN)	0	0	0	0	0	0	0	0	0	0	0	0	0	0	0	0	0	0	0	0	0
Solyc01g034213.1.1	Unknown protein	0	0	0	0	0	0	0	0	0	0	0	0	0	0	0	0	0	0	0	0	0
Solyc01g034217.1.1	Unknown protein	0	0	0	0	0	0	0	0	0	0	0	0	0	0	0	0	0	0	0	0	0
Solyc01g038230.1.1	Unknown protein	0	0	0	0	0	0	0	0	0	0	0	0	0	0	0	0	0	0	0	0	0
Solyc01g038231.1.1	Unknown protein	0	0	0	0	0	0	0	0	0	0	0	0	0	0	0	0	0	0	0	0	0
Solyc01g038232.1.1	Unknown protein	0	0	0	0	0	0	0	0	0	0	0	0	0	0	0	0	0	0	0	0	0
Solyc01g038233.1.1	Unknown protein	0	0	0	0	0	0	0	0	0	0	0	0	0	0	0	0	0	0	0	0	0
Solyc01g038234.1.1	Unknown protein	0	0	0	0	0	0	0	0	0	0	0	0	0	0	0	0	0	0	0	0	0
Solyc01g038236.1.1	Unknown protein	0	0	0	0	0	0	0	0	0	0	0	0	0	0	0	0	0	0	0	0	0
Solyc01g038238.1.1	Unknown protein	0	0	0	0	0	0	0	0	0	0	0	0	0	0	0	0	0	0	0	0	0
Solyc01g044270.3.1	DnaJ domain (AHRD V3.3 *** A0A200QGM0_9MAGN)	8.67	8.89	8.46	10.04	10.5	9.72	9.53	10.76	9.87	11.24	12.99	11.57	8.94	8.57	9.57	9.97	8.01	8.24	9.64	9.57	9.92
Solyc01g044275.1.1	Unknown protein	0	0	0	0	0	0	0	0	0	0	0	0	0	0	0	0	0	0	0	0	0
Solyc01g044300.3.1	Unknown protein	0	0	0	0	0	0	0	0	0	0	0	0	0	0	0	0	0	0	0	0	0
Solyc01g044340.3.1	RBR-type E3 ubiquitin transferase (AHRD V3.3 *-* A0A2G3AIF0_CAPAN)	2.36	3.04	2.88	3.36	2.92	3.7	3.8	3.91	2.85	2.8	2.82	1.72	3.35	2.99	2.81	2.38	3.11	4.01	2.36	3.99	2.92
Solyc01g044350.4.1	RBR-type E3 ubiquitin transferase (AHRD V3.11 *** tr|A0A2G2XPJ0|A0A2G2XPJ0_CAPBA)	2.48	2.37	2.41	2.63	2.66	2.21	2.93	2.21	1.98	2.03	1.92	2.61	2.35	2.52	2.74	2.79	2.74	2.57	2.19	2.91	2.36
Solyc01g044365.1.1	Alg9-like mannosyltransferase family (AHRD V3.3 --* AT5G14850.2)	1.82	3.13	2.21	2.46	1.56	2.6	2.05	1.93	1.97	2.59	1.68	2.05	2.23	1.98	2.15	2.38	0.96	1.83	1.25	1.62	1.77
Solyc01g044370.3.1	Molybdenum cofactor sulfurase family protein (AHRD V3.3 *** A0A2U1MM41_ARTAN)	0.56	0.85	0.42	0.73	0.91	0.59	0.89	0.74	0.34	0.94	0.53	0.52	0.58	0	0.91	0.52	0.39	0.47	0.84	0.68	0.38
Solyc01g044374.2.1	Zinc finger BED domain-containing protein RICESLEEPER 2 (AHRD V3.11 *-* tr|A0A2U1KTK1|A0A2U1KTK1_ARTAN)	1.05	1.69	1.06	0.33	0.17	0.61	0.17	0.61	0.49	0.21	0.54	0.26	0.76	0.34	1.16	0.19	0.4	0.32	0.71	0.49	1.06
Solyc01g044375.1.1	Molybdenum cofactor sulfurase (AHRD V3.3 *-* A0A200QQK0_9MAGN)	0.31	0.4	1.01	1.57	0	0	1.07	0.82	0.38	0.79	0.35	0	0.76	0	0.66	0.83	0	0	0	0	0.63
Solyc01g044420.4.1	Calmodulin binding protein (AHRD V3.3 *** A0A2K3N563_TRIPR)	0.08	0.11	0	0	0	0.14	0.1	0.04	0	0.07	0.1	0.04	0	0.04	0.03	0.08	0.04	0.08	0.03	0.06	0.11
Solyc01g044490.5.1	Elongation factor P (AHRD V3.11 *** tr|B6TVD2|B6TVD2_MAIZE)	26.78	25.54	25.97	24.15	26.06	22.76	23.9	24.85	24.01	25.7	28.05	24.55	27.43	26.62	26.51	27.79	24.21	26.83	22.62	24.8	25.46
Solyc01g044500.1.1	Unknown protein	0	0	0	0	0	0	0	0	0	0	0	0	0	0	0	0	0	0	0	0	0
Solyc01g044520.2.1	LOB domain-containing protein (AHRD V3.3 *** A0A2U1QNF0_ARTAN)	0	0	0	0	0	0	0	0	0	0	0	0	0	0	0	0	0	0	0	0	0
Solyc01g044523.1.1	Unknown protein	0	0	0	0	0	0	0	0	0	0	0	0	0	0	0	0	0	0	0	0	0
Solyc01g044550.3.1	2-oxoglutarate (2OG) and Fe(II)-dependent oxygenase superfamily protein (AHRD V3.3 *-* A0A2U1N5S2_ARTAN)	0	0	0	0	0	0	0	0	0	0	0	0	0	0	0	0	0	0	0	0	0
Solyc01g044551.1.1	Cytochrome P450 (AHRD V3.3 *-* A0A200Q4B5_9MAGN)	0	0	0	0	0	0	0	0	0	0	0	0	0	0	0	0	0	0	0	0	0
Solyc01g044554.2.1	2-oxoglutarate (2OG) and Fe(II)-dependent oxygenase superfamily protein (AHRD V3.11 *** tr|A0A2U1LUR0|A0A2U1LUR0_ARTAN)	0	0	0.15	0.09	0	0.17	0	0	0	0	0	0	0.08	0.17	0	0.09	0	0.13	0.15	0	0.07
Solyc01g044556.1.1	TPX2 (targeting protein for Xklp2) protein family (AHRD V3.3 --* AT4G32330.4)	0.44	0.14	0.97	0.43	0.3	0.27	0.13	0.14	0.26	0.28	0.38	0.15	0.41	0.42	0.59	0.76	0.61	0.11	1.23	0.68	1.01
Solyc01g044558.1.1	Cyclin-A1.1	1.28	1.33	1.3	0.49	0.7	0.83	0.91	0.62	1.31	1.3	1.59	1.21	1.94	1.86	1.21	1.04	1.17	0.96	1.78	0.59	1.64
Solyc01g047580.1.1	Signal recognition particle subunit SRP72 (AHRD V3.3 *-* A0A2G2YL73_CAPAN)	0	0	0	0	0	0	0	0	0	0	0	0	0	0	0	0	0	0	0	0	0
Solyc01g049650.4.1	Pyruvate kinase (AHRD V3.11 *** tr|A0A2G2XPN6|A0A2G2XPN6_CAPBA)	35.92	35.6	34.85	32.32	33.27	29.09	32.42	33.33	32.8	37.89	35.57	36.42	40.19	39.59	40.23	43.01	44.61	42.85	42.15	43.54	39.33
Solyc01g049680.3.1	Transcription factor Pur-alpha.1	48.31	48.43	49.27	44.06	48.58	48.95	56.93	53.86	48.74	56.66	59.92	58.86	44.9	53.31	48.78	52.27	48.27	52.54	47.35	51.66	51.22
Solyc01g049690.5.1	Transcription factor Pur-alpha 1 (AHRD V3.11 *-* tr|A0A1U8F1B9|A0A1U8F1B9_CAPAN)	43.21	45.12	43.1	40.76	38.03	41.37	43.92	42.21	48.02	59.32	56.68	50.34	41.61	47.73	40.44	48.84	44.69	47.67	42.88	47.04	42.93
Solyc01g049720.1.1	Unknown protein	0	0	0	0	0	0	0	0	0	0	0	0	0	0	0	0	0	0	0	0	0
Solyc01g049740.1.1	SNF2 domain-containing protein CLASSY 4 (AHRD V3.3 *-* A0A1J3JCP1_NOCCA)	0	0	0	0	0	0	0	0	0	0	0	0	0	0	0	0	0	0	0	0	0
Solyc01g049750.1.1	Unknown protein	0	0	0	0	0	0	0	0	0	0	0	0	0	0	0	0	0	0	0	0	0
Solyc01g049760.1.1	Glycosyltransferase (AHRD V3.3 *-* A0A2I4GXB6_9ROSI)	0	0	0	0	0	0	0	0	0	0	0	0	0	0	0	0	0	0	0	0	0
Solyc01g049765.2.1	crocetin glucosyltransferase, chloroplastic-like (AHRD V3.11 *-* XP_004229323.3)	0	0	0	0	0	0	0	0	0	0	0	0	0	0	0	0	0	0	0	0	0
Solyc01g049790.1.1	Glycosyltransferase (AHRD V3.3 *-* I1WYF2_PAELC)	0	0	0	0	0	0	0	0	0	0	0	0	0	0	0	0	0	0	0	0	0
Solyc01g049810.4.1	Pentatricopeptide repeat (AHRD V3.3 *** A0A200RCJ8_9MAGN)	1.42	1.8	1.92	1.09	1.54	1.26	1.76	1.93	1.64	2.83	2.68	2.5	1.77	1.85	2.35	1.66	1.27	1.43	1.58	1.76	1.25
Solyc01g049820.2.1	kinesin-like protein KIF3A isoform X3 (AHRD V3.3 *** A0A2I4G0Z7_9ROSI)	0.48	0.28	0.48	0.23	0.18	0.38	0.1	0	0.26	0.05	0.45	0.06	0.53	0.39	0.42	0.3	0.42	0.53	0.24	0.36	0.22
Solyc01g049830.2.1	Kinesin (AHRD V3.3 *-* A0A200Q0B0_9MAGN)	0	0.28	0	0	0	0	0	0	0	0	0	0	0	0	0	0	0.31	0	0	0	0
Solyc01g049840.1.1	Kinesin (AHRD V3.3 *-* A0A200Q0B0_9MAGN)	0.68	0.13	0.11	0.25	0.27	0.49	0	0.13	0.23	0	0.22	0	0.24	0	0.32	0.13	0	0	0	0	0.2
Solyc01g049880.3.1	Unknown protein	2.49	1.37	3.21	2.44	2.63	2.24	7.3	9.29	7.96	10.1	14.54	14.13	2.45	2.02	2.36	1.59	1.21	2	1.71	1.97	1.91
Solyc01g049890.3.1	2-C-methyl-D-erythritol 4-phosphate cytidylyltransferase (AHRD V3.3 *** Q93WB8_ARATH)	144.59	151.98	152.89	153.71	157.18	154.18	169.94	170.12	166.44	194.46	185.91	182.9	155.42	159.85	161.02	167.81	168.41	167.7	155.29	157.59	155.17
Solyc01g049910.4.1	Membrane-bound transcription factor site-2 protease (AHRD V3.3 *** A0A200QAL7_9MAGN)	1.81	1.5	1.69	1.95	1.96	2.19	2.14	1.93	1.81	1.78	2.34	1.96	1.73	2.58	1.94	2.48	1.69	1.72	1.94	2.22	1.93
Solyc01g049950.1.1	Ribosomal protein L5 (AHRD V3.3 *-* A0A290WL59_SOLLC)	0	0	0	0	0	0	0	0	0	0	0	0	0	0	0	0	0	0	0	0	0
Solyc01g049960.4.1	chromosome-associated kinesin (AHRD V3.3 *** AT4G26410.1)	85.76	85.08	85.67	88.42	91.69	81.03	83.03	91.92	85.21	88.63	89.02	93.52	95.4	87.75	92.17	91.94	82.82	82.68	81.68	80.2	82.59
Solyc01g050010.3.1	Zinc finger BED domain-containing protein DAYSLEEPER (AHRD V3.3 *** A0A1J3I687_NOCCA)	2.59	2.33	2.72	2.88	1.66	2.32	2.58	3.75	2.63	3.62	2.8	3.23	2.83	3.13	3.15	2.18	2.17	2.42	2.98	2.73	2.93
Solyc01g050040.4.1	RING/U-box superfamily protein (AHRD V3.3 *-* Q9FM98_ARATH)	4.13	4.68	4.88	4.11	4.07	4.5	5.59	5.1	5.37	4.83	6.05	4.43	5.21	6.18	5.05	4.51	4.38	4.73	5.33	5.11	4.39
Solyc01g050045.1.1	Unknown protein	0	0	0	0	0	0	0	0	0	0	0	0	0	0	0	0	0	0	0	0	0
Solyc01g050050.1.1	Unknown protein	0.93	0	0	1.2	1.35	1.14	0	0	0	0	2.12	1.28	1.18	0	0	0	0	0	1.1	1.03	0
Solyc01g050070.5.1	Transmembrane protein (AHRD V3.11 *** tr|A0A1P8AMQ6|A0A1P8AMQ6_ARATH)	8.39	8.59	9.61	7.62	8.12	7.39	8.6	8.45	8.25	7.64	9.83	8.88	8.94	10.19	7.83	9.87	8.1	8.27	8.69	7.68	7.64
Solyc01g055160.1.1	S3-locus SLFlik.1	0	0	0	0	0	0	0	0	0	0	0	0	0	0	0	0	0	0	0	0	0
Solyc01g055200.1.1	S10-ribonuclease (AHRD V3.3 *** Q00591_PETHY)	0	0	0	0	0	0	0	0	0	0	0	0	0	0	0	0	0	0	0	0	0
Solyc01g056200.1.1	cyclin-dependent kinase F-4 isoform .1	0	0	0	0	0	0	0	0	0	0	0	0	0	0	0	0	0	0	0	0	0
Solyc01g056220.2.1	S2-locus F-box type-.1	0	0	0	0	0	0	0	0	0	0	0	0	0	0	0	0	0	0	0	0	0
Solyc01g056240.1.1	S-locus F-box-like protein a (AHRD V3.3 *-* B0F0G2_PETIN)	0	0	0	0	0	0	0	0	0	0	0.17	0	0	0.19	0	0	0	0	0	0	0
Solyc01g056250.2.1	S2-locus F-box protein (AHRD V3.3 *-* Q6JE34_PETIN)	0	0	0	0	0	0	0	0	0	0	0	0	0	0	0	0	0	0	0	0	0
Solyc01g056260.1.1	Unknown protein	0.93	4.87	0	0	4.06	3.43	2.23	1.31	1.24	3.76	5.31	2.56	2.36	1.18	0	1.27	0	1	2.21	2.06	2
Solyc01g056280.4.1	S2-locus F-box protein (AHRD V3.11 *** tr|Q6JE34|Q6JE34_PETIN)	0	0	0	0	0	0	0	0	0	0	0	0	0	0	0	0	0	0	0	0	0
Solyc01g056285.1.1	S3-locus F-box type-4 protein (AHRD V3.3 *** A0A076YGV2_PETIN)	0	0	0	0	0	0	0	0	0	0	0	0	0	0	0	0	0	0	0	0	0
Solyc01g056290.2.1	mediator of RNA polymerase II transcription subunit 3-like (AHRD V3.3 --* XP_010321536.1)	0	0.31	0.27	0	0	0.3	0.28	0.32	0	0.31	0.27	0	0	0	0.26	0	0	0	0	0	0
Solyc01g056310.3.1	anther-specific LAT51	0.28	0.4	0.37	0.03	0.11	0.03	0.03	0.03	0.12	0.06	0.03	0.04	0.31	0.36	0.36	0.18	0.25	0.26	0.34	0.77	0.79
Solyc01g056320.1.1	Unknown protein	2.22	0	2.53	0	6.75	0	0	0	0	3.11	0	0	0	0	2.51	0	0	0	2.67	0	0
Solyc01g056340.4.1	de-etiolated 1	8.76	8.52	9.68	8.39	9.4	8.28	8.2	8.02	8.18	8.61	9.38	9.98	9.94	8.43	9.7	8.81	8.49	7.86	9.04	9.26	8.92
Solyc01g056370.3.1	Unknown protein	0	0	0	0	0	0	0	0	0.25	0	0	0	0	0	0	0	0	0	0	0	0
Solyc01g056380.1.1	Nodulin/glutamine synthase-like protein (AHRD V3.3 *-* F4J9A0_ARATH)	0	0	0	0	0	0	0	0	0	0	0	0	0	0	0	0	0	0	0	0	0
Solyc01g056390.1.1	nodulin/glutamine synthase-like protein (AHRD V3.3 *-* AT3G53180.1)	0	0	0	0	0	0	0	0	0	0	0	0	0	0	0	0	0	0	0	0	0
Solyc01g056400.1.1	Glutamine synthetase (AHRD V3.3 *-* I6WUR4_CAMSI)	0	0	0	0	0	0	0	0	0	0	0	0	0	0	0	0	0	0	0	0	0
Solyc01g056410.1.1	Nodulin/glutamine synthase-like protein (AHRD V3.3 *-* F4J9A0_ARATH)	0	0	0	0	0	0	0	0	0	0	0	0	0	0	0	0	0	0	0	0	0
Solyc01g056420.1.1	Ribonuclease H domain (AHRD V3.3 *** A0A200RDX4_9MAGN)	0	0	0	0	0	0	0	0	0	0	0	0	0	0	0	0	0	0	0	0	0
Solyc01g056440.1.1	Nodulin/glutamine synthase-like protein (AHRD V3.3 *-* F4J9A0_ARATH)	0	0	0	0	0	0	0	0	0	0	0	0	0	0	0	0	0	0	0	0	0
Solyc01g056450.3.1	Glutamine synthetase (AHRD V3.3 *-* I6WUR4_CAMSI)	0	0	0	0	0	0	0	0	0	0	0	0	0	0	0	0	0	0	0	0	0
Solyc01g056460.1.1	Protein Ycf2 (AHRD V3.3 *-* A0A1B0VVX8_9LAMI)	0	0	0	0	0	0	0	0	0	0	0	0	0	0	0	0	0	0	0	0	0
Solyc01g056470.1.1	Photosystem II CP43 reaction center protein (AHRD V3.3 *-* A0A2S0SUS0_9FABA)	0	0	0	0	0	0	0	0	0	0	0	0	0	0	0	0	0	0	0	0	0
Solyc01g056485.2.1	sentrin-specific protease 1-like (AHRD V3.11 *-* XP_024042913.1)	0	0	0	0	0	0	0	0	0	0	0	0	0	0	0	0	0	0	0	0	0
Solyc01g056520.3.1	ARM repeat superfamily protein (AHRD V3.3 *** AT5G06120.9)	7.79	7.45	7.97	9.66	9.44	9.16	11.06	10.84	10.14	9.13	10.32	10.06	7.88	8.84	8.89	9.35	7.86	8.28	7.95	7.77	7.21
Solyc01g056530.2.1	Oligopeptide transporter (AHRD V3.3 *-* A0A200RAW0_9MAGN)	0	0	0	0	0	0	0	0	0	0	0	0	0	0	0	0	0	0	0	0	0
Solyc01g056570.3.1	Regulator of chromosome condensation (AHRD V3.3 *** A0A200PRS6_9MAGN)	14.08	15.08	14.39	13.01	12.81	12.66	16.8	14.57	15.98	18.63	17.98	18.19	14.59	15.28	15.31	15.48	15.22	15.1	14.42	15	14.37
Solyc01g056580.4.1	L-aspartate oxidase (AHRD V3.3 *-* A0A2G3CUJ1_CAPCH)	0.05	0.11	0.16	0.06	0.06	0.06	0	0.12	0.05	0.06	0.05	0.19	0.11	0	0.1	0.07	0	0.09	0	0.14	0
Solyc01g056590.2.1	transcription initiation factor TFIID subunit (AHRD V3.3 *-* AT5G65540.1)	0	0	0	0	0	0	0	0	0	0	0	0	0	0	0	0	0	0	0	0	0
Solyc01g056600.2.1	Double-stranded RNA-binding protein.1	7.75	7.58	3.62	9.1	8.15	6.82	6.69	6.59	6.96	8.5	7.83	6.18	9.14	7.41	9.09	9.64	6.04	7.54	6.2	8.25	7.43
Solyc01g056610.1.1	Unknown protein	2.99	3.92	2.5	0.97	1.08	0.92	0.89	1.04	1.97	5.01	1.71	4.11	0.95	1.89	1.64	3.05	1.09	1.6	2.65	4.1	3.21
Solyc01g056620.4.1	Double-stranded RNA-binding protein.1	6.09	4.79	5.39	5.67	4.87	4.36	5.31	5.91	5.86	6.25	5.32	4.98	6.98	5.95	5.66	6.84	5.78	5.16	5.81	6.4	6.16
Solyc01g056640.1.1	Unknown protein	0	0	0	0	0	0	0	0	0	0	0	0	0	0	0	0	0	0	0	0	0
Solyc01g056650.1.1	Starch synthase, chloroplastic/amyloplastic (AHRD V3.3 *-* A0A2G2XJF0_CAPBA)	0	0	0	0	0	0	0	0	0	0	0	0	0	0	0	0	0	0	0	0	0
Solyc01g056657.1.1	Unknown protein	0	0	0	0	0	0	0	0	0	0	0	0	0	0	0	0	0	0	0	0	0
Solyc01g056660.3.1	S3 putative F-box protein SLF-S3B (AHRD V3.11 *** tr|Q64HD2|Q64HD2_PETHY)	0	0	0	0	0	0	0	0	0	0	0	0	0	0	0	0	0	0	0	0	0
Solyc01g056690.4.1	Protein kinase and PP2C-like domain-containing protein (AHRD V3.3 *** A0A2G3AJ12_CAPAN)	29.19	29.15	31.07	27.28	28.51	27.74	20.68	20.86	21.12	15.7	16	15.58	27.3	26.18	28.48	26.51	29.22	27.27	28.76	27.17	28.9
Solyc01g056720.4.1	small basic intrinsic protein 2.1	17.26	17.51	17.65	20.79	20.56	19.4	20.94	21.37	22	20.25	21.97	22.53	16.59	19.15	18.81	19.02	17.72	17.29	19.87	17.3	16.25
Solyc01g056730.3.1	Unknown protein	2.79	3.89	3.79	2.76	4.19	5.56	4.03	3.41	3.98	5.47	5.12	5.32	3.72	2.98	4.39	5.55	2.72	2.63	3.4	4.93	2.88
Solyc01g056750.1.1	Zinc finger, CCHC-type (AHRD V3.3 *-* A0A2U1PD96_ARTAN)	2.18	0.54	1.49	0.94	1.58	1.42	0.98	0.95	2	1.04	1.18	1.3	1.27	0.92	0.67	1.71	1.44	0.63	1.74	0.86	1.38
Solyc01g056760.3.1	Zinc finger, CCHC-type (AHRD V3.3 *-* A0A2U1MSA1_ARTAN)	4.61	3.73	3.84	4.26	3.19	3.81	3.8	4.54	5.52	5.75	7.04	6.88	4.24	5.24	5.07	4.65	4.68	3.74	3.4	5.89	4.29
Solyc01g056770.1.1	Unknown protein	4.09	2.69	4.57	2.65	1.5	7.58	6.17	2.9	1.37	8.32	7.03	5.65	5.22	6.51	3.38	0	1.51	6.63	2.44	4.56	6.64
Solyc01g056780.3.1	50S ribosomal protein L34 (AHRD V3.3 *** A0A1U8FLP5_CAPAN)	537.5	529.94	553.25	550.15	545.55	567.69	547.86	522.14	529.68	655.8	661.97	665.69	583.19	586.45	558.7	593.13	644.97	617.63	545.39	518.2	557.82
Solyc01g056790.3.1	Exostosin-like protein (AHRD V3.3 *-* A0A2U1QBT5_ARTAN)	2.42	2.23	2.68	1.57	2.39	1.84	1.33	3.06	3	1.94	2.56	1.68	1.27	2.09	1.87	2.14	2.16	2.35	2.22	1.88	3.18
Solyc01g056800.1.1	Exostosin-like protein (AHRD V3.3 *-* Q2HVN7_MEDTR)	2.54	2.13	3.14	2.12	2.08	1.86	3	2.96	2.55	2.26	3.23	2.07	2.4	3.6	3.06	1.84	1.67	2.13	1.85	2.8	2.15
Solyc01g056810.4.1	Syntaxin (AHRD V3.3 *** A0F0A7_NICBE)	10.51	10.45	9.79	9.46	8.78	7.96	8.93	8.75	9.4	9.07	9.17	8.46	9.42	11.24	10.26	10.01	9.32	8.98	9.3	11.04	12.32
Solyc01g056830.3.1	Syntaxin (AHRD V3.3 *-* A0F0A7_NICBE)	6.32	6.86	6.75	8.13	4.83	7.29	5.26	7.28	5.03	5.96	6.02	7.86	6.05	8.49	5.71	2.78	3.73	7.28	8.05	7.66	6.93
Solyc01g056840.1.1	DNA-directed RNA polymerase subunit beta'' (AHRD V3.3 *-* A0A2L1ZQP9_9LAMI)	0	0	0	0	0	0	0	0	0	0	0	0	0	0	0	0	0	0	0	0	0
Solyc01g056850.3.1	CTP synthase (AHRD V3.3 *** A0A2G2XFG8_CAPBA)	24.94	26.48	25.15	22.91	22.7	21.2	29.25	27.53	23.12	25.32	26.2	24.76	23.26	24.28	24.04	25.69	22.95	22.34	21.75	21.52	22.1
Solyc01g056880.3.1	Heme-binding-like protein, chloroplastic (AHRD V3.3 *-* A0A2G2VV44_CAPBA)	0	0	0	0	0	0	0	0	0	0	0	0	0	0	0	0	0	0	0	0	0
Solyc01g056890.1.1	protein CURVATURE THYLAKOID 1A, chloroplastic-like (AHRD V3.3 *-* XP_004248070.1)	0	0	0	0	0	0	0	0	0	0	0	0	0	0	0	0	0	0	0	0	0
Solyc01g056900.1.1	Protein CURVATURE THYLAKOID 1A, chloroplastic (AHRD V3.3 --* A0A2G3BDI0_CAPCH)	0	0	0	0	0	0	0	0	0	0	0	0	0	0	0	0	0	0	0	0	0
Solyc01g056910.1.1	Protease Do-like 7 (AHRD V3.3 *-* A0A2G3AAM6_CAPAN)	0	0	0	0	0	0	0	0	0	0	0	0	0	0	0	0	0	0	0	0	0
Solyc01g056950.1.1	4-hydroxy-4-methyl-2-oxoglutarate aldolase (AHRD V3.3 *-* A0A2G3CF74_CAPCH)	0	0	0	0	0	0	0	0	0	0	0	0	0	0	0	0	0	0	0	0	0
Solyc01g056960.1.1	ABC transporter C family member 8 (AHRD V3.3 *-* A0A2G3CNG8_CAPCH)	0	0	0	0	0	0	0	0	0	0	0	0	0	0	0	0	0	0	0	0	0
Solyc01g056970.1.1	protein PELPK2-like (AHRD V3.3 *** XP_004229132.1)	0	0	0	0	0	0	0	0	0	0	0	0	0	0	0	0	0	0	0	0	0
Solyc01g056990.3.1	hypothetical protein (AHRD V3.3 *** AT5G06590.1)	3.96	3.47	4.07	5.95	5.81	4.29	3.83	5.94	3.59	4.54	5.91	4.57	5.14	4.92	5.12	3.45	4.86	3.73	3.91	3.59	4.23
Solyc01g057000.3.1	Universal stress protein	0.92	1.14	1.09	0.31	0.28	0.21	0.44	0.53	0.28	0.17	0.35	0.24	1.16	0.78	1.03	0.94	0.37	0.95	0.72	1.05	0.66
Solyc01g057003.1.1	binding protein (AHRD V3.3 *-* AT2G25570.3)	0	0	0	0	0	0	0	0	0	0	0	0	0	0	0	0	0	0	0	0	0
Solyc01g057010.1.1	S3-locus F-box type-14 protein (AHRD V3.3 *** A0A076YJL9_PETIN)	0	0	0	0	0	0	0	0	0	0	0	0	0	0	0	0	0	0	0	0	0
Solyc01g057020.3.1	protein TRIGALACTOSYLDIACYLGLYCEROL 4, chloroplastic-like (AHRD V3.3 *-* A0A2I4DQN1_9ROSI)	21.19	23.12	24.15	24.32	20.24	25.39	26.13	24.03	22.38	23.29	24.36	25.42	21.34	21.68	20.97	25.3	23.87	26.48	23.08	22.4	23.45
Solyc01g057060.1.1	Methyltransferase (AHRD V3.3 *-* A0A2U1QFS7_ARTAN),Pfam:PF03602	0	0	0	0	0	0	0	0	0	0	0	0	0	0	0	0	0	0	0	0	0
Solyc01g057080.1.1	Ethylene-responsive transcription factor (AHRD V3.3 *-* A0A2G2X462_CAPBA)	0	0	0	1.8	0.39	0.69	0.33	0.37	0.7	0	0	0	0	0	0	0	0	0	0	0	0
Solyc01g057110.1.1	Unknown protein	0	0	0	0	0	0	0	0	0	0	0	0	0	0	0	0	0	0	0	0	0
Solyc01g057117.1.1	Unknown protein	0	0	0	0	0	0	0	0	0	0	0	0	0	0	0	0	0	0	0	0	0
Solyc01g057130.1.1	Unknown protein	0	0	0	0	0	0	0	0	0	0	0	0	0	0	0	0	0	0	0	0	0
Solyc01g057137.1.1	Carboxypeptidase (AHRD V3.3 *-* A0A1U8HG02_CAPAN)	0.04	0	0.04	0	0	0	0.04	0.05	0	0	0	0	0	0	0	0	0	0	0	0	0
Solyc01g057140.1.1	Unknown protein	0	0	0	0	0	0	0	0	0	0	0	0	0	0	0	0	0	0	0	0	0
Solyc01g057150.1.1	Unknown protein	0	0	0	0	0	0	0	0	0	0	0	0	0	0	0	0	0	0	0	0	0
Solyc01g057160.1.1	Unknown protein	1.13	0	0	0	0	1.41	1.38	0	0	1.55	0	3.14	0	0	1.26	0	1.67	0	1.36	1.27	0
Solyc01g057165.2.1	replication protein A 70 kDa DNA-binding subunit B-like isoform X1 (AHRD V3.11 --* XP_025886291.1)	0.45	0.23	0.16	0.18	0.05	0.09	0.12	0.05	0.08	0.09	0.04	0.15	0.09	0.09	0.19	0.24	0.24	0.14	0.15	0.18	0.28
Solyc01g057180.2.1	Unknown protein	0	0	0	0	0	0	0	0	0	0	0	0	0	0	0	0	0	0	0	0	0
Solyc01g057185.2.1	Eukaryotic translation initiation factor 3 subunit A (AHRD V3.11 *-* tr|A0A2G3AVW5|A0A2G3AVW5_CAPCH)	0	0	0	0	0	0	0	0	0	0	0	0	0	0	0	0	0	0	0	0	0
Solyc01g057190.1.1	S-locus F-box-like protein d (AHRD V3.3 *** B0F0G0_PETIN)	0	0	0	0	0	0	0	0	0	0	0	0	0	0	0	0	0	0	0	0	0
Solyc01g057200.4.1	Pentatricopeptide repeat-containing protein (AHRD V3.3 *** A0A2U1QJ39_ARTAN)	21.72	20.71	24.58	21.62	20.58	21.44	18.68	20.87	19.36	25.83	26.6	28.46	26.64	25.3	27.77	25.01	25.79	25.5	26.59	23.87	25.8
Solyc01g057210.3.1	Mitochondrial pyruvate dehydrogenase kinase (AHRD V3.3 *** E5GC37_CUCME)	51.72	54.21	57.07	40.76	41.66	42.18	42.44	40.14	40.51	36.1	35.01	37.6	56.61	54.75	51.74	51.83	50.9	49.48	56	54.52	55.36
Solyc01g057220.3.1	Pectinesterase (AHRD V3.3 *** A0A1Q3CE67_CEPFO)	0.43	0.36	0.5	0.23	0.1	0.44	0.03	0.13	0.18	0.09	0.09	0.14	0.34	0.52	0.41	0.45	0.42	0.28	0.61	0.39	0.56
Solyc01g057250.2.1	50S ribosomal protein L3 (AHRD V3.3 *-* A0A2G3A2L4_CAPAN)	0	0	0	0	0	0	0	0	0	0	0	0	0	0	0	0	0	0	0	0	0
Solyc01g057260.4.1	Transmembrane protein, putative (DUF247) (AHRD V3.3 *** F4IZB4_ARATH)	1.29	1.32	1.17	1.45	1	0.95	1.06	0.99	1.28	1.06	0.83	1.11	1.29	1.64	1.1	1.55	1.27	1.16	1.13	1.02	1.24
Solyc01g057270.4.1	Calmodulin-binding transcription factor SR4 (AHRD V3.3 *** H8ZRY5_SOLLC)	0.49	0.49	0.3	0.49	0.39	0.44	0.62	0.51	0.7	0.58	0.56	0.44	0.35	0.46	0.49	0.55	0.37	0.68	0.45	0.42	0.35
Solyc01g057280.3.1	26S proteasome regulatory subunit (AHRD V3.11 *-* tr|A0A2U1N6D2|A0A2U1N6D2_ARTAN)	0.2	0	0	0	0.28	0	0	0	0	0.25	0	0	0	0	0	0	0	0	0	0	0.21
Solyc01g057300.2.1	bHLH transcription factor 002	0	0	0	0	0	0	0	0	0	0	0	0	0	0	0	0	0	0	0	0.12	0
Solyc01g057310.5.1	Phragmoplast orienting kinesin 2 (AHRD V3.11 *** tr|A0A2G2XPE0|A0A2G2XPE0_CAPBA)	11.15	11.02	11.05	11.42	11.61	11.44	11.13	11.3	11.79	11.82	12.58	13.26	13.01	12.38	13.13	12.05	11.35	11.37	11.28	10.4	11.53
Solyc01g057320.3.1	Kinesin (AHRD V3.3 *-* A0A200QSU4_9MAGN)	7.16	8.41	8.16	7.39	8.7	8.12	8.87	6.97	7.98	9.18	9.28	7.67	9.31	9.77	9.14	10.28	7.77	8.82	7.79	7.85	8.41
Solyc01g057330.1.1	Metal-nicotianamine transporter YS.1	0.22	0.29	0	0	0	0	0	0	0	0.28	0	0	0	0	0	0	0	0	0.25	0	0.23
Solyc01g057340.3.1	Unknown protein	2.97	2.07	1.34	2.18	2.56	2.31	2	2.32	1.63	3.1	2.38	1.68	2.07	1.94	2.51	2.43	1.78	1.7	3.13	2.5	2.87
Solyc01g057350.1.1	Unknown protein	0	0	0	0	0.17	0	0	0	0	0	0	0	0	0	0	0	0	0	0	0	0
Solyc01g057360.2.1	Poly [ADP-ribose] polymerase (AHRD V3.11 *-* tr|A0A2G3CPC9|A0A2G3CPC9_CAPCH)	0	0	0	0	0	0	0	0	0	0	0	0	0	0	0	0	0	0	0	0	0
Solyc01g057390.2.1	ATP-dependent DNA helicase (AHRD V3.3 *-* A0A2G3C774_CAPCH)	0	0	0	0	0	0	0	0	0	0	0	0	0	0	0	0	0	0	0	0	0
Solyc01g057395.1.1	Unknown protein	0	0	0	0	0	0	0	0	0	0	0	0	0	0	0	0	0	0	0	0	0
Solyc01g057410.1.1	Unknown protein	0	0	0	0	0	0	0	0	0	0	0	0	0	0	0	0	0	0	0	0	0
Solyc01g057420.1.1	Unknown protein	0	0	0	0	0	0	0	0	0	0	0	0	0	0	0	0	0	0	0	0	0
Solyc01g057430.3.1	Acetyl-coenzyme A carboxylase carboxyl transferase subunit alpha, chloroplastic (AHRD V3.3 *-* A0A2G2W5S4_CAPBA)	0.21	0	0.47	0	0	0.26	0	0.28	0.27	0	0.73	0.89	0.53	0	0	0	0	0	0	0	0
Solyc01g057440.3.1	Unknown protein	0.3	0.57	0.41	0.19	0.2	0.28	0.35	0.39	0.44	0.74	0.42	0.51	0.45	0.38	0.24	0.51	0.1	0.3	0.91	0.31	0.53
Solyc01g057445.2.1	Mediator of RNA polymerase II transcription subunit 15a (AHRD V3.11 *-* tr|A0A2G2ZG46|A0A2G2ZG46_CAPAN)	3	5.61	5.15	3.87	4.15	4.51	6.96	6.92	5.96	7.37	7.65	7.17	2.92	5.77	5.24	5.82	4.74	4.38	5.31	5.14	5.28
Solyc01g057470.1.1	Unknown protein	0	0	0	0	0	0	0	0	0	0	0	0	0	0	0	0	0	0	0	0	0
Solyc01g057510.2.1	Bax inhibitor.1	0.18	0	0	0	0	0	0	0.36	0	0	0.1	0	0	0	0	0	0	0	0	0.1	0.09
Solyc01g057520.5.1	ARM repeat superfamily protein (AHRD V3.11 *** tr|F4J550|F4J550_ARATH)	16.95	18.67	17.27	21.39	20.9	19.52	21.39	21.03	18.67	16.27	17.74	17.23	19.83	19.57	19.04	18.3	20.37	17.92	16.56	18.28	16.67
Solyc01g057525.2.1	SKP1-like protein (AHRD V3.11 *-* tr|C3V9V9|C3V9V9_CITMA)	0	0	0	0	0	0	0	0	0	0	0	0	0	0	0	0	0	0	0	0	0
Solyc01g057530.1.1	COBRA-like protein.1	0	0	0	0	0	0	0	0	0	0	0	0	0	0	0	0	0	0	0	0	0
Solyc01g057570.3.1	alpha-ketoglutarate-dependent dioxygenase alkB homolog 6-like (AHRD V3.3 *** A0A2I4HR29_9ROSI)	11.69	12.38	13.02	10.71	11.65	10.27	10.77	11.47	10.68	15.59	15.39	13.87	14.29	12.94	14.81	15.1	12.64	12.29	12.83	11.37	11.73
Solyc01g057580.1.1	Protein kinase superfamily protein (AHRD V3.3 *-* A0A2U1PBH2_ARTAN)	0	0	0	0	0	0	0	0	0	0	0	0	0.07	0	0	0	0	0	0	0	0
Solyc01g057585.1.1	Unknown protein	0	0	0	0	0	0	0	0	0	0	0	0	0	0	0	0	0	0	0	0	0
Solyc01g057600.3.1	Unknown protein	0.75	0.97	0.41	0.24	0	0	0.66	0	0.23	0	0.43	0.26	0	0.24	0.4	0.51	0.26	0.38	1.06	0.98	0.58
Solyc01g057610.1.1	Unknown protein	0	0	0	0	0	0	0	0	0	0	0	0	0	0	0	0	0	0	0	0	0
Solyc01g057640.1.1	Unknown protein	0	0	0	0	0	0	0	0	0	0	0	0	0	0	0	0	0	0	0	0	0
Solyc01g057660.1.1	LOW QUALITY PROTEIN: uncharacterized protein LOC1121919.1	0	0	0	0	0	0	0	0	0	0	0	0	0	0	0	0	0	0	0	0	0
Solyc01g057670.1.1	DnaJ heat shock n-terminal domain-containing protein (AHRD V3.3 *** A0A2K3NVM9_TRIPR)	0	0	0	0	0	0	0	0	0	0	0	0	0	0	0	0	0	0	0	0	0
Solyc01g057675.1.1	Unknown protein	0	0	0	0	0	0	0	0	0	0	0	0	0	0	0	0	0	0	0	0	0
Solyc01g057680.4.1	Unknown protein	0	0	0	0	0	0	0	0	0	0	0.2	0	0	0	0.19	0	0	0	0	0	0
Solyc01g057690.3.1	Cell division cycle protein 48-like protein (AHRD V3.11 *-* tr|A0A2G2WIS5|A0A2G2WIS5_CAPBA)	0	0	0	0	0	0	0	0	0	0	0	0	0	0	0	0	0	0	0	0	0
Solyc01g057700.1.1	Calcium-dependent protein kinase (AHRD V3.3 *** E5GCJ4_CUCME)	0	0	0	0	0	0	0	0	0	0	0	0	0	0	0	0	0	0	0	0	0
Solyc01g057703.1.1	ATP-dependent DNA helicase (AHRD V3.3 *-* A0A2K3NWY8_TRIPR)	0	0	0	0	0	0	0	0	0	0	0	0	0	0	0	0	0	0	0	0	0
Solyc01g057705.1.1	histidine--tRNA ligase, chloroplastic/mitochondrial (AHRD V3.3 *-* A0A2I4EMG2_9ROSI)	0	0	0	0.03	0	0	0	0	0	0	0	0	0	0	0	0	0.07	0	0	0	0
Solyc01g057710.2.1	ATP-dependent DNA helicase (AHRD V3.11 *-* tr|A0A2G3BDV4|A0A2G3BDV4_CAPCH)	0	0	0	0	0	0	0	0	0	0	0	0	0	0	0	0	0	0	0	0	0
Solyc01g057740.3.1	Ribonuclease H protein (AHRD V3.3 *-* A0A2I0V757_9ASPA)	0	0	0	0	0	0	0	0	0.14	0	0	0	0	0	0	0	0	0	0	0.12	0
Solyc01g057743.2.1	26S proteasome non-ATPase regulatory subunit 11 (AHRD V3.11 *-* tr|A0A2G3AYY7|A0A2G3AYY7_CAPCH)	0	0	0	0	0	0	0	0	0	0	0	0	0	0	0	0	0	0	0	0	0
Solyc01g057745.2.1	zinc finger BED domain-containing protein RICESLEEPER 2-like (AHRD V3.11 *-* tr|A0A2I4EGG2|A0A2I4EGG2_9ROSI)	0	0	0	0	0	0	0	0	0	0	0	0	0	0	0	0	0	0	0	0	0
Solyc01g057747.2.1	zinc finger BED domain-containing protein RICESLEEPER 2-like (AHRD V3.11 *-* tr|A0A2I4EGG2|A0A2I4EGG2_9ROSI)	0	0	0	0	0	0	0	0	0	0	0	0	0	0	0	0	0	0	0	0	0
Solyc01g057760.4.1	RNA helicase DEAD2	25.11	25.12	26.6	32.11	32.6	33.83	36.94	33.82	31.55	34.02	32.15	33.43	28.43	29.02	29.82	29.82	27.81	28.22	27.13	27.92	28.45
Solyc01g057770.3.1	HCO3-transporter family (AHRD V3.3 *** A0A2U1KUW6_ARTAN)	23.89	24.1	25.01	113.7	114.72	114.33	22.09	22.12	22.87	25.47	26.94	28.56	27.83	27.95	28.41	24.08	22.51	22.37	22.05	22.89	22.34
Solyc01g057780.3.1	Zinc finger protein VAR3, chloroplastic (AHRD V3.3 *** A0A2G3BZA0_CAPCH)	23.88	24.61	23.14	26.14	25.43	24.78	27.93	27.57	27.94	33.53	34.71	33.03	25.38	26.79	27.47	28.73	25.99	26.48	24.5	24.56	26.66
Solyc01g057830.3.1	30S ribosomal protein .1	460.94	468.78	478.73	459.74	464.62	444.81	413.47	409.57	438.12	477.97	487.68	493.18	474.33	474.72	475.51	439.04	477.29	461.31	459.89	434.83	457.74
Solyc01g057840.3.1	Nuclear export mediator factor Nemf (AHRD V3.3 *** A0A1J3J1R1_NOCCA)	10.27	10.28	9.96	10.65	12.22	12.91	13.64	13.55	13.59	11.89	12.16	14.23	10.71	11.4	12.23	11.65	11.69	10.48	9.9	9.57	11.01
Solyc01g057850.4.1	nuclear export mediator factor NEMF-like (AHRD V3.3 *** A0A2I4F1S6_9ROSI),Pfam:PF05833	9.6	10.07	11.47	10.8	12.53	11.32	12.15	12.06	11.03	12.63	11.89	12.55	10.29	10.63	10.41	11.61	10.6	10.06	9.77	8.92	10.03
Solyc01g057853.2.1	peptidyl-prolyl cis-trans isomerase CYP57 (AHRD V3.11 --* XP_002324733.3)	0	0.25	0.22	0	0	0	0	0	0	0	0	0	0	0	0	0.27	0	0	0	0	0
Solyc01g057855.1.1	Unknown protein	0	0	0	0	0	0	0	0	0	0	0	0	0.1	0	0	0	0	0	0	0	0
Solyc01g057890.2.1	60S ribosomal protein L19-2 (AHRD V3.11 *-* tr|A0A2G3C1J0|A0A2G3C1J0_CAPCH)	0	0	0	0	0	0	0	0	0	0	0	0	0	0	0	0	0	0	0	0	0
Solyc01g057900.3.1	E3 ubiquitin-protein ligase UPL6 (AHRD V3.3 *** A0A2G3DDX0_CAPCH)	17.94	18.25	18.37	18.82	19.09	18.85	20.59	18.3	19.12	22.31	21.92	21.61	18.54	19.53	19.08	19.46	19.21	18.93	19.33	18.14	18.68
Solyc01g057903.1.1	Unknown protein	0	0	0	0	0	0	0	0	0	0	0	0	0	0	0	0	0	0	0	0	0
Solyc01g057907.2.1	PttA' (AHRD V3.11 *-* tr|O22369|O22369_PETHY)	0	0	0	0	0	0	0	0	0	0	0	0	0	0	0	0	0	0	0	0	0
Solyc01g057910.3.1	R2R3MYB transcription factor 2	0.63	0.65	0.56	0.65	0.46	0.53	0.75	0.93	0.6	0.36	0.53	0.88	0.67	0.7	0.64	0.76	0.35	0.46	0.42	0.56	0.6
Solyc01g057920.1.1	Unknown protein	0	0	0	0	0	0	0	0	0	0	0	0	0	0	0	0	0	0	0	0	0
Solyc01g057940.1.1	Protein TRIGALACTOSYLDIACYLGLYCEROL 1, chloroplastic (AHRD V3.3 *-* A0A2G3D103_CAPCH)	0	0	0	0.12	0.13	0.11	0	0	0	0	0	0.13	0.11	0	0.2	0.13	0	0	0	0.09	0
Solyc01g057960.3.1	Homeobox leucine-zipper protein (AHRD V3.3 *-* Q8H963_ZINVI)	0	0	0	0	0	0	0	0	0	0	0	0	0	0	0	0	0	0.13	0	0	0
Solyc01g057990.1.1	Unknown protein	0	0	0	0	0	0	0	0	0	0	0	0	0	0	0	0	0	0	0	0	0
Solyc01g058000.3.1	DNA-directed RNA polymerase subunit beta (AHRD V3.3 *-* A0A2G2XEV3_CAPBA)	0	0	0	0	0	0	0	0.15	0.13	0	0.13	0	0	0.14	0.12	0	0.15	0.11	0.12	0.11	0.11
Solyc01g058010.3.1	Neutral/alkaline invertase (AHRD V3.3 *** G5DC09_MANES)	6.53	5.32	5.98	8.39	9.47	7.72	7.68	7.47	9.79	9.26	9.76	8.75	5.25	5.53	6.38	7	5.06	5.76	6.1	6.5	6.74
Solyc01g058020.4.1	Neutral/alkaline invertase (AHRD V3.3 *-* H6V7I6_MANES)	6.28	6.24	5.24	8.74	7.63	8.08	10.16	7.1	9.97	9.05	7.92	8.99	7.11	8.35	8.13	4.78	6.57	4.48	5.39	5.71	4.84
Solyc01g058030.2.1	Gibberellin 2-oxidase (AHRD V3.3 *** A4GVL5_SOLLC)	2.38	3.08	3.08	3.21	2.75	3.84	3.87	2.86	1.19	1.36	1.13	0.83	3.53	3.15	2.89	1.64	1.52	2.6	3.21	2.57	2.43
Solyc01g058040.2.1	gibberellin 2-beta-dioxygenase 2-like (AHRD V3.3 *-* A0A2I4DNY4_9ROSI)	0.73	1.58	0.81	1.57	0.68	2.7	1.72	0.97	2.43	1.56	0.83	0.34	1.21	1.85	2.37	2.32	1.04	1.75	1.66	1.79	1.77
Solyc01g058050.1.1	Unknown protein	0	0	0	0	0	0	0	0	0	0	0	0	0	0	0	0	0	0	0	0	0
Solyc01g058060.1.1	40S ribosomal protein S15-like (AHRD V3.3 --* NP_001274973.1)	0.93	0	0	0	0	0	1.12	0	0	0	0	0	0	0	0	0	1.36	0	1.1	0	0
Solyc01g058070.1.1	nucleosome assembly protein 1	0	0.69	0.59	0	0	0.65	0	0.72	0	0	0.6	0	0	0	0.57	0	0	0.56	0.62	1.14	0.56
Solyc01g058080.1.1	LOW QUALITY PROTEIN: probable helicase CHR10 (AHRD V3.3 --* XP_010325463.2)	0	0	0	0	0	0	0	0	0	0	0	0	0	0	0	1.27	0	0	0	0	0
Solyc01g058100.2.1	Unknown protein	3.38	2.57	0.66	1.79	1.11	2.45	2.33	1.58	1.47	2.02	1.58	3.29	2.46	1.51	2.14	2.44	1.4	2.03	1.79	2.28	2.05
Solyc01g058120.1.1	Glycerate dehydrogenase HPR, peroxisomal (AHRD V3.3 *-* A0A2G2WJW2_CAPBA)	0	0	0	0	0	0	0	0	0	0	0	0	0	0	0	0	0	0	0	0	0
Solyc01g058130.1.1	C2H2-type zinc finger protein (AHRD V3.3 --* NP_001241325.1)	0	0	0	0	0	0	0	0	0	0	0	0	0	0	0	0	0	0	0	0	0
Solyc01g058140.3.1	beta-glycosidase 2	23.85	23.01	23.09	22.38	22.56	24.73	28.12	26.27	27.42	26.05	26.19	27	24.46	24.48	25.97	26.6	26.77	25.4	24.39	25.11	26.44
Solyc01g058160.3.1	Duf724 domain-containing protein 3 (AHRD V3.3 *** A0A314KQ04_NICAT)	11.16	9.76	8.83	5.51	6.43	6.03	7.24	7.27	10.02	11.42	11.94	14.88	10.28	11.04	10.38	9.06	8.57	8.6	9.89	8.8	10.2
Solyc01g058170.4.1	Agenet domain containing protein (AHRD V3.3 *** A0A2P5F5R4_TREOI)	9.17	10.58	11.08	7	5.41	4.98	7.47	8.17	8.61	12.16	10.71	12.55	11.23	10.32	9.82	9.84	10.93	7.49	8.28	9.18	10.05
Solyc01g058175.1.1	Unknown protein	0	0	0	0	0	0	0	0	0	0	0	0	0	0	0	0	0	0	0	0	0
Solyc01g058190.4.1	30S ribosomal protein S6 (AHRD V3.3 *-* A0A1J3K846_NOCCA)	51.87	53.09	53.05	59.2	62.86	61.12	76.3	83.88	77.49	107.37	109.38	105.59	59.47	58.3	60.42	68.47	59.42	59.47	51.56	52.46	58.46
Solyc01g058205.1.1	Pentatricopeptide repeat-containing protein (AHRD V3.3 *** A0A2G2XPG9_CAPBA)	3.11	2.62	2.13	3.05	2.44	2.63	2.8	2.51	2.51	2.93	2.64	3.14	2.87	2.62	2.8	2.75	3.15	2.96	2.87	2.63	3.01
Solyc01g058210.3.1	Villin (AHRD V3.3 *-* A0A2P5EN25_TREOI)	4.65	4.49	5.23	3.21	2.92	3.03	3.9	3.17	3.47	3.93	2.83	2.77	4.4	4.5	4.15	2.4	3.35	4.37	4.69	5.58	5.82
Solyc01g058220.3.1	Rhodanese-like domain-containing protein chloroplastic-like (AHRD V3.3 *-* A0A2K3P8I3_TRIPR)	0	0	0.26	0	0	0	0	0	0	0	0	0	0	0	0	0	0	0	0	0.49	0.24
Solyc01g058225.1.1	myosin.1	0	0	0	0	0	0	0	0	0	0	0	0	0	0	0	0	0	0	0	0	0
Solyc01g058240.1.1	Unknown protein	0	0	0	0	0	0	0	0	0	0	0	0	0	0	0	0	0	0	0	0	0
Solyc01g058250.2.1	2-oxoglutarate (2OG) and Fe(II)-dependent oxygenase superfamily protein (AHRD V3.3 *** Q9SYM7_ARATH)	0	0	0	0	0	0	0	0	0	0	0	0	0	0	0	0	0	0	0	0	0
Solyc01g058260.4.1	Nuclear poly(A) polymerase 3 (AHRD V3.3 *** A0A2G3B5G8_CAPCH)	34.67	33.47	33.57	27.98	26.85	27.5	26.15	22.81	24.97	21.16	21.69	22.3	32.58	29.41	35.52	32.61	28.88	29.86	32.96	34.51	36.08
Solyc01g058270.3.1	O-acetyltransferase family protein (AHRD V3.3 *** A0A2U1M4H7_ARTAN)	7.17	6.38	7.19	5.58	5.59	5.88	5.43	5.42	5.03	6.32	5.59	5.18	7.96	8.71	8.87	8.08	7.41	8.49	7.39	7.91	7.97
Solyc01g058280.4.1	ER membrane protein complex subunit 6-like (AHRD V3.3 *** A0A2I4GTM2_9ROSI)	58.02	60.24	64.96	72.07	66.19	64.3	79.48	87.17	83.1	78.24	88.19	85.8	64.14	69.16	63.34	74.26	65.55	68.76	57.18	59.33	63.81
Solyc01g058320.4.1	transmembrane protein (AHRD V3.3 *-* AT3G17120.5)	9	10.31	9.16	12.96	14.63	14.16	13.38	13.17	10.4	11.45	10.44	9.85	7.57	9.04	8.87	11	11.99	11.57	9.4	9.87	7.3
Solyc01g058327.2.1	Gibberellin 3-beta-dioxygenase (AHRD V3.11 *-* tr|S4V3R9|S4V3R9_9ROSA)	0	0	0	0	0	0	0	0	0	0	0	0	0	0	0	0	0	0	0	0	0
Solyc01g058340.1.1	Unknown protein	0	0	0	0	0	0	0	0	0	0	0	0	0	0	0	0	0	0	0	0	0
Solyc01g058350.1.1	Unknown protein	0	0	0	0	0	0	0	0	0	0	0	0	0	0	0	0	0	0	0	0	0
Solyc01g058360.1.1	protein ZINC INDUCED FACILITATOR-LIKE 1-like (AHRD V3.3 *** A0A2I4H204_9ROSI)	0	0	0	0	0	0	0.07	0	0.06	0	0	0	0	0	0	0.08	0	0	0	0.06	0
Solyc01g058380.1.1	Coatomer subunit gamma (AHRD V3.3 *-* A0A2G3BVT4_CAPCH)	0	0	0	0	0	0.25	0	0	0	0	0	0	0	0.13	0	0	0.14	0	0	0.21	0
Solyc01g058385.1.1	Unknown protein	0	0	0	0	0	0	0	0	0	0	0	0	0	0	0	0	0	0	0	0	0
Solyc01g058390.3.1	Galactokinase (AHRD V3.3 *** A0A2G3AJ57_CAPAN)	22.14	22.14	22.66	22.35	22.77	21.94	28.71	27.91	29.18	32.74	34	31.21	21.69	23.39	21.97	22.45	22.85	23.93	21.78	21.12	21.37
Solyc01g058400.4.1	Transcription factor (AHRD V3.11 *-* tr|A0A1U8FBH1|A0A1U8FBH1_CAPAN)	0	0	0	0	0	0	0	0	0	0	0	0	0	0	0	0	0	0	0	0	0
Solyc01g058450.3.1	Flowering time control protein FCA (AHRD V3.3 *** A0A2G2XPK6_CAPBA)	19.45	18.04	19.76	18.97	19.54	18.02	21.62	19.99	20.89	22.05	20.92	21.46	19.8	19.37	20.54	20.12	20.36	18.77	18.96	20.78	19.45
Solyc01g058470.1.1	Unknown protein	2.54	3.34	8.56	0	1.88	1.58	0	1.83	8.61	0	4.38	1.76	3.26	4.87	4.23	1.75	9.37	1.38	1.52	1.43	5.53
Solyc01g058520.5.1	Peroxidase (AHRD V3.11 *** tr|K4AW60|K4AW60_SOLLC)	2.52	2.74	2.92	3.04	3.09	2.62	2.77	3.33	3.06	3.13	3.49	3.33	3.23	3.62	3.98	4.15	2.32	4.3	2.69	3.04	2.85
Solyc01g058530.4.1	Ribosomal protein S18 (AHRD V3.3 *-* A0A2Z5UCK0_CUSJA)	1.76	2.39	1.55	2.72	3.38	2.74	3.23	3.07	1.89	1.04	3.86	2.64	1.7	2.63	2.85	2.17	2.92	0.57	2.72	2.26	3.37
Solyc01g058535.1.1	Unknown protein	0	2.13	0	1.15	0	1.91	1.8	1.79	0.23	0	0	1.27	0	2.25	0	0	0	0	0	0	0.89
Solyc01g058540.3.1	WRKY transcription factor 47	0.25	0.19	0.22	0.13	0.14	0	0.06	0	0.12	0	0.17	0.14	0.12	0.19	0.11	0	0.14	0.2	0.45	0.26	0.15
Solyc01g058550.1.1	DDT domain-containing protein PTM (AHRD V3.3 *-* XP_010313253.1)	0	0	0	0	0	0	0	0	0	0	0	0	0	0	0	0	0	0	0	0	0
Solyc01g058590.1.1	Ubiquitin-like domain-containing CTD phosphatase (AHRD V3.3 *-* A0A2G2W8N6_CAPBA)	0	0	0	0	0	0	0	0	0	0	0	0	0	0	0	0	0	0	0	0	0
Solyc01g058593.2.1	Zinc finger BED domain-containing protein RICESLEEPER 2 (AHRD V3.11 *-* tr|A0A2U1KM29|A0A2U1KM29_ARTAN)	0	0	0	0	0	0	0	0	0	0	0	0	0	0	0	0	0	0	0	0	0
Solyc01g058597.1.1	Prefoldin subunit 3 (AHRD V3.3 *-* A0A2G2ZJK0_CAPAN)	0	0	0	0.39	0	0	0	0	0	0	0	0	0	0	0	0	0	0	0	0	0
Solyc01g058660.1.1	Unknown protein	0	0	0	0	0	0	0	0	0	0	0	0	0	0	0	0	0	0	0	0	0
Solyc01g058670.3.1	Transcription factor (AHRD V3.3 *** A0A2G3DG53_CAPCH)	34	32.91	34.69	31.96	30.83	32.01	35.1	39.2	32.01	39.51	36.66	38.8	32.13	35	37.23	35.49	33.9	34.99	31.85	37.29	31.19
Solyc01g058673.2.1	UBN2_3 domain-containing protein (AHRD V3.11 *-* tr|A0A1Q3C662|A0A1Q3C662_CEPFO)	0	0	0	0	0	0	0	0	0	0	0	0	0	0	0	0	0	0	0	0	0
Solyc01g058677.1.1	Unknown protein	0	0	0	0	0	0	0	0	0	0	0	0	0	0	0	0	0	0	0	0	0
Solyc01g058680.3.1	Sister chromatid cohesion 1 protein 4 (AHRD V3.11 *-* tr|A0A2G3DGK5|A0A2G3DGK5_CAPCH)	0	0	0	0	0	0	0	0	0	0	0	0	0	0	0	0	0	0	0	0	0
Solyc01g058690.1.1	zinc finger CCCH domain-containing protein 41-like (AHRD V3.3 *-* A0A2I4HUT1_9ROSI)	0	0	0	0	0	0	0	0	0	0	0	0	0	0.26	0	0	0	0	0	0	0
Solyc01g058700.1.1	Sister chromatid cohesion.1	0	0	0	0	0	0	0	0	0	0	0	0	0	0	0	0	0	0	0	0	0
Solyc01g058705.1.1	SNF2 domain-containing protein CLASSY 4-like (AHRD V3.3 *-* XP_010319906.1)	0	0	0	0	0	0	0	0	0	0	0	0	0	0	0	0	0	0	0	0	0
Solyc01g058720.4.1	Calcium-binding EF-hand (AHRD V3.3 *** A0A2U1NQC6_ARTAN)	34.97	33.27	30.07	54.36	61.52	63.7	22.82	22.14	20.21	12.68	12.76	10.54	42.24	42.27	42.12	47.91	37.03	48.27	56.64	55.77	54.46
Solyc01g058730.4.1	Transmembrane protein (AHRD V3.3 *** F4JLQ2_ARATH)	33.94	34.78	33.77	37.03	36.5	33.34	34.41	37.51	35.38	37.08	36.32	35.38	35.8	36.01	37.19	36	35.27	35.85	35.52	35.81	35.17
Solyc01g058740.2.1	ninja-family protein AFP3-like (AHRD V3.3 *-* XP_010315661.1)	0	0	0	0	0	0	0	0	0	0	0	0	0	0	0	0	0	0	0	0	0
Solyc01g059740.1.1	ninja-family protein AFP3-like (AHRD V3.3 *** XP_019067583.1)	0	0	0	0	0	0	0	0	0	0	0	0	0	0	0	0	0	0	0	0	0
Solyc01g059750.1.1	RRM.1	0	0	0	0	0	0	0	0	0	0	0	0	0	0	0	0	0	0	0	0	0
Solyc01g059760.4.1	sentrin-specific protease 6-like (AHRD V3.11 -** XP_022878713.1)	0	0	0	0	0	0	0	0	0	0	0	0	0	0	0	0	0	0	0	0	0.05
Solyc01g059765.1.1	Unknown protein	0	0	0	0	0	0	0	0	0	0	0	0	0	0	0	0	0	0	0	0	0
Solyc01g059780.1.1	ninja-family protein AFP3-like (AHRD V3.3 *-* XP_019067583.1)	0	0	0	0	0	0	0	0	0	0	0	0	0	0	0	0	0	0	0	0	0
Solyc01g059800.1.1	Unknown protein	0	0	0	0	0	0	0	0	0	0	0	0	0	0	0	0	0	0	0	0	0
Solyc01g059810.1.1	Unknown protein	0	0	0	0	0	0	0	0	0	0	0	0	0	0	0	0	0	0	0	0	0
Solyc01g059820.1.1	Unknown protein	0	0	0	0	0	0	0	0	0	0	0	0	0	0	0	0	0	0	0	0	0
Solyc01g059830.3.1	Enoyl-CoA hydratase (AHRD V3.3 *** A0A1Y1IHV1_KLENI)	19.06	17.21	19.12	20.23	19.75	21.07	23.76	26.98	23.07	23.88	20.61	21.67	21.32	19.51	19.61	20.56	20.99	22.42	24.55	20.7	21.29
Solyc01g059840.3.1	GDSL esterase/lipase (AHRD V3.3 *** A0A2U1MC12_ARTAN)	0	0	0	0	0	0	0	0	0	0	0	0	0	0	0	0	0	0	0	0	0
Solyc01g059850.3.1	Vacuolar-processing enzyme (AHRD V3.3 *-* A0A1U8GC96_CAPAN)	0	0	0	0	0	0	0	0	0	0	0	0	0	0	0	0	0	0	0	0	0
Solyc01g059860.3.1	MAP kinase kinase kinase 3	19.21	19.72	20.38	15.02	15.66	14.88	19.04	19.5	17.35	19.58	19.04	19.6	19.77	21.38	20.76	19.26	19.67	19.74	21.19	20.95	20.18
Solyc01g059870.4.1	phytochrome B1	36.71	38.2	37.25	23.55	21.88	22.43	28.09	25.88	27.63	29.55	29.25	29.24	36.85	37.03	39.2	37.75	38.41	37.75	38.44	40.51	39.21
Solyc01g059880.3.1	Citrate synthase-like (AHRD V3.3 *** A0A200R252_9MAGN)	59.78	60.36	60.02	57.85	57.83	55.52	50.7	50.85	51.91	42.99	43.88	43.23	62.12	66.1	61.92	62.87	66.56	65.3	64.03	65.7	61.46
Solyc01g059884.2.1	Agamous-like mads-box protein agl80-like (AHRD V3.11 *-* tr|A0A2K3LY46|A0A2K3LY46_TRIPR)	0	0	0	0	0	0	0	0	0	0	0	0	0	0	0	0	0	0	0	0	0
Solyc01g059886.2.1	Agamous-like mads-box protein agl80-like (AHRD V3.11 *-* tr|A0A2K3LY46|A0A2K3LY46_TRIPR)	0	0	0	0	0	0	0	0	0	0	0	0	0	0	0	0	0	0	0	0	0
Solyc01g059888.2.1	Agamous-like mads-box protein agl80-like (AHRD V3.11 *-* tr|A0A2K3LY46|A0A2K3LY46_TRIPR)	0	0	0	0	0	0	0	0	0	0	0	0	0	0	0	0	0	0	0	0	0
Solyc01g059900.5.1	Dirigent protein (AHRD V3.11 *** tr|K4AW97|K4AW97_SOLLC)	0.1	0	0.32	0.13	0	0.12	0.12	0.13	0.12	0.12	0.11	0	0.12	0.12	0.32	0.4	0.14	0	0.22	0.3	0.4
Solyc01g059910.3.1	Receptor-like protein kinase FERONIA (AHRD V3.11 *** tr|A0A2G3C1K8|A0A2G3C1K8_CAPCH)	0	0	0	0	0	0	0	0	0	0	0	0	0	0	0	0	0	0	0	0	0
Solyc01g059920.5.1	Nucleic acid-binding, OB-fold (AHRD V3.11 *** tr|A0A2U1P485|A0A2U1P485_ARTAN)	8.97	8.74	8.55	10.62	10.91	10.9	12.36	10.81	9.85	10.58	8.79	9.45	10.23	10.6	9.91	10.15	9.64	9.88	8.8	9.4	9.4
Solyc01g059930.3.1	Adenine nucleotide alpha hydrolases-like superfamily protein (AHRD V3.3 *** Q9M9P5_ARATH)	86.16	83.81	84.03	87.87	95.67	91.56	104.02	107.17	105.45	94.37	95.23	91.34	86.32	86.34	88.08	86.63	87.94	90.44	102.67	103.62	100.6
Solyc01g059940.2.1	Plant invertase/pectin methylesterase inhibitor superfamily protein (AHRD V3.3 *-* F4JC28_ARATH)	0.05	0	0	0.14	0	0	0.44	0.42	0.51	0	0.18	0.07	0.2	0	0	0	0	0.11	0	0.06	0
Solyc01g059950.1.1	Transcription factor GRAS (AHRD V3.3 *-* A0A200PWC4_9MAGN)	0.07	0.09	0.08	0.09	0.1	0.09	0.17	0.28	0.08	0.27	0.24	0.1	0.26	0.27	0.46	0.69	0.69	0.22	0.24	0.22	0.36
Solyc01g059960.1.1	Transcription factor GRAS (AHRD V3.3 *** A0A200PWC4_9MAGN)	0	0	0	0	0	0	0	0	0	0	0	0	0	0	0	0	0	0	0	0	0
Solyc01g059965.1.1	Glucan endo-1,3-beta-glucosidase B (AHRD V3.3 *** E13B_SOLLC)	0.4	0.61	0.18	1.08	0.98	0.6	4.46	7.44	11.03	9.5	8.76	9.17	0.53	3.13	3.16	4.6	4.8	6.11	3.47	2.58	2.9
Solyc01g059990.4.1	Serine/threonine-protein phosphatase 7 long form-like protein (AHRD V3.11 *-* tr|A0A1J3IZ43|A0A1J3IZ43_NOCCA)	0	0	0	0	0	0	0	0	0	0	0	0	0	0	0	0	0	0	0	0	0
Solyc01g060010.3.1	Glucan endo-1,3-beta-glucosidase (AHRD V3.3 *** A0A2G3BH97_CAPCH)	0	0	0	0	0	0	0	0	0	0	0	0	0	0	0	0	0	0	0	0	0
Solyc01g060015.1.1	Glucan endo-1,3-beta-glucosidase (AHRD V3.3 *-* A0A2I0XDS5_9ASPA)	0	0	0	0	0	0	0	0	0	0	0	0	0	0	0	0	0	0	0	0	0
Solyc01g060020.4.1	beta-1,3-glucanase TOMB13GLUB	0	0	0	0	0	0	2.21	0	0	0	0	0	1.11	0	0	0	0	0	0	0	0
Solyc01g060030.3.1	Zinc finger CCHC domain-containing protein 10 (AHRD V3.3 *** A0A2G3ART8_CAPCH)	39.39	40.32	40.74	41.34	40.6	37.17	43.59	45.21	41.07	40.83	43.54	44.47	42.98	44.37	46.65	40.65	41.46	42.18	38.82	41.39	40.57
Solyc01g060040.3.1	WD40 domain-containing protein/Bromodomain domain-containing protein (AHRD V3.3 *** A0A1Q3BSD0_CEPFO)	14.26	15.03	13.91	15.56	14.98	14.77	15.01	16.44	15.86	15.48	14.5	14.22	14.63	15.65	14.76	14.64	14.43	13.41	13.75	13.13	13.94
Solyc01g060047.2.1	Flavonol synthase (AHRD V3.11 *-* tr|Q2PHJ7|Q2PHJ7_VITVI)	0	0	0	0	0	0	0	0	0	0	0	0	0	0	0	0	0	0	0	0	0
Solyc01g060050.3.1	WD40 domain-containing protein (AHRD V3.3 *** A0A2K3NUT6_TRIPR)	6.65	6.6	6.76	7.46	6.99	7.81	8.13	7.82	7.68	7.07	7.84	6.95	7.67	7.56	6.69	7.09	6.61	7.29	6.05	7.54	6.27
Solyc01g060053.1.1	PttA' (AHRD V3.3 *-* O22369_PETHY)	0	0	0	0	0	0	0	0	0	0	0	0	0	0	0	0	0	0	0	0	0
Solyc01g060055.2.1	PttA' (AHRD V3.11 *-* tr|O22369|O22369_PETHY)	0	0	0	0	0	0	0	0	0	0	0	0	0	0	0	0	0	0	0	0	0
Solyc01g060070.3.1	Outer envelope pore protein 16-2, chloroplastic (AHRD V3.3 *** A0A2G2XR36_CAPBA),Pfam:PF02466	7.31	5.52	5.96	5.71	5.24	4.66	3.67	3.88	3.61	2.83	2.59	2.88	5.49	5.88	5.81	5.52	7.25	5.55	5.45	4.92	5.35
Solyc01g060080.4.1	serine/threonine-protein phosphatase 4 regulatory subunit 3-like (AHRD V3.3 *-* A0A2I4F1X2_9ROSI)	18.16	16.07	17.09	18.81	17.8	15.55	21.07	19.87	19.96	18.5	20.39	20.43	16.02	17.29	18.23	15.65	16.9	17.18	16.62	16.37	16.54
Solyc01g060090.1.1	serine/threonine-protein phosphatase 4 regulatory subunit 3-like (AHRD V3.3 *-* A0A2I4F1X2_9ROSI)	9.42	9.07	10.26	10.94	10.38	11.07	10.67	10.04	11.54	10.54	11.82	12.43	8.02	9.84	9.39	10.88	9.4	9.56	8.35	7.93	9.21
Solyc01g060100.2.1	serine/threonine-protein phosphatase 4 regulatory subunit 3-like (AHRD V3.3 --* XP_004229001.1)	0.34	2.22	1.51	1.32	0.96	2.92	1.6	2.29	0.86	1.33	0.39	1.4	0.43	2.58	0.74	3.23	1.46	2.48	1.17	0.36	1.07
Solyc01g060130.3.1	TOMGTPASE Mill. GTPase	13.02	11.23	12.94	9.81	12.03	10.38	15.15	17.27	14.27	23.45	24.1	24.18	13.83	14.7	14.13	10.79	11.21	13.86	15.33	14.7	14.06
Solyc01g060140.4.1	Calmodulin-binding transcription activator 5 (AHRD V3.3 *-* A0A2G2XR50_CAPBA)	35.17	33.46	35.3	33.92	36.01	34.24	23.66	25.69	23.3	27.3	28.04	27.19	34.74	36.4	34.08	31.46	31.88	32.59	31.45	31.22	32.91
Solyc01g060160.1.1	Mitochondrial-processing peptidase subunit beta (AHRD V3.3 *-* A0A2G3B7D4_CAPCH)	0.17	0	0.06	0.15	0.08	0.14	0	0	0.07	0.28	0.06	0.08	0.07	0.07	0	0	0.08	0.11	0.06	0.06	0.06
Solyc01g060180.4.1	AMP-dependent synthetase/ligase (AHRD V3.3 *** A0A200R265_9MAGN)	49.87	47.8	48.64	37.04	36.43	35.37	26.3	26.54	27.02	34.26	31.78	33.45	42.24	45.36	44.26	37.44	38.32	38.09	44.42	44.06	42.07
Solyc01g060183.1.1	Zinc finger, GRF-type (AHRD V3.3 *** A0A2U1QJI6_ARTAN)	0	0	0	0	0	0	0	0	0	0	0	0	0	0	0	0	0	0	0	0	0
Solyc01g060187.1.1	Unknown protein	0	0	0	0	0	0	0	0	0	0	0	0	0	0	0	0	0	0	0	0	0
Solyc01g060200.3.1	3'-5' exonuclease domain (AHRD V3.3 *** A0A200QLJ1_9MAGN)	0.49	0	0.14	0.08	0.09	0.08	0.29	0.24	0.07	0	0.21	0.25	0.3	0.08	0	0.17	0.25	0.12	0.27	0.2	0.12
Solyc01g060210.4.1	XH/XS domain-containing protein (AHRD V3.3 *-* Q9M150_ARATH)	2.21	2.85	1.33	1.81	1.94	2.75	1.54	3.68	2.41	2.63	3.31	2.92	2.83	2.04	2.81	1.24	1.53	2.33	1.34	1.35	1.43
Solyc01g060220.1.1	Unknown protein	0	0	0	0	0	0	0	0	0	0	0	0	0.52	0	0	0	0	0	0	0	0
Solyc01g060240.5.1	cAMP-regulated phosphoprotein 19-related protein (AHRD V3.11 *** tr|F4JLP3|F4JLP3_ARATH)	11.6	11.35	12.76	12.33	14.74	12.79	17.95	18.44	16.16	20.78	18.99	21.41	11.13	9.28	12.31	15.67	13.79	13.22	10.23	10.92	9.92
Solyc01g060250.2.1	Unknown protein	4.04	2.04	4.46	1.45	4.39	2.49	3.69	3.28	1.67	4.01	2.81	5.87	2.5	2.27	3.87	3.67	1.9	3.22	3.56	3.76	2.09
Solyc01g060260.5.1	Glycine-rich protein family Chr5:20009834-20011095 REVERSE LENGTH=225 201606 (AHRD V3.11 *-* AT5G49350.2)	0.06	0.23	0	0.23	0.25	0.22	0.07	0.08	0	0.3	0	0	0	0	0.06	0.16	0.08	0	0.07	0	0.18
Solyc01g060270.1.1	Protein trichome birefringence (AHRD V3.3 *** A0A2G3BHS7_CAPCH)	0	0	0	0	0.05	0	0	0	0	0	0	0	0	0	0	0	0.05	0	0	0	0
Solyc01g060280.4.1	AMSH-like ubiquitin thioesterase.1	8.86	8.22	8.68	9.89	8.75	8.48	9.31	9.93	9.6	10.23	9.67	10.34	8.87	9.67	9.53	8.83	8.63	8.88	8.45	10.64	9.1
Solyc01g060284.2.1	MADS-box transcription factor (AHRD V3.11 *-* tr|A0A2K3LJJ6|A0A2K3LJJ6_TRIPR)	0	0	0	0	0	0	0	0	0	0	0	0	0	0	0	0	0	0	0	0	0
Solyc01g060286.2.1	MADS-box transcription factor (AHRD V3.11 *-* tr|A0A2K3L7S8|A0A2K3L7S8_TRIPR)	0	0	0	0	0	0	0	0	0	0	0	0	0	0	0	0	0	0	0	0	0
Solyc01g060300.3.1	agamous-like MADS-box protein AGL62 (AHRD V3.11 *-* XP_010319771.1)	0	0	0	0	0	0	0	0	0	0	0	0	0	0	0	0	0	0	0	0	0
Solyc01g060310.3.1	MADS-box transcription factor (AHRD V3.3 *-* A0A2K3MRY7_TRIPR)	0	0	0	0	0	0	0	0	0	0	0	0	0	0	0	0	0	0	0	0	0
Solyc01g060312.2.1	MADS-box transcription factor (AHRD V3.11 *-* tr|A0A2K3L7S8|A0A2K3L7S8_TRIPR)	0	0	0	0	0	0	0	0	0	0	0	0	0	0	0	0	0	0	0	0	0
Solyc01g060314.2.1	MADS-box transcription factor (AHRD V3.11 *-* tr|A0A2K3MVG2|A0A2K3MVG2_TRIPR)	0	0	0	0	0	0	0	0	0	0	0	0	0	0	0	0	0	0	0	0	0
Solyc01g060340.1.1	Endoglucanase (AHRD V3.3 *-* A0A328DEK8_9ASTE)	0	0	0	0	0	0	0	0	0	0	0	0	0	0	0	0	0	0	0	0	0
Solyc01g060350.1.1	Unknown protein	0	0	0	0	0	0	0	0	0	0	0	0	0.51	0	0	0	0	0	0	0	0
Solyc01g060355.2.1	B3 domain-containing protein (AHRD V3.11 *** tr|B6SN49|B6SN49_MAIZE)	0	0	0	0	0	0	0	0	0	0	0	0	0	0	0	0	0	0	0	0	0
Solyc01g060370.2.1	DNA-binding pseudobarrel domain-containing protein (AHRD V3.3 *** A0A2U1N862_ARTAN)	0	0	0	0	0	0	0	0	0	0	0	0	0	0	0	0	0	0	0	0	0
Solyc01g060390.1.1	UQ_con domain-containing protein (AHRD V3.3 *-* A0A1Q3CAP2_CEPFO)	0	0.3	0.25	0	0.32	0.28	0	0.3	0.57	0.29	0	0	0.85	0	0.25	0.62	0.32	0	0	0	0
Solyc01g060395.1.1	Unknown protein	0.83	0.27	0.23	0.54	0.29	0.51	0.24	0.28	1.54	0.53	1.42	0.29	0.26	1.31	0.67	2.83	0.29	0.43	0.24	0.43	0.64
Solyc01g060410.4.1	GPI-anchored adhesin-like protein (AHRD V3.3 *** Q9M2F2_ARATH)	16.52	16.53	16	18.22	18.76	17.51	16.7	16.48	15.43	18.83	18.93	19.94	19.77	18.68	19.43	17.49	15.98	15.68	13.92	14.69	15.18
Solyc01g060420.2.1	Zinc finger protein 8 (AHRD V3.3 *** A0A2G2XR52_CAPBA)	1.84	1.74	2.44	1.26	1.53	1.22	1.16	1.13	1.18	1.84	0.84	0.85	1.2	1.24	1.85	1.68	1.71	1.73	1.37	1.27	0.63
Solyc01g060430.1.1	B-cell receptor-associated protein 31-like protein (AHRD V3.3 --* AT5G48660.1)	0	0	0	0	0	0	0	0	0	0	0	0	0	0	0	0	0	0	0	0	0
Solyc01g060450.3.1	transmembrane protein%2C putative (DUF1218) (AHRD V3.3 *** AT5G49320.1)	2.39	1.59	2.45	2.38	1.7	3	3.27	2.33	2.63	2.9	2.38	2.22	2.25	2.74	1.66	2.03	2.04	1.67	2.8	2.6	2.32
Solyc01g060460.2.1	SNF2-related (AHRD V3.3 *** A0A200QQJ8_9MAGN)	0.38	0.26	0.17	0.17	0.15	0.06	0.16	0.17	0.16	0.27	0.13	0.25	0.19	0.23	0.24	0.12	0.15	0.11	0.15	0.05	0.29
Solyc01g060470.3.1	Importin subunit alpha (AHRD V3.3 *** A0A2G3DFJ0_CAPCH)	60.73	61.59	62.52	73.14	73.29	72.41	90.1	85.78	83.78	88.83	85.1	88.16	69.56	69.18	68.06	69.71	71.51	70.66	67.68	68.07	65.09
Solyc01g060490.5.1	GATA transcription factor 23 (AHRD V3.11 *** tr|A0A2G2VJP8|A0A2G2VJP8_CAPBA)	0.72	0.51	0.58	0.68	0.82	0.58	1.09	0.43	0.86	0.65	0.52	0.37	0.48	1.25	0.78	0.18	0.45	0.66	0.44	0.54	0.33
Solyc01g065490.5.1	NAD(P)-linked oxidoreductase, aldo/keto reductase family protein (AHRD V3.11 *** tr|A0A1Y1HY98|A0A1Y1HY98_KLENI)	5.58	6.65	6.34	4.6	4.06	3.97	5.19	3.68	3.84	3.75	4.3	3.87	4.39	5.02	5.8	4.13	4.36	3.74	5.09	6.44	5.73
Solyc01g065500.3.1	C2 calcium/lipid-binding plant phosphoribosyltransferase family protein (AHRD V3.3 *** A0A061EZM2_THECC)	2.86	3.25	3.37	3.32	3.25	3.45	2.64	2.34	2.4	3.61	3.18	3.71	3.43	3.04	3.12	2.59	2.67	2.56	4.02	3.93	3.55
Solyc01g065510.3.1	leucine-rich repeat extensin-like protein 6 (AHRD V3.3 *-* XP_010321602.1)	38.63	36.22	33.81	28.91	32.5	36	33.76	33.06	27.95	40.34	38.73	37.62	40.81	45.07	40.78	34.85	32.77	31.9	37.69	41.83	38.32
Solyc01g065530.3.1	COBRA-like protein (AHRD V3.3 *** A0A2G3AIT3_CAPAN)	20.27	22.04	22.03	27.82	28.79	29.29	22.27	21.45	20.48	22.81	22.5	22.74	21.85	22.89	22.39	20.64	20.78	20.08	20.05	19.7	20.41
Solyc01g065540.3.1	Two-component response regulator (AHRD V3.3 *** A0A2G3DGB4_CAPCH)	12.21	10.92	11.81	14.44	14.41	14.28	11.71	11	10.56	10.21	10.33	10.33	11.98	10.81	12.27	11.55	10.73	11.18	10.65	11.4	11.18
Solyc01g065550.3.1	Dehydration-induced 19-like protein (AHRD V3.3 *** E3T7S4_GOSHI)	8.41	7.91	8.56	8.95	9.48	11.63	8.65	8.38	8.73	8.71	8.8	9.79	9.33	9.12	9.47	8.59	8.79	7.84	8.94	8.73	8.53
Solyc01g065560.4.1	DUF789 domain-containing protein (AHRD V3.3 *** A0A1Q3DF52_CEPFO)	5.17	5.39	5.96	6.49	6.47	5.8	7.56	6.28	7.06	8.09	8.54	8.59	6.05	6.23	7.09	6.76	7.08	6.59	6.45	5.97	5.91
Solyc01g065570.2.1	DnaJ domain-containing protein (AHRD V3.3 *** A0A1Q3B8J9_CEPFO)	0.45	0.29	0.31	0.36	0.31	0.49	0.4	0.22	0.27	0.21	0.32	0.31	0.27	0.36	0.3	0.31	0.23	0.39	0.37	0.29	0.57
Solyc01g065580.4.1	Pumilio-like protein 24 (AHRD V3.3 *** A0A2G2XR42_CAPBA)	22.25	22.59	21.84	29.42	29.61	30.44	47.06	46.14	44.69	44.94	44.92	44.41	25.53	26.28	27.76	30.49	28.5	28.67	20.37	21.8	22.94
Solyc01g065585.1.1	NAD(P)H-quinone oxidoreductase chain 4, chloroplastic (AHRD V3.3 *-* A0A1U8QCJ1_CAPAN)	0	0	0	0	0	0	0	0	0	0	0	0	0	0	0	0	0	0	0	0	0
Solyc01g065610.1.1	NAD(P)H-quinone oxidoreductase chain 4, chloroplastic (AHRD V3.3 *-* A0A1U8QCJ1_CAPAN)	0	0	0	0	0	0	0	0	0	0	0	0	0	0	0	0	0	0	0	0	0
Solyc01g065620.1.1	NAD(P)H-quinone oxidoreductase chain 4, chloroplastic (AHRD V3.3 *-* A0A1U8QCJ1_CAPAN)	0	0	0	0	0	0	0	0	0	0	0	0	0	0	0	0	0	0	0	0	0
Solyc01g065630.1.1	NAD(P)H-quinone oxidoreductase chain 4, chloroplastic (AHRD V3.3 *-* U6EJ31_LINPH)	0	0	0	0	0	0	0	0	0	0	0	0	0	0	0	0	0	0	0	0	0
Solyc01g065640.3.1	NAD(P)H-quinone oxidoreductase chain 4, chloroplastic (AHRD V3.3 *-* A0A1U8QCJ1_CAPAN)	0	0	0	0	0	0	0	0	0	0	0	0	0	0	0	0	0	0	0	0	0
Solyc01g065643.1.1	WD repeat-containing protein 43 (AHRD V3.3 --* XP_004231570.1)	0	0	0	0	0	0	0	0	0	0	0	0	0	0	0	0	0	0	0	0	0
Solyc01g065647.1.1	WD repeat-containing protein 43 (AHRD V3.3 *-* XP_004231570.1)	0	0	0	0	0	0	0	0	0	0	0	0	0	0	0	0	0	0	0	0	0
Solyc01g065650.1.1	Transducin/WD40 repeat-like superfamily protein (AHRD V3.3 *-* F4K6D8_ARATH)	0	0	0	0	0	0	0	0	0	0	0	0	0	0	0	0	0	0	0	0	0
Solyc01g065660.1.1	Transducin/WD40 repeat-like superfamily protein (AHRD V3.3 --* AT3G13340.3)	0	0	0	0	0	0	0	0	0	0	0	0	0	0	0	0	0	0	0	0	0
Solyc01g065670.1.1	Transducin/WD40 repeat-like superfamily protein (AHRD V3.3 *-* A0A1P8BF16_ARATH)	0	0	0	0	0	0	0	0	0	0	0	0	0	0	0	0	0	0	0	0	0
Solyc01g065690.3.1	Heavy metal-associated isoprenylated plant protein (AHRD V3.3 *-* A0A2R6PJM0_ACTCH)	10.66	10.23	9.79	9.13	9.73	11.65	9.14	9.46	9.09	8	7.29	8.76	10.07	10.75	10.11	9.69	8.7	9.85	9.82	13.21	10.66
Solyc01g065700.3.1	Protein phosphatase 2C family protein (AHRD V3.3 *** A0A2U1N538_ARTAN)	6.66	5.57	6.91	5.46	4.95	4.83	4.3	3.49	3.85	3.08	3.13	3.37	4.7	4.67	4.87	4.76	3.83	5.25	6.37	6.01	5.52
Solyc01g065710.3.1	CST complex subunit TE.1	9.1	10.2	8.23	8.77	7.18	6.88	9.82	9.83	10.3	8.65	10.82	11.66	9.19	10.35	11.54	9.12	9.73	7.39	7.38	8.35	9.04
Solyc01g065720.4.1	Phospholipase (AHRD V3.3 *** A0A2I4F1X9_9ROSI)	5.99	6.76	6.56	6.69	6.5	6.72	7.29	7.29	7.68	6.86	6.8	6.39	6.73	6.26	6.38	7.9	6.81	6.75	6.74	6.46	6.33
Solyc01g065725.1.1	Unknown protein	0	0	0	0	0	0	0	0	0	0	0	0	0	0	0	0	0	0	0	0	0
Solyc01g065740.4.1	F-box/RNI-like superfamily protein (AHRD V3.11 *** tr|F4KDV0|F4KDV0_ARATH)	0.57	0.69	0.86	0.72	0.45	0.75	0.78	0.85	0.99	0.86	0.79	0.74	1	1.04	1.08	0.85	0.87	0.65	0.79	0.53	0.98
Solyc01g065770.3.1	NADH dehydrogenase subunit 7 (AHRD V3.11 *** tr|A0A290WKY4|A0A290WKY4_SOLLC)	0.13	0.34	0	0.34	0.36	0.32	0	0	0.32	0	0.44	0.18	0.48	0.16	0.28	0	0.36	0.13	0.15	0	0.27
Solyc01g065795.2.1	NADH dehydrogenase [ubiquinone] iron-sulfur protein 2 (AHRD V3.11 *-* tr|A0A2G2WMF6|A0A2G2WMF6_CAPBA)	0	0	0	0	0	0	0	0	0	0.18	0	0.19	0	0.18	0	0.19	0	0	0	0	0.14
Solyc01g065810.2.1	NADH dehydrogenase subunit 7 (AHRD V3.3 *-* A0A1B3IYY1_9LILI)	0	0.58	0	0.57	0.62	0	0.52	0	0	0.57	0.25	0.31	0.28	0.28	0.24	0	0	1.14	0	0	0.69
Solyc01g065840.4.1	F-box/RNI-like superfamily protein (AHRD V3.3 *** A0A178U7Y7_ARATH)	7.08	6.41	6.57	6.24	5.69	5.19	8.44	7.72	7.77	8.68	9.43	9.94	8.33	8.94	8.4	6.67	6.56	6.58	7.82	7.71	7.26
Solyc01g065860.2.1	ATP-dependent DNA helicase (AHRD V3.11 *-* tr|A0A2I0VLI3|A0A2I0VLI3_9ASPA)	0	0	0	0	0	0	0	0	0	0	0	0	0	0	0	0	0	0	0	0	0
Solyc01g065900.3.1	trihelix transcription factor ASR3-like (AHRD V3.3 *** A0A2I4FCD1_9ROSI)	0.07	0	0.08	0	0	0	0	0	0	0	0	0	0	0	0	0	0	0	0.08	0	0.07
Solyc01g065903.1.1	protein PELPK1-like (AHRD V3.3 *-* XP_019068397.1)	0	0	0	0	0	0	0	0	0	0	0	0	0	0	0	0	0	0	0	0	0
Solyc01g065907.1.1	protein PELPK1-like (AHRD V3.3 *** XP_019068397.1)	0	0	0	0	0	0	0	0	0	0	0	0	0	0	0	0	0	0	0	0	0
Solyc01g065910.1.1	Nucleoporin autopeptidase (AHRD V3.3 *-* AT1G10390.3)	0	0	0	0	0	0	0	0	0	0	0	0	0	0	0	0	0	0	0	0	0
Solyc01g065930.1.1	Unknown protein	0	0	0	0	0	0	0	0	0	0	0	0	0	0	0	0	0	0	0	0	0
Solyc01g065960.2.1	gamma-interferon-responsive lysosomal thiol protein (AHRD V3.3 *-* XP_004240418.1)	0	0	0	0	0	0	0	0	0	0.48	0	0	0	0	0	0	0	0	0	0	0
Solyc01g065970.1.1	Unknown protein	0	0	0	0	0	0	0	0	0	0	0	0	0	0	0	0	0	0	0	0	0
Solyc01g066020.3.1	Disease resistance protein (TIR-NBS-LRR class) (AHRD V3.3 *** A0A2U1PW75_ARTAN)	0.12	0.05	0.07	0.13	0.06	0.26	0.07	0.03	0.15	0.26	0.1	0.35	0.1	0	0.04	0.14	0.06	0.08	0.05	0.06	0.08
Solyc01g066040.2.1	Unknown protein	0.69	0.45	0	0.45	0.96	0	1.63	0.44	0.85	0.39	0	0.72	0.43	0.87	0	0.24	0.24	0.34	0.19	0	0.36
Solyc01g066050.3.1	Tetratricopeptide repeat-containing domain (AHRD V3.3 *** A0A200PWL4_9MAGN)	31.4	33.1	33.87	39.34	42.27	41.23	35.9	35.15	32.17	31.44	34.31	31.14	35.13	35.52	33.61	34.13	33.64	34.13	35.54	35.35	33.31
Solyc01g066060.4.1	Multiple organellar RNA editing factor 3, mitochondrial (AHRD V3.3 *** A0A2G3AIV4_CAPAN)	8.97	8.1	9.27	8.07	9.91	10.42	12.98	12.09	10.89	12.16	13.84	14.03	10.44	11.13	10.45	10.57	9.38	9.33	10.48	10.24	7.6
Solyc01g066070.3.1	Pectin lyase-like superfamily protein (AHRD V3.3 *** F4JQS2_ARATH)	0	0	0.04	0	0	0	0.04	0.04	0	0	0	0	0	0	0	0	0	0	0.04	0	0
Solyc01g066080.3.1	Glycosyltransferase (AHRD V3.3 *-* A0A2I4GJH4_9ROSI)	0	0	0	0	0	0	0	0	0	0	0	0	0	0	0	0	0	0	0	0	0
Solyc01g066090.3.1	Glycosyltransferase (AHRD V3.3 *-* A0A2I4DPZ1_9ROSI)	0	0	0	0	0	0	0	0	0	0	0	0	0	0	0	0	0	0	0	0	0
Solyc01g066100.3.1	Glycosyltransferase (AHRD V3.11 *** tr|A0A2I4GJH4|A0A2I4GJH4_9ROSI)	0	0	0	0	0	0	0	0	0	0	0	0	0.05	0	0	0	0	0	0	0	0
Solyc01g066115.1.1	Glycosyltransferase (AHRD V3.3 *-* A0A218XG81_PUNGR)	0	0	0	0	0	0	0	0	0	0	0	0	0	0	0	0	0	0	0	0	0
Solyc01g066120.4.1	Glycosyltransferase (AHRD V3.11 *** tr|A0A2I4GJH4|A0A2I4GJH4_9ROSI)	0	0	0	0	0	0	0	0	0	0	0	0	0	0	0	0	0	0	0	0	0
Solyc01g066130.1.1	crocetin glucosyltransferase, chloroplastic-like (AHRD V3.3 *-* XP_004229323.3)	0	0	0	0	0	0	0	0	0	0	0	0	0	0	0	0	0	0	0	0	0
Solyc01g066145.1.1	Glycosyltransferase (AHRD V3.3 *-* A0A2I4GJH4_9ROSI)	0	0	0	0	0	0	0	0	0	0	0	0	0	0	0	0	0	0	0	0	0
Solyc01g066150.1.1	Glycosyltransferase (AHRD V3.3 *-* A0A2I4GJH4_9ROSI)	0	0	0	0	0	0	0	0	0	0	0	0	0	0	0	0	0	0	0	0	0
Solyc01g066160.1.1	Unknown protein	0	0	0	0	0	0	0	0.59	1.55	0.12	0	0	0	0	0.44	0	0	0.03	0	0	0
Solyc01g066190.1.1	Unknown protein	0	0.43	0	0.43	0	0	0	0	0	0	0	0	0	0	0	0.45	0	0	0	0	0
Solyc01g066200.1.1	Unknown protein	0.94	0	0.52	0	0.67	1.15	2.22	0.64	2.43	1.86	3.75	0.65	0	0	0.51	0	2.05	0	0	2.02	0.5
Solyc01g066210.1.1	Unknown protein	0	0	0	0	0	0	0	0	0	0	0	0	0	0	0	0	0	0	0	0	0
Solyc01g066230.1.1	Unknown protein	0	0	0	0	0	0	0	0	0	0	0	0	0	0	0	0	0	0	0	0	0
Solyc01g066235.1.1	Unknown protein	0	0	0	0	0	0	0	0	0	0	0	0	0	0	0	0	0	0	0	0	0
Solyc01g066280.1.1	Unknown protein	0	0	0	0	0	0	0	0	0	0	0	0	0	0	0	0	0	0	0	0	0
Solyc01g066293.1.1	Unknown protein	0	0	0	0	0	0	0	0	0	0	0	0	0	0	0	0	0	0	0	0	0
Solyc01g066297.1.1	zinc finger BED domain-containing protein RICESLEEPER 4-like (AHRD V3.3 *-* XP_010319895.2)	0	0	0	0	0	0	0	0	0	0	0	0	0	0	0	0	0	0	0	0	0
Solyc01g066310.4.1	Acyl-CoA dehydrogenase family member 10 (AHRD V3.3 *** A0A1J3CLI6_NOCCA)	9.33	9.67	9.56	10.17	9.77	9.38	13.13	12.46	11.98	15.21	16.18	14.83	11	10.92	11.26	11	10.9	10.87	12.15	12.43	12.86
Solyc01g066320.1.1	Unknown protein	0	0	0	0	0	0	0	0	0	0	0	0	0	0	0	0	0	0	0	0	0
Solyc01g066330.1.1	Unknown protein	0	0	0	0	0	0	0	0	0	0	0	0	0	0	0	0	0	0	0	0	0
Solyc01g066350.1.1	Unknown protein	0	0	0	0	0	0	0	0	0	0	0	0	0	0	0	0	0	0	0	0	0
Solyc01g066360.3.1	Pectinesterase (AHRD V3.3 *** A0A2G3DFT1_CAPCH)	0	0.06	0.03	0.03	0.13	0	0.03	0	0.13	0	0	0.03	0.06	0.03	0	0.06	0.06	0.02	0.03	0	0.02
Solyc01g066380.4.1	Unknown protein	0	0	0	0	0	0	0	0	0	0	0	0	0	0	0	0	0	0	0	0	0
Solyc01g066410.1.1	Pectinesterase (AHRD V3.3 *-* A0A2G3DFP5_CAPCH)	0	0	0	0	0	0	0	0	0	0	0	0	0	0	0	0	0	0	0	0	0
Solyc01g066420.3.1	Pectinesterase (AHRD V3.3 *** A0A2G2XPD2_CAPBA)	0	0	0	0	0	0	0	0	0	0	0	0	0	0	0	0	0	0	0	0	0
Solyc01g066425.1.1	Pectinesterase (AHRD V3.3 *-* A0A2G3DFP5_CAPCH)	0	0	0	0	0	0	0	0	0	0	0	0	0	0	0	0	0	0	0	0	0
Solyc01g066430.3.1	RING-H2 finger protein ATL2-like (AHRD V3.3 *** A0A2I4E8K9_9ROSI)	4.31	4.86	5.12	10.63	11.21	12.26	11.04	11.05	12.35	7.23	6.8	7.5	6.31	6.15	5.53	7.49	5.72	5.39	5.49	6.16	5.94
Solyc01g066440.3.1	hypothetical protein (AHRD V3.3 *** AT3G06840.1)	25.19	25.1	26.14	25.85	25.51	24.29	31.99	37.14	34.32	41.58	43.49	41.43	26.35	25.28	25.7	31.25	27.99	26.19	23.09	22.87	23.32
Solyc01g066450.3.1	Alpha/beta-Hydrolases superfamily protein (AHRD V3.3 *** A0A2U1Q133_ARTAN)	2.01	2.19	1.63	1.36	1.39	1.55	2.23	1.56	1.73	2.55	2.04	1.92	1.9	2.57	2.28	2.41	1.64	2.25	2.08	1.7	2.29
Solyc01g066455.1.1	Fumarylacetoacetate (FAA) hydrolase family (AHRD V3.3 --* AT3G16700.1)	0	0	0	0	0	0	0	0	0	0	0	0	0	0	0	0	0	0	0	0	0
Solyc01g066457.1.1	Alpha/beta-Hydrolases superfamily protein (AHRD V3.3 *** A0A2U1MWY4_ARTAN)	0.65	1.65	0.43	0.56	0.83	0.3	0.8	0.61	0.91	1.03	1.26	1.02	0.81	0.61	0.89	0.85	0.9	1.07	0.72	0.69	0.61
Solyc01g066480.3.1	Fumarylacetoacetate hydrolase family (AHRD V3.3 *** A0A1Y1HN88_KLENI)	21.18	21.34	18.71	18.96	20.53	17.95	21.65	20.47	21.66	25.09	25.28	25.74	23.57	23.62	21.73	20.87	19.36	19.49	21.04	21.75	22.81
Solyc01g066490.2.1	Unknown protein	0	0	0	0	0	0	0	0	1.16	0	0	0	0	0	0	3.57	0	0.94	0	0	0
Solyc01g066500.1.1	Transcription factor, MADS-box (AHRD V3.3 *-* A0A2U1QC70_ARTAN)	0.19	0.16	0.28	0.08	0.09	0.24	0.15	0	0.15	0.08	0.22	0.35	0.08	0.24	0.27	0.26	0.44	0.13	0.35	0.07	0.13
Solyc01g066510.3.1	Protein GAMETE EXPRESSED 2 (AHRD V3.3 *** A0A2G3AJS1_CAPAN)	0.34	0.36	0.36	0.17	0.1	0.28	0.3	0.27	0.21	0.22	0.24	0.21	0.53	0.55	0.32	0.41	0.35	0.25	0.18	0.23	0.23
Solyc01g066520.3.1	Dihydrolipoamide acetyltransferase component of pyruvate dehydrogenase complex (AHRD V3.3 *** A0A024B875_SOLTU)	8.43	8.04	8.68	12.42	13.04	12.24	10.99	11.47	12.27	10.82	11.93	11.86	8.54	8.58	8.65	9.06	8.54	6.7	7.02	6.81	7.49
Solyc01g066560.3.1	Protein DETOXIFICATION (AHRD V3.3 *** A0A2G3DGJ0_CAPCH)	0.59	0.51	0.64	0.51	0.46	0.3	0.83	0.62	0.7	1.06	0.83	0.82	0.39	0.66	0.62	0.66	0.53	0.49	0.69	0.54	0.49
Solyc01g066570.3.1	FCS-Like Zinc finger 15 (AHRD V3.3 *-* FLZ15_ARATH)	2.08	1.82	1.49	2.46	2.37	1.99	4.5	3.69	3.71	6.31	5.03	5.29	3.15	1.79	3.44	3.72	2.37	2.71	2.38	1.77	1.81
Solyc01g066590.3.1	Dynein light chain (AHRD V3.3 *** A0A2G3DI71_CAPCH)	61.74	62.33	60.42	55.47	56.52	59.28	58.32	60.38	62.68	59.84	53.25	54.77	59.09	61.55	63.47	67.67	58.98	60.62	67.74	67.61	63.68
Solyc01g066610.4.1	Fanconi anemia group I protein (AHRD V3.3 *** A0A2I4F1R6_9ROSI)	3.12	3.34	3.32	3.75	3.54	3.48	4.17	4.14	3.97	4.66	4.46	4.75	3.39	3.73	3.49	3.87	3.17	3.33	2.99	3.1	3.37
Solyc01g066614.1.1	Guanylate-binding family protein (AHRD V3.3 *-* A0A2U1PP48_ARTAN)	15.25	16.89	17	12.33	13.08	13.71	11.15	12.94	14.85	11.94	12.99	12.79	17.55	15.26	15.56	13.12	14.85	14.14	14.48	16.25	15.81
Solyc01g066616.2.1	replication protein A 70 kDa DNA-binding subunit B-like (AHRD V3.11 *** tr|A0A2I4FHD9|A0A2I4FHD9_9ROSI)	12.1	13.54	17.59	12.84	8.43	8.62	11.44	10.74	12.94	10.28	13.96	13.16	13.59	14.95	13.18	12.21	9.17	7.78	16.93	12.39	11.79
Solyc01g066620.4.1	Glyoxysomal fatty acid beta-oxidation multifunctional protein MFP-a (AHRD V3.3 *** A0A2G3AJZ7_CAPAN)	1.35	1.05	1.19	1.3	0.71	1.05	1.41	0.94	0.85	1.18	1.35	1.17	1.05	1.1	1.58	1.26	1.12	1.23	1.31	1.08	1.09
Solyc01g066625.2.1	protein FAR1-RELATED SEQUENCE 5-like (AHRD V3.11 *** tr|A0A2I4FDV7|A0A2I4FDV7_9ROSI)	0	0	0	0	0	0	0	0	0	0	0	0	0	0	0	0	0	0	0	0	0
Solyc01g066630.1.1	Unknown protein	0	0	0	0	0	0	0	0	0	0	0	0	0	0	0	0	0	0	0	0	0
Solyc01g066640.2.1	Vitellogenin-like protein (AHRD V3.3 *-* Q9FH24_ARATH)	24.89	26.89	25.83	27.15	29.34	24.14	30.37	29.98	28.26	25.43	25.17	25	24.35	26.93	29.11	26.54	24.94	24.54	26.71	28.04	26.89
Solyc01g066650.3.1	protein FAR1-RELATED SEQUENCE 5-like (AHRD V3.11 *-* tr|A0A2I4GR03|A0A2I4GR03_9ROSI)	0	0	0	0	0	0	0	0	0	0	0	0	0	0	0	0	0	0	0	0	0
Solyc01g066660.1.1	protein FAR1-RELATED SEQUENCE 5-like (AHRD V3.3 *-* A0A2I4FDV7_9ROSI)	0	0	0	0	0	0	0	0	0	0	0	0	0	0	0	0	0	0	0	0	0
Solyc01g066670.1.1	protein FAR1-RELATED SEQUENCE 5-like (AHRD V3.3 *-* A0A2I4FDV7_9ROSI)	0	0	0	0	0	0	0	0	0	0	0	0	0	0	0	0	0	0	0	0	0
Solyc01g066680.3.1	Pollen Ole e.1	22.42	24.42	26.62	25.39	21.64	20.75	24.36	23.53	26.31	32.42	32.46	33.75	29.34	23.04	25.93	40.89	40.03	35.77	46.39	54.54	45.21
Solyc01g066690.3.1	Eukaryotic translation initiation factor 2 subunit 3 (AHRD V3.3 *** A0A1U8HGG1_CAPAN)	31.81	32.15	30.93	32	34.99	33.14	37.17	37.86	32.79	36.2	35.2	36.5	33.3	33.53	34.6	34.83	32.16	32.77	31.3	30.15	31.21
Solyc01g066700.4.1	UDP-glucuronic acid decarboxylase (AHRD V3.3 *** G5DXR5_SILLA)	1.2	0.66	0.66	1.02	0	0.42	0.91	0.61	0.47	1.09	0.57	0.97	0.63	0.3	0.39	1.21	1.56	0.73	0.86	0.99	0.72
Solyc01g066720.3.1	Hypoxia-responsive family protein (AHRD V3.3 *** S8D7L7_9LAMI)	26.1	23.34	25.74	22.94	24.43	22.37	32.77	30.45	27.58	28.75	31.47	31.6	31.37	27.81	27.44	27.91	28.46	29.7	27.48	28.61	25.19
Solyc01g066730.4.1	Transcription factor, MADS-box (AHRD V3.3 *-* A0A2U1LSQ9_ARTAN)	1.4	1.11	2.24	1.43	2.21	1.29	1.85	2.04	2.39	2.96	2.39	2.46	2.41	2.78	1.95	1.88	2.1	1.61	2.18	1.66	1.59
Solyc01g066740.3.1	Transducin/WD40 repeat-like superfamily protein (AHRD V3.3 *-* A0A2U1LEC3_ARTAN)	30.71	30.75	30	28.28	27.63	26.58	22.64	25.36	23.32	29.82	29.73	27.83	27.46	28.99	29.27	31.53	25.72	28.23	30.46	30.5	30.99
Solyc01g066750.1.1	Unknown protein	0	0	0	0	0	0	0	0	0	0	0	0	0	0	0	0	0	0	0	0	0
Solyc01g066760.2.1	Unknown protein	46.51	53.49	44.87	52.17	59.5	55.43	110.94	100.72	87.27	86.24	93.05	86.86	43.93	51.76	48.69	56.31	56.43	55.62	47.42	50.29	43.09
Solyc01g066770.4.1	Chaperone protein dnaJ 49 (AHRD V3.11 *** tr|A0A2G3B5J1|A0A2G3B5J1_CAPCH)	2.79	2.85	2.53	1.59	1.88	2.35	3.11	2.62	2.28	3.74	3.3	3.66	3.44	3.25	2.24	2.63	2.57	2.32	2.98	3.83	2.91
Solyc01g066775.1.1	Histone-lysine N-methyltransferase ATXR2 (AHRD V3.3 *-* A0A2G2Z378_CAPAN)	0	0	0	0	0	0	0	0	0	0	0	0	0	0	0	0	0	0	0	0	0
Solyc01g066790.1.1	Unknown protein	0	0	1.43	0	0	0	0	0	0	0	0	0	0	0	1.41	1.75	0	0	0	0	0
Solyc01g066800.1.1	Actin (AHRD V3.3 *-* B1NJ25_OPUST)	0	0	0	0	0	0	0	0	0	0	0	0	0	0	0	0	0	0	0	0	0
Solyc01g066810.5.1	Adenine nucleotide alpha hydrolases-like superfamily protein (AHRD V3.11 *** tr|O82240|O82240_ARATH)	0.05	0	0	0.07	0	0	0	0	0	0	0	0	0.07	0	0	0	0	0	0	0.06	0
Solyc01g066820.4.1	Kinesin-like protein (AHRD V3.3 *** A0A2G3CJ78_CAPCH)	0.73	0.8	0.67	0.97	0.93	1.03	1.02	0.83	0.71	1.1	0.92	0.71	0.8	0.95	1.24	0.61	0.95	0.88	1.03	0.85	0.57
Solyc01g066830.3.1	Ubiquitin-like-specific protease ESD4 (AHRD V3.3 *** A0A1U8EF37_CAPAN)	8.41	8.3	8.18	8.43	9.03	7.1	9.77	10.27	11.12	10.03	10.1	10.49	8.5	8.89	9.79	9.97	8.82	8.09	8.23	8.25	8.83
Solyc01g066840.3.1	40S ribosomal protein S.1	579	581.96	608.34	622.52	646.2	637.24	781.96	771.44	782.97	783.11	801.92	822.46	702.2	721.26	721.41	744.97	700.37	700.51	607.61	611.98	617.01
Solyc01g066850.4.1	WAT1-related protein (AHRD V3.3 *** K4AWT5_SOLLC)	0.85	0.73	0.98	0.63	1	1.01	1.1	0.9	0.9	0.6	0.87	1.07	0.54	1.28	0.96	1.28	1.11	1.33	0.94	1.12	0.45
Solyc01g066860.3.1	hypothetical protein (AHRD V3.3 *** AT1G63310.1)	53.59	54.8	51.98	57.45	53.7	51.19	52.73	58.96	58.02	57.35	58.43	61.38	50.52	48.62	49.97	57.66	53.97	48.65	49.85	57.76	49.93
Solyc01g066870.3.1	Protein phosphatase 2C (AHRD V3.3 *** A0A2U1QFI0_ARTAN)	17.47	18.05	17.66	17.22	16.37	14.2	12.54	12.72	13.35	10.45	10.59	9.85	16.91	15.31	16.37	14.19	14.78	14.83	18.45	17.66	17.14
Solyc01g066880.3.1	heavy metal-associated isoprenylated plant protein 3-like (AHRD V3.3 *** A0A2G3ALM1_CAPAN)	7.11	5.51	7.74	6.27	6.29	5.65	7.09	8.56	7.07	6.29	6.93	7.28	5.8	5.68	6.25	5.37	6.94	6.33	7.42	6.91	8.36
Solyc01g066890.3.1	Aminotransferase-like mobile domain-containing protein (AHRD V3.11 *-* tr|A0A2U1NNR4|A0A2U1NNR4_ARTAN)	0	0	0	0.05	0.03	0.02	0.02	0	0	0	0	0	0	0	0	0.05	0	0.04	0.02	0	0
Solyc01g066895.1.1	Unknown protein	0	0	0	0	0	0	0	0	0	0	0	0	0	0	0	0	0	0	0	0	0
Solyc01g066900.4.1	uveal autoantigen with coiled-coil/ankyrin (AHRD V3.3 *** AT4G15790.1)	26.55	25.39	28.63	27.77	26.79	26.59	26.71	25.66	24.99	29.04	30.02	28.46	29.68	32.28	29.61	32.62	30.03	24.89	23.96	26.39	27.83
Solyc01g066910.3.1	Bifunctional inhibitor/plant lipid transfer protein/seed storage helical domain containing protein (AHRD V3.3 *** A0A2P5CY45_TREOI)	70.51	71.2	78.44	46.42	41.65	41.08	32.26	32.17	28.44	11.37	11.1	10.22	70.34	68.63	74.1	56.97	60.9	57.07	67.29	71.63	69.37
Solyc01g066913.2.1	Subtilisin-like protease SBT5.4 (AHRD V3.11 *-* tr|A0A2G2VFZ5|A0A2G2VFZ5_CAPBA)	0	0	0	0	0	0	0	0	0	0	0	0	0	0	0	0	0	0	0	0	0
Solyc01g066940.3.1	Vesicle-associated membrane protein (AHRD V3.3 *** A0A1U8E616_CAPAN)	6.61	6.88	7.77	7.36	7	5.69	8.41	8.23	9.12	8.13	6.84	6.09	8.61	8.14	8.47	7	7.9	7.87	8.75	7.1	8.17
Solyc01g066950.1.1	Flowering-promoting factor.1	0	0	0	0	0	0	0	0	0	0	0	0	0.79	0	0	0	0	0	0	0	0
Solyc01g066970.2.1	Flowering-promoting factor.1	0	0	0	0	0	0.14	0	0	0.14	0	0	0	0	0	0	0.16	0	0	0	0.12	0
Solyc01g066990.1.1	Unknown protein	0	0	2.29	1.33	2.99	0	2.47	1.45	0	5.55	1.17	0	1.3	1.3	1.13	1.4	3.01	0	1.22	1.14	0
Solyc01g067005.1.1	Unknown protein	0	0	0	0	0	0	1.06	0	0	0.23	0	0	0	0	0	0	0	0	0.2	0	0
Solyc01g067020.4.1	Atypical receptor-like kinase.1	0.21	0.44	0.31	1.07	1.14	0.9	1.96	1.92	2.78	1.08	1.78	1.12	0.17	0.23	0.2	0.35	0.13	0.51	0.51	0.26	0.35
Solyc01g067030.2.1	F-box protein (AHRD V3.3 *** A0A2K3P6V3_TRIPR)	1.92	1.65	2.34	2.64	2.44	2.6	3.04	3.35	4.49	2.8	3.53	2.37	2.76	2.02	2.04	2.61	2.39	2.19	2.09	1.64	1.96
Solyc01g067040.2.1	Tudor/PWWP/MBT superfamily protein (AHRD V3.3 *-* A0A1I9LQQ5_ARATH)	1.57	1.81	1.23	1.76	1.75	1.56	1.64	1.74	1.33	1.42	1.58	1.51	1.55	2.06	2.19	1.69	1.71	1.64	2.22	2.33	1.78
Solyc01g067070.3.1	Mitochondrial carrier protein (AHRD V3.3 *** A0A200QX10_9MAGN)	11.57	12.13	13.08	16.82	13.77	14.35	18.92	16.06	17.41	17.91	18.71	19.49	14.68	14.91	15.57	14.62	15.21	13.92	14	14.18	14.19
Solyc01g067080.3.1	dynein beta chain%2C ciliary protein (AHRD V3.3 *** AT3G21400.1)	5.64	5.67	7.71	6.2	5.59	6.36	8.99	7.01	6.7	9.34	8.32	9.7	6.28	6.1	8.31	9.13	5.99	6.82	6.4	5.9	8.89
Solyc01g067090.4.1	Arginine-glutamic acid dipeptide repeat protein (AHRD V3.3 *-* Q8GZA1_ARATH)	4.93	4.8	4.52	5.48	5.15	4.22	4.7	4.23	4.69	5.88	5.4	5.87	5.38	4.99	5.48	5.14	5.21	4.82	4.67	5.46	5.32
Solyc01g067100.4.1	Cullin (AHRD V3.3 *** A0A200Q1J8_9MAGN)	29.34	29.23	28.76	33.16	34.27	32.77	41.58	40.76	40.85	41.94	43.99	43.93	28.83	30.48	30.72	32.94	30.76	30.84	29.52	31.59	30.66
Solyc01g067120.4.1	cullin-1-like (AHRD V3.3 *-* A0A2I4G9U1_9ROSI)	2.33	1.7	2.67	15.56	15.89	13.48	3.76	4.57	4.91	1.93	1.59	1.73	1.24	2.57	2.51	1.5	1.5	1.48	1.73	1.21	1.58
Solyc01g067130.5.1	Nuclear transcription factor Y subunit B (AHRD V3.11 *** tr|A0A2G2X323|A0A2G2X323_CAPBA)	0.33	0	0.36	0.42	0.23	0	0.58	0.65	0.4	0.21	0.74	0.23	0.6	0.62	0.18	0.22	0.23	1.16	0.55	0.51	0.5
Solyc01g067140.2.1	Cullin (AHRD V3.3 *** A0A200Q1J8_9MAGN)	0	0	0	0	0.06	0	0	0	0	0	0	0	0	0	0	0	0	0	0	0	0
Solyc01g067145.1.1	GDSL esterase/lipase EXL3 (AHRD V3.3 *-* A0A2G3CQL4_CAPCH)	0	0	0	0	0	0	0	0	0	0	0	0	0	0	0	0	0	0	0	0	0
Solyc01g067150.1.1	LOW QUALITY PROTEIN: probable disease resistance protein (AHRD V3.3 *-* XP_025884568.1)	0	0	0	0	0	0	0	0	0	0	0	0	0	0	0	0	0	0	0	0	0
Solyc01g067160.4.1	AAA+ ATPase domain-containing protein (AHRD V3.3 *-* A0A2U1KZ76_ARTAN)	0.64	1.42	0.84	0.75	1.04	0.65	0.55	0.98	1.03	0.72	1.45	1.78	0.78	0.96	0.63	0.8	0.88	0.93	0.97	1.2	0.83
Solyc01g067170.1.1	Cullin (AHRD V3.3 *-* A0A200Q1J8_9MAGN)	0	0	0	0	0	0	0	0	0	0	0	0	0	0	0.22	0	0	0	0	0	0
Solyc01g067190.1.1	Photosystem II CP43 reaction center protein (AHRD V3.3 *-* A0A2G2ZET2_CAPAN)	0.13	0	0.14	0.5	0	0.32	0.45	0.17	0.15	0	0.15	0.53	0.63	0.49	0.83	0.18	0.18	0	0.14	0.4	0.39
Solyc01g067200.1.1	Cullin.1	1.07	0.28	0.79	1.11	1.38	0.8	0.84	0.28	0.59	1.06	0.49	0.3	0.52	0.45	0.85	0.69	1.08	0.65	0.4	1.03	0.8
Solyc01g067210.5.1	Cullin (AHRD V3.11 *-* tr|A0A200Q1J8|A0A200Q1J8_9MAGN)	1.31	1.32	0.89	1.32	1.91	0.73	1.55	1.34	1.48	1.18	1.08	2.13	1.52	0.74	2.05	2.01	0.61	1.17	1.3	1.36	1.12
Solyc01g067220.1.1	Unknown protein	0	0	0	0	0	0	0	0	0	0	0	0	0	0	0	0	0	0	0	0	0
Solyc01g067230.5.1	Cullin 1 (AHRD V3.11 *-* tr|A0A1J1EDP0|A0A1J1EDP0_PETHY)	0.88	1.13	0.81	0.75	0	0.72	0.52	0.77	0.53	0.18	0.83	0.2	0.54	0.18	1.26	0.2	0.2	0.89	0.49	0.15	0.15
Solyc01g067250.3.1	Cullin.1	1.14	1.35	1.68	0.86	0.66	1.65	1.46	1.12	0.91	1.66	0.86	0.92	1.28	1.44	1.63	0.78	0.92	1.53	0.85	1.57	1.55
Solyc01g067270.4.1	Cullin (AHRD V3.3 *-* A0A200Q1J8_9MAGN)	4.75	3.68	4.22	3.97	4.11	4.01	5.17	5.98	5.11	4.6	4.09	4.4	3.8	4.02	4.2	4.54	3.63	4.29	3.74	3.53	3.83
Solyc01g067280.3.1	F-box-like protein (AHRD V3.3 *** AT4G15563.9)	6.35	6.69	6.49	4.47	4.54	5.1	6.14	7.8	6.81	6.99	5.91	6.99	5.39	6.89	6.38	6.23	6.62	5.54	7.31	8.47	7.95
Solyc01g067290.3.1	Divinyl chlorophyllide a 8-vinyl-reductase, chloroplastic (AHRD V3.3 *** A0A2G2XQY6_CAPBA)	161.93	157.05	152.4	141.73	147.41	141.16	133.88	139.77	144.65	147.68	164.16	161.79	151.24	153.18	151.73	158.11	145.67	147.59	154.64	142.64	152.61
Solyc01g067295.1.1	Fruit-specific protein (AHRD V3.3 *** A0A2G2VKF4_CAPBA)	204.63	184.68	207.92	124.2	136.25	131.83	155.17	170.76	156.88	156.8	161.75	161.97	145.64	143.63	147.32	227.24	215.6	235.3	248.85	222.72	241.33
Solyc01g067300.3.1	CASP-like protein (AHRD V3.3 *-* A0A0K9RZ96_SPIOL)	0.33	0.08	0.22	0.08	0.09	0	0.08	0.09	0.08	0	0.22	0.09	0.16	0.17	0.07	0.18	0.09	0	0	0.07	0.2
Solyc01g067320.1.1	Receptor-like protein kinase (AHRD V3.3 *-* A0A2K3NZ00_TRIPR)	0	0	0	0	0	0	0	0	0	0	0	0	0	0	0	0	0	0	0	0	0
Solyc01g067330.3.1	CASP-like protein (AHRD V3.3 *** A0A2G3DII6_CAPCH)	0.07	0	0.23	0.09	0.38	0.51	0.81	0.54	1.22	0.42	0.78	0.66	0	0	0.07	0.19	0.09	0.14	0.08	0	0.07
Solyc01g067340.3.1	bHLH transcription factor 075	0	0	0.33	0.25	0.14	0.37	0.47	0.26	0.47	0	0.11	0.14	0	0	0.11	0.27	0.82	0.1	0.22	0.31	0.2
Solyc01g067350.4.1	Glycosyltransferase (AHRD V3.3 *** R9WWA4_SOLLC)	0	0	0	0	0	0	0	0	0	0	0	0	0	0	0	0	0	0	0	0	0.04
Solyc01g067360.3.1	E3 ubiquitin-protein ligase MIEL1-like (AHRD V3.3 *** A0A1S4C6Z0_TOBAC)	8.34	8.03	8.14	9.25	8.8	7.93	12.13	12.74	12.34	8.31	8.64	8.01	7.08	7.87	9.49	5.73	7.66	7.6	7.55	9.28	7.67
Solyc01g067370.3.1	TSB	0.14	0.18	0.05	0.25	0.39	0.18	0.34	0.19	0.22	0.18	0.22	0.26	0.17	0.18	0.05	0	0.13	0.14	0.11	0.25	0.14
Solyc01g067380.4.1	Alpha/beta-Hydrolases superfamily protein (AHRD V3.3 *** Q6DBI3_ARATH)	6.97	7.33	6.95	5.05	5.13	5.71	7.25	8.14	7.45	8	8.66	8.19	6.63	6.19	6.97	7.48	6.59	6.58	7.55	8.66	7.53
Solyc01g067390.4.1	RNA helicase DEAH-box1	62.12	65.56	61.8	65.68	67.53	64.57	65.37	66.96	65.01	60.63	60.37	61.16	64.7	66.94	67.93	70.74	63.55	63.43	63.36	65.56	64.63
Solyc01g067400.3.1	Serine/threonine-protein kinase PB.1	21.62	23.11	23.07	24.29	24.61	25.04	24.56	25.18	24.06	22.85	24.45	24.3	23.08	26.97	22.35	24.5	23.32	22.83	23.74	23.16	23.34
Solyc01g067410.3.1	Pectinesterase (AHRD V3.3 *** A0A2I4HU58_9ROSI)	0	0	0	0	0	0	0	0	0	0	0	0	0	0	0	0	0	0	0	0	0
Solyc01g067420.4.1	Pectinesterase (AHRD V3.3 *-* K4FZQ6_9BRAS)	0	0	0	0	0	0	0	0	0	0	0	0	0	0	0.06	0	0	0	0	0	0
Solyc01g067440.4.1	Glutaredoxin (AHRD V3.3 *** A0A2G9GSG9_9LAMI)	2.9	2.27	1.61	2.94	2.3	4.9	2.08	2.99	4.98	3.24	3.89	2.59	1.65	0.66	2.23	0.71	1.58	1.46	1.5	1.29	0.85
Solyc01g067445.1.1	Unknown protein	0	0	0	0	0	0	0	0	0	0	0	0	0	0	0	0	0	0	0	0	0
Solyc01g067460.4.1	monothiol glutaredoxin-S2-like (AHRD V3.11 *** tr|A0A1U7VLQ4|A0A1U7VLQ4_NICSY)	7.95	9	3.05	9.78	11.2	11.86	15	11.6	7.44	13	18.05	9	3.02	4.79	4.48	4.68	5.44	3.59	5.56	5.86	3.97
Solyc01g067480.4.1	Acyl-CoA-binding domain-containing protein 4-like (AHRD V3.3 *** A0A2K3NUA0_TRIPR)	20.92	20.29	20.59	22.97	22.31	22.26	21.24	20.23	21.01	21.52	22.54	21.8	21.94	21.78	23.95	22.17	21.18	21.13	20.42	20.44	21.03
Solyc01g067500.3.1	Serine/threonine protein phosphatase 2A regulatory subunit B subunit gamma-like protein (AHRD V3.3 *** A0A2K3PGU2_TRIPR)	34.93	32.82	36.22	37.28	37.06	34.39	36.91	37.88	36.7	37.07	38.39	38.53	38.82	37.5	37.94	42.23	38.23	37.14	36.5	35.34	36.3
Solyc01g067510.3.1	receptor-like protein kinase FERONIA (AHRD V3.3 *** A0A2I4F2T3_9ROSI)	25.42	24.29	25.52	36.56	37.54	34.75	25.45	25.79	24.54	33.79	35.82	32.78	23.93	26.08	26.11	24.49	22.69	22.55	19.36	19.84	21.48
Solyc01g067520.3.1	Cellulose synthase (AHRD V3.3 *** A0A200PS93_9MAGN)	0.01	0	0	0.04	0	0	0	0.04	0.07	0.05	0.05	0	0.05	0.04	0.02	0	0.04	0	0	0.02	0.01
Solyc01g067530.3.1	GTPase OBG (AHRD V3.3 *** A0A2K3PK04_TRIPR)	32.37	34.07	33.41	30.77	32.92	30.43	29.77	30.3	31.78	41.73	44.48	42.77	37.08	35.74	35.9	35.16	35.75	35.22	33.32	32.64	34.83
Solyc01g067550.3.1	Zinc finger transcription factor 8	27.37	28.97	27.66	29.33	29.12	32.43	36.09	33.5	30.6	30.79	30.95	31.22	28.25	28.67	27.14	29.32	31.17	30.35	27.37	29.97	26.77
Solyc01g067560.3.1	Protein always early 3 (AHRD V3.3 *** A0A1J6HVB4_NICAT)	9.32	10.19	10.32	9.97	11.51	10.2	10.6	9.24	9.73	11.39	11.09	11.9	10.48	11.56	11.54	11.05	11.28	11.16	10.43	10.24	10.38
Solyc01g067570.3.1	E3 ubiquitin-protein ligase RING1-like (AHRD V3.3 *** A0A2G3BK63_CAPCH)	5.54	4.5	5.25	3.52	4.19	4.21	4.27	4.88	5.49	6.5	4.06	4.28	5.17	5.49	4.76	4.64	4.96	4.31	4.73	5.61	4.77
Solyc01g067580.5.1	E3 ubiquitin-protein ligase Chr5:6153924-6155504 FORWARD LENGTH=125 201606 (AHRD V3.11 *** AT5G18540.4)	12.33	13.37	11.94	12.96	13.33	10.46	13.78	14.34	12.94	13.72	14.24	15.3	14.03	13.39	15.45	14.8	12.56	13.3	12.63	12.8	11.54
Solyc01g067590.3.1	Sucrose nonfermenting 4-like protein (AHRD V3.3 *** A0A2G2XRA5_CAPBA)	23.03	24.14	24.03	23.7	24.32	21.73	28.8	28.08	27.75	26.98	28.75	29.74	24.28	25.72	23.98	24.53	23.25	23.65	22.28	23.21	23.07
Solyc01g067600.3.1	Zinc finger, CW-type (AHRD V3.3 *-* A0A2U1Q0A5_ARTAN)	10.67	11.3	10.72	10.95	10.39	9.96	11.13	11.11	12.02	12.25	11.23	11.64	11	11.31	11.06	10.48	9.61	9.22	9.94	10.97	10.9
Solyc01g067620.3.1	2-oxoglutarate (2OG) and Fe(II)-dependent oxygenase superfamily protein (AHRD V3.3 *** A0A2U1MX13_ARTAN)	0.79	0.66	0.61	1.22	0.92	1.04	0.61	0.62	1.21	2.04	1.39	2.08	1.01	0.8	1.49	0.98	1.35	0.83	1.31	0.73	1.08
Solyc01g067630.3.1	NAD(P)-binding Rossmann-fold superfamily protein (AHRD V3.3 *** Q8VZB1_ARATH)	54.29	52.62	53.89	50.97	49.67	54.46	49.39	50.54	49.23	59.78	63.83	59.12	62.23	63.31	56.29	54.46	54.52	53.34	56.58	57.28	60.2
Solyc01g067640.3.1	Protein kinase domain (AHRD V3.3 *** A0A200Q1N4_9MAGN)	25.87	25.46	25.74	24.22	25.02	23.94	29.72	29.6	27.28	30.78	28.22	29.15	25.5	27.42	27.2	27.07	26.53	26.76	26.67	26.56	26.4
Solyc01g067650.2.1	classical arabinogalactan protein 9 isoform .1	0	0	0	0	0	0	0	0	0	0	0	0	0	0	0	0	0	0	0	0	0
Solyc01g067660.3.1	1,4-alpha-glucan-maltohydrolase	67.45	71.95	69.01	48.64	49.01	48.62	23	22.2	20.93	12.87	15.07	15.46	64.23	65.6	64.37	61.83	58.71	60.58	83.09	84.24	79.03
Solyc01g067680.3.1	Tubby-like F-box protein (AHRD V3.3 *** A0A2G3DFX8_CAPCH)	9.48	9.61	9.29	13.23	13.63	13.68	20.26	18.64	20.47	36.71	38.9	35.36	8.4	7.48	8	7.25	7.58	8.33	7.83	8.28	8.49
Solyc01g067690.4.1	Unknown protein	5.7	6.5	2.97	5.34	5.27	5.15	5.81	4.7	4.31	5.88	5.34	6.82	6.87	5.25	5.91	5.53	4.2	4.86	5.75	5.1	6.63
Solyc01g067700.3.1	SCA7, zinc-binding domain protein (AHRD V3.3 *-* X8JJA6_9HOMO)	4.88	5.23	5.02	5.81	5.49	5.29	5.75	5.14	5.81	5.75	5.21	5.88	5.82	6.17	5.91	4.68	4.88	4.78	5.2	5.94	4.89
Solyc01g067710.3.1	(Sodium/potassium)/proton exchanger 3	19.29	19.58	19.59	19.51	20.6	22.21	20.77	20.12	20.19	21.24	21.42	22.06	17.28	18.55	17.29	17.23	16.13	16.24	17.81	18.64	14.67
Solyc01g067720.4.1	Vesicle-associated protein 1.1	3.53	3.79	3.73	4.22	4.92	3.12	3.2	3.15	3.18	4.63	4.07	3.96	3.29	3.97	4.12	3.34	3.18	2.74	3.18	2.64	3.42
Solyc01g067730.3.1	Acyl carrier protein (AHRD V3.3 *** A0A1U8EET6_CAPAN)	513.31	534.38	544.18	573.57	565.65	568.81	673.03	660.17	667.42	691.56	695.96	679.13	588.63	611.34	619.8	602.67	588.16	591.71	552.6	537.51	551.87
Solyc01g067740.3.1	Superoxide dismutase [Cu-Zn] 1	272.33	269.88	273.1	235.69	229.17	227.86	333.47	317.22	324.58	172.18	173.76	179.13	241.78	234.51	233.49	265.01	273.57	274.2	209.49	220.93	216.21
Solyc01g067750.3.1	dehydroquinate dehydratase/shikimate:NADP oxidoreductase	51.05	52.31	50.9	57.25	58.9	57.11	59.3	59.21	60.5	58.92	60.9	59.43	51.75	51.85	50.42	54.81	54.51	53.54	46.6	48.08	49.23
Solyc01g067760.1.1	Photosystem I reaction center subunit IX (AHRD V3.3 *** M1FKX6_SALMI)	0	0	0	0	0	0	0	0	0	0	0	0	0	0	0	0	0	0	0	0	0
Solyc01g067780.1.1	DnaJ domain (AHRD V3.3 *** A0A200QQ07_9MAGN)	0.09	0.17	0.06	0	0	0.02	0	0.05	0.02	0.05	0.02	0.03	0.02	0.12	0.2	0.16	0.05	0.21	0.04	0.1	0.08
Solyc01g067790.3.1	BRCT domain-containing DNA repair protein (AHRD V3.3 *-* A0A1P8B7K8_ARATH)	9.58	8.95	9.54	8.81	8.88	8.06	9.58	10.26	9.5	9.57	9.08	9.96	9.67	10.1	9.88	9.66	8.59	8.12	9.14	8.98	9.26
Solyc01g067800.3.1	Zinc finger protein (AHRD V3.3 *** A0A2K3PE50_TRIPR)	11.25	13.28	13.49	15.23	14.84	14.91	18.18	16.01	15.54	16.8	17.68	18.6	15.54	15.65	14.86	15.86	14.73	14.12	14.39	15.51	14.81
Solyc01g067820.3.1	DNA mismatch repair protein (AHRD V3.3 *** AT3G62450.1)	9.76	10.63	11.66	12.92	9.7	11.34	11.37	13.68	14.56	14.43	17.72	15.06	9.99	12.02	12.59	9.56	9.08	10.82	10.78	10.26	10.19
Solyc01g067830.3.1	0.1	15.08	14.26	13.62	11.03	10.85	11.66	12.63	10.93	11.64	15.79	16.05	18.06	18.79	18.71	19.32	16.72	17.81	16.05	18.06	19.54	19.89
Solyc01g067840.2.1	Unknown protein	0.13	0.17	0.15	0	0	0	0	0	0	0	0.3	0.18	0.16	0	0.14	0	0.55	0	0.15	0.27	0.14
Solyc01g067850.2.1	Peroxidase (AHRD V3.3 *** K4AX33_SOLLC)	0	0	0	0	0	0	0	0	0	0	0	0	0	0	0.05	0	0.07	0	0	0	0
Solyc01g067860.3.1	Peroxidase (AHRD V3.3 *** K4AX34_SOLLC)	0	0	0	0	0	0	0	0	0.05	0	0	0.06	0	0	0	0	0	0	0	0	0
Solyc01g067870.3.1	Peroxidase (AHRD V3.3 *** K4AX35_SOLLC)	0	0	0	0	0	0	0.05	0	0	0	0	0	0	0	0	0	0	0	0	0	0
Solyc01g067880.3.1	Peroxidase (AHRD V3.3 *** K4AX36_SOLLC)	0	0	0	0.1	0.11	0	0	0	0	0	0	0	0	0	0	0	0	0.08	0	0.16	0
Solyc01g067890.4.1	1-D-deoxyxylulose 5-phosphate synthase	308.42	316.85	307.29	318.11	316.76	312.42	259.55	259.61	281.46	196.66	192.5	195.04	275.23	282.53	277.5	263.56	280.25	273.63	300.64	297.65	292.32
Solyc01g067900.3.1	Rapid alkalinization factor 23 (AHRD V3.3 *** A0A2G3DFY2_CAPCH)	134.48	141.08	133.64	132.59	137.33	146.57	112.53	106.48	96.02	102.32	89.91	97.02	127.53	122.5	123.07	118.27	119.87	114.73	127.32	131	115.16
Solyc01g067910.4.1	Heat shock factor-binding protein 1 (AHRD V3.11 *** tr|A0A1J3I1W9|A0A1J3I1W9_NOCCA)	4	2.13	2.73	3.34	2.12	3.8	5.41	4.02	4.12	6.04	5.62	5.05	2.46	3.58	2.79	2.26	3.6	1.78	3.42	3.29	2.53
Solyc01g067920.1.1	protein FAR1-RELATED SEQUENCE 5-like (AHRD V3.3 *-* A0A2I4FDV7_9ROSI)	0	0	0	0	0	0	0	0	0	0	0	0	0	0	0	0	0	0	0	0	0
Solyc01g067930.5.1	Xyloglucan 6-xylosyltransferase 1 (AHRD V3.11 *** tr|A0A1J3JYE5|A0A1J3JYE5_NOCCA)	32.87	34.11	30.22	43.11	47.71	45.58	31.46	34.69	29.63	33.52	30.56	33.05	32.82	32.86	30.55	36.46	32.18	35.25	31.76	31.44	30.62
Solyc01g067940.2.1	Unknown protein	23.36	22.69	27.6	30.22	28.59	34.43	22.82	22.32	21.37	23.77	22.58	20.1	20.94	21.55	20.35	24.05	26.64	27.65	22.46	23.37	20.75
Solyc01g067945.2.1	HAT family dimerization domain-containing protein (AHRD V3.11 *-* tr|A0A2K3L630|A0A2K3L630_TRIPR)	0	0	0.06	0	0	0	0	0.07	0	0	0	0	0	0	0	0	0	0	0	0	0
Solyc01g067950.1.1	Unknown protein	0	0	0	0	0	0	0	0	0	0	0	0	0	0	0	0	0	0	0	0	0
Solyc01g067960.1.1	Transcription factor GTE12 (AHRD V3.3 --* W9QY23_9ROSA)	0	0	0	0	0	0	0	0	0	0	0	0	0	0	0	0	0	0	0	0	0
Solyc01g067965.1.1	Methyl-CpG-binding domain-containing protein 2 (AHRD V3.3 *-* A0A1U8GNC1_CAPAN)	0.12	0.15	0	0.15	0.08	0.15	0.07	0	0.35	0	0	0.08	0.07	0	0.25	0.16	0.08	0.06	0.06	0.06	0.06
Solyc01g067980.1.1	Protein phosphatase-2C (AHRD V3.3 *-* O82469_MESCR)	0	0	0	0	0	0	0	0	0	0	0	0	0	0	0	0	0	0	0	0	0
Solyc01g067990.1.1	DNA damage-binding protein 2 (AHRD V3.3 *-* A0A1J3IRF0_NOCCA)	0	0	0	0	0	0	0	0	0	0	0	0	0	0	0	0	0	0	0	0	0
Solyc01g068000.4.1	Protein phosphatase-2C (AHRD V3.3 *** O82469_MESCR)	9.95	9.58	8.21	14.78	12.47	13.66	10.35	9.28	9.94	11.17	11.5	11.79	9.72	9.43	9.08	8.22	9.27	7.79	8.86	8.32	8.91
Solyc01g068010.2.1	Unknown protein	0	0	0	0	0	0	0	0	0	0	0	0	0	0	0	0	0	0	0	0	0
Solyc01g068020.4.1	Polyketide cyclase / dehydrase and lipid transport protein (AHRD V3.3 *** Q1G3L2_ARATH)	11.33	10.57	9.96	11.68	11.25	10.28	13.44	12.98	13.4	14.95	14.96	12.89	13.31	12.44	13.09	13.49	11.66	10.36	13.29	12.74	12.82
Solyc01g068030.3.1	Polyketide cyclase / dehydrase and lipid transport protein (AHRD V3.3 *** Q1G3L2_ARATH)	31.25	31.56	30.21	29.38	28.99	32.32	33.86	36.77	33.51	42.36	44.65	41.68	32.29	27.32	31.04	30.45	28.63	26.9	27.08	29.4	31.07
Solyc01g068040.1.1	Werner Syndrome-like exonuclease (AHRD V3.3 *** A0A2I0WSX7_9ASPA)	0.07	0.56	0.24	0.19	0.1	0.36	0.09	0.09	0.26	0.36	0.25	0.9	1.32	0.73	2.25	1.98	1.29	2.53	0.64	1.04	1.25
Solyc01g068045.2.1	Ubiquitin (AHRD V3.11 *** tr|B1P770|B1P770_LOLTE)	946.29	917.45	959.15	1102.38	1089.21	1106	1338.94	1299.41	1220.25	1367.28	1368.12	1401.3	1121.58	1114.27	1101.38	1191.11	1165.01	1148.97	893.48	927.12	941.42
Solyc01g068050.3.1	tRNA:m(4)X modification enzyme TRM13 homolog (AHRD V3.3 *** A0A2I4DJN8_9ROSI)	8.47	7.58	8.14	11.48	10.47	10.33	12.06	12.35	12.68	13.38	11.16	11.62	9.11	9.23	8.47	9.67	9.05	8.81	6.58	7.9	8.53
Solyc01g068060.4.1	Autophagy-related protein (AHRD V3.3 *** F2YHL2_SOLLC)	38.31	42.43	37.34	29.66	30.12	27.92	32.6	27.09	29.84	36.56	39.92	37.74	38.31	39.31	41.99	36.21	41.23	42.33	39.88	40.64	38.44
Solyc01g068070.4.1	Transducin family protein / WD-40 repeat family protein (AHRD V3.3 *-* AT4G01860.2)	3.1	3.44	2.75	3.57	3.28	3.38	4.75	3.86	3.93	4.37	4.2	4.04	2.99	3.51	3.66	3.92	3.18	3.52	2.88	3	3.15
Solyc01g068075.1.1	Unknown protein	3.03	2.57	2.3	0.45	0.84	0.76	1.64	1.81	2.28	2.37	3.15	3.85	2.76	2.53	2.15	3.69	5.04	4.36	2.31	3.31	2.65
Solyc01g068080.4.1	NAD(P)-binding Rossmann-fold superfamily protein (AHRD V3.3 *** A0A2U1PJA8_ARTAN)	10.73	8.18	9.33	8.12	8.65	8.16	7.66	7.5	7.22	9.33	8.74	8.81	10.27	9.29	10.18	10.44	10.29	9.64	10.24	9.85	9.59
Solyc01g068100.4.1	Squamosa promoter binding protein12a	54.48	56.08	56.83	78.79	79.48	79.71	57	52.18	52.23	56.89	57.03	55.93	60.31	59.83	55.96	58.95	56.65	57.06	57.4	60.04	57.09
Solyc01g068120.5.1	Pectinesterase (AHRD V3.11 *-* tr|A0A2G3DHG5|A0A2G3DHG5_CAPCH)	0	0	0	0	0	0	0	0	0	0	0	0	0	0	0	0	0	0	0	0	0
Solyc01g068130.4.1	calcium/calcium/calmodulin-dependent Serine/Threonine-kinase (AHRD V3.3 *** AT2G47010.2)	15.36	15.59	16.66	30.07	28.8	28.88	21.24	19.24	21.87	20.55	19.54	20	16.54	16.28	16.13	16.38	16.42	14.56	14.78	12.96	12.45
Solyc01g068140.5.1	HXXXD-type acyl-transferase family protein (AHRD V3.11 *** tr|A0A2U1PGW7|A0A2U1PGW7_ARTAN)	5.16	5.56	6.29	4.64	5.85	5.54	5.4	5.53	4.65	5.61	6.19	5.99	5.35	5.74	5.63	6	5.51	5.12	5.27	5.18	4.82
Solyc01g068150.3.1	NEFA-interacting nuclear protein (AHRD V3.3 *** Q5XV94_ARATH)	19.13	15.15	18.69	16.75	15.8	15.07	17.32	18.5	17.16	19.8	21.41	20.55	19.66	18.62	18.98	19.18	17.13	16.87	16.32	17.37	19.02
Solyc01g068160.4.1	Pyridoxal phosphate (PLP)-dependent transferases superfamily protein (AHRD V3.3 *** A0A2U1MVH0_ARTAN)	14.94	14.85	16.36	13.83	13.75	15.44	18.76	16.24	17.76	16.94	17.23	18.35	18.69	17.45	17.27	17.27	18.74	16.84	16.42	16.65	16.64
Solyc01g068170.3.1	FK506-binding-like protein (AHRD V3.3 *-* Q93XY4_ARATH)	6.73	6.02	5.74	6.05	8.01	6.74	7.03	7	6.74	7.18	6.95	8.04	6.34	6.84	6.28	6.27	6.73	6.83	5.91	6.58	5.97
Solyc01g068180.3.1	Pentatricopeptide repeat-containing protein (AHRD V3.3 *** A0A2G2XRW7_CAPBA)	3.42	3.7	3.78	3.77	3.98	3.39	4.31	4.24	4.11	4.34	4.5	4.62	3.92	3.59	4.36	3.76	3.21	4.36	3.51	3.51	4.08
Solyc01g068190.3.1	high chlorophyll fluorescence 153 (AHRD V3.3 *** AT4G31560.1)	19.78	20.65	19.15	21.83	19.11	19.88	21.69	22.12	22.38	23.75	27.33	25.61	21.47	22.08	21.09	21.24	24.28	22.12	19.16	20.99	18.63
Solyc01g068200.4.1	Glycosyltransferase-like KOBITO.1	23.22	25.93	24.58	27.05	26.3	27.16	26.98	25.58	25.92	27.29	28.74	27.89	22.59	26.33	23.87	28.27	25.57	26.96	24.79	26.98	23.16
Solyc01g068210.3.1	Glutamate dehydrogenase (AHRD V3.3 *** A0A2I4GHF6_9ROSI)	32.91	33.36	31.96	31.51	30.64	31.25	30.78	32.42	30.22	32.12	34.62	32.63	32.32	34.3	33.97	32.96	32.45	29.43	32.46	32.29	32.06
[truncated: 32,691 more rows]

## Sheet: Table S2
Supplementary Table S2. Clustered DEGs by pairwise comparison among early response samples after sulfur treatment.
				Normalized expression (TPM)
Gene locus	Uniprot	KEGG	Description (ITAG4.1)	0h	1h	3h	6h	24h	Cluster #	TF/TR	classification	oscillation_gene
Solyc08g005870.2.1	A0A3Q7HGY8	101250614	R2R3MYB transcription factor 8	5.6	2.40667	4.68	3.77333	5.83333	1	TF	MYB	X
Solyc06g007160.5.1	A0A3Q7GMD6	-	Alternative NAD(P)H dehydrogenase mitochondrial-like (AHRD V3.11 *** tr|A0A2K3P845|A0A2K3P845_TRIPR)	51.6367	33.3767	25.4733	39.8067	45.9267	1	-	-	X
Solyc04g017720.3.1	-	101252867	Gibberellin regulated protein (AHRD V3.3 *** A0A2U1PE48_ARTAN)	122.327	21.3267	17.1567	59.9067	98.9767	1	-	-	X
Solyc05g005170.5.1	A0A3Q7GBH1	101246713	Pectin lyase-like superfamily protein (AHRD V3.11 *** tr|O22699|O22699_ARATH)	49.3433	16.8767	12.99	22.0767	47.1333	1	-	-	X
Solyc09g091000.5.1	A0A3Q7I801	101246666	Pathogenesis-related protein STH-2 (AHRD V3.11 *** sp|P17642|PRS2_SOLTU)	0.673333	0.613333	0.563333	1.17667	2.11667	1	-	-	X
Solyc08g005655.1.1	A0A7E6UST1	-	Alkyl transferase (AHRD V3.3 *** K7WQ45_SOLLC)	7.26	2.36667	6.85667	7.79667	7.78	1	-	-	X
Solyc12g039080.3.1	-	-	Leucine-rich repeat protein kinase family protein (AHRD V3.3 *-* A0A2U1Q5J5_ARTAN)	15.3533	8.46333	8.27	8.9	14.9567	1	-	-	X
Solyc12g088190.2.1	A0A3Q7JCH6	101252966	Amino acid permease (AHRD V3.3 *** A0A2K3NUE8_TRIPR)	4.13	1.55333	3.64667	2.14667	3.57333	1	-	-	O
Solyc11g066100.2.1	A0A3Q7IYI9	101255164	Heat shock protein 70 (AHRD V3.3 *** S8C6K2_9LAMI)	7.58	2.92333	1.65667	2.42333	8.84	1	-	-	O
Solyc05g026360.4.1	A0A3Q7GIN8	-	Pollen-specific protein SF.1	2.10333	1.07333	1.32	1.53	1.99333	1	-	-	X
Solyc10g007860.3.1	A0A3Q7IC09	101263254	Cytochrome P450 (AHRD V3.3 *** A0A200PPF3_9MAGN)	0.866667	0.443333	1.55333	1.34333	4.56	1	-	-	X
Solyc07g065230.1.1	-	-	Calcium-dependent lipid-binding domain-containing protein (AHRD V3.3 *-* A0A2K3LFN3_TRIPR)	8.19667	2.27333	5.88	2.93333	7.54	1	-	-	O
Solyc07g006040.3.1	A0A3Q7H3P5	-	DNA-directed RNA polymerase subunit beta (AHRD V3.3 *** AT4G30845.1)	25.4967	9.36	4.56	7.19667	26.8867	1	-	-	X
Solyc04g076845.1.1	A0A494G9H4	-	Basic helix-loop-helix (BHLH) DNA-binding superfamily protein (AHRD V3.3 *-* A0A2U1PS36_ARTAN)	13.6933	7.28333	9.07667	9.97333	15.3533	1	-	-	X
Solyc01g094110.3.1	-	-	11-S seed storage protein (AHRD V3.3 *** A0A2U1KM33_ARTAN)	1.98333	0.61	1.63667	0.99	1.46333	1	-	-	X
Solyc01g008930.4.1	A0A3Q7E952	-	AUREA phytochromobilin synthase	30.46	20.03	16.5267	18.2333	33.9267	1	-	-	O
Solyc00g500039.1.1	-	-	Ycf15 (AHRD V3.3 *-* A0A346JLD3_9ASTE)	9.14667	0	2.03	1.84	1.52333	1	-	-	X
Solyc07g043400.1.1	-	-	Unknown protein	548.303	408.343	672.967	356.41	745.817	1	-	-	X
Solyc12g160520.1.1	-	-	transmembrane protein Chr3:11246987-11247652 FORWARD LENGTH=221 201606 (AHRD V3.11 *-* AT3G29300.2)	5.29333	2.57333	3.45667	5.21667	5.51333	1	-	-	X
Solyc03g080100.4.1	A0A3Q7FJW9	-	Heavy metal-associated isoprenylated plant protein (AHRD V3.3 *** A0A2R6RSC8_ACTCH)	2.97	1.20333	1.49667	1.36333	2.44667	1	-	-	X
Solyc03g111700.3.1	-	101254186	Metallo-hydrolase/oxidoreductase superfamily protein (AHRD V3.3 *** A0A2U1M7M5_ARTAN),Pfam:PF13483	28.5667	16.1567	14.1767	20.89	25.7333	1	-	-	O
Solyc12g044260.2.1	A0A3Q7J9W9	-	2-hydroxyacid dehydrogenase (AHRD V3.3 *** A9CH04_AGRFC)	18.21	11.3067	8.26333	11.5633	15.9067	1	-	-	O
Solyc03g098710.1.1	A0A3Q7FP19	101244265	Kunitz-like protease inhibitor (AHRD V3.3 *** I6QIF0_HELAN)	12.0067	9.46333	20.46	17.8167	24.5167	1	-	-	X
Solyc09g074350.1.1	-	-	phosphopantothenoylcysteine decarboxylase subunit VHS3 (AHRD V3.3 -** XP_020426366.1)	4.78	2.02333	3.69333	2.23667	3.73	1	-	-	X
Solyc12g055980.1.1	-	-	Endoglucanase (AHRD V3.3 *-* A0A2G2VH75_CAPBA)	32.9467	11.7733	15.07	20.33	28.7767	1	-	-	X
Solyc00g500296.1.1	-	-	Photosystem II protein .1	15.6933	1.64	2.57	10.7067	8.51333	1	-	-	X
Solyc01g091050.5.1	A0A3Q7EL18	101247960	Pectinesterase (AHRD V3.11 *** tr|A0A2G2XP44|A0A2G2XP44_CAPBA)	25.26	16.4633	13.59	18.5733	19.76	1	-	-	X
Solyc10g009350.4.1	A0A3Q7ICV7	-	MAP kinase kinase kinase 73	2.00667	1.53333	1.12333	1.95667	2.28667	1	protein kinase	WNK_NRBP	X
Solyc06g011370.4.1	-	-	Chaperone protein ClpB (AHRD V3.3 *-* B2IUM0_NOSP7)	5.08667	4.09	2.56333	3.96667	6.23667	1	-	-	O
Solyc08g080040.4.1	A0A3Q7HVK9	-	2-oxoglutarate (2OG) and Fe(II)-dependent oxygenase superfamily protein (AHRD V3.3 *** F4J670_ARATH)	16.29	11.62	14.6167	16.3333	24.6533	1	-	-	X
Solyc01g094910.3.1	A0A3Q7EL21	543871	ferric-chelate reductase	3.87333	1.69333	3.09667	3.08	4.61667	1	-	-	O
Solyc04g081000.3.1	Q2UVA8	778307	Deficiens	6.85	5.35333	7.18667	5.68667	11.33	1	TF	MADS-MIKC	X
Solyc09g059240.3.1	A0A3Q7I3X1	101246085	Cytochrome P450 (AHRD V3.3 *** A0A2U1Q1Z2_ARTAN)	44.41	22.74	41.7033	31.1567	34.49	1	-	-	X
Solyc06g076670.3.1	A0A3Q7H414	-	RNA-binding (RRM/RBD/RNP motifs) family protein (AHRD V3.3 *-* A0A1P8AVT0_ARATH)	18.2467	7.51333	8.47	12.64	23.01	1	-	-	O
Solyc00g500228.1.1	-	-	Ribosomal protein L2 (AHRD V3.3 *** A0A290WL33_SOLLC)	1.03	0.89	0.916667	0.763333	1.56667	1	-	-	X
Solyc08g005333.1.1	A0A3Q7HGT2	-	Histidinol-phosphate aminotransferase, chloroplastic (AHRD V3.3 *** A0A2G2XLG4_CAPBA)	4.16	2.29667	2.94333	4.07667	4.79667	1	-	-	X
Solyc10g008830.2.1	A0A3Q7IQ04	-	GDSL esterase/lipase (AHRD V3.3 *** A0A2G3BD38_CAPCH)	4.47	2.30333	2.56	2.51	4.04	1	-	-	X
Solyc07g047710.3.1	A0A3Q7HA26	101256502	Glucan endo-1,3-beta-glucosidase.1	27.3767	18.11	14.9533	25.8267	26.7467	1	-	-	X
Solyc04g009980.4.1	A0A3Q7FZ59	-	Protein LIGHT-DEPENDENT SHORT HYPOCOTYLS 6 (AHRD V3.3 *** A0A2G3CE82_CAPCH)	2.72667	2.65333	1.98	2.38333	4.02	1	-	-	X
Solyc04g007470.3.1	A0A3Q7FVN1	-	Drought responsive Zinc finger protein	2.07	1.04667	1.26667	1.90667	2.72667	1	-	-	O
Solyc08g023660.3.1	A0A3Q7HK64	101245781	Kirola (AHRD V3.3 *** A0A1U8F0U0_CAPAN)	132.17	60.17	73.1	83.0033	77.25	1	-	-	X
Solyc09g075710.1.1	A0A3Q7I5X9	-	Alpha/beta-Hydrolases superfamily protein (AHRD V3.3 *** A0A2U1KC75_ARTAN)	8.26667	3.3	5.08	8.37	7.22	1	-	-	X
Solyc08g008360.3.1	-	-	UvrABC system protein C (AHRD V3.11 *** tr|A0A2P5ACF6|A0A2P5ACF6_PARAD)	3.55333	2.32667	4.07667	2.94333	5.00667	1	-	-	X
Solyc01g110600.2.1	-	-	Unknown protein	13.2867	6.71667	8.77333	9.93	11.7933	1	-	-	X
Solyc07g053390.1.1	-	-	Unknown protein	14.0267	9.73	22.4233	12.84	20.49	1	-	-	X
Solyc06g059970.4.1	A0A3Q7HQ79	-	TPI	9.37667	6.61333	8.7	9.01667	15.7933	1	TF	MADS-MIKC	X
Solyc02g077300.2.1	A0A3Q7FQ89	101245610	Peroxidase (AHRD V3.3 *** K4B8V7_SOLLC)	5.02	3.07667	1.09	3.06667	4.98	1	-	-	X
Solyc09g075590.1.1	-	104649338	leucine-rich repeat extensin-like protein.1	28.4967	18.6133	15.47	26.4467	25.3633	1	-	-	X
Solyc01g096740.4.1	A0A3Q7F6I3	-	Protein ZINC INDUCED FACILITATOR-LIKE.1	3.73667	3.34	4.63	2.97667	5.74	1	-	-	O
Solyc02g087040.1.1	A0A3Q7FAG2	101247279	RING/U-box superfamily protein (AHRD V3.3 *** A0A2U1N3Q0_ARTAN)	11.0433	7.05667	5.72667	8.50667	10.1233	1	-	-	X
Solyc02g071500.2.1	A0A3Q7F2F7	-	2-oxoglutarate (2OG) and Fe(II)-dependent oxygenase superfamily protein (AHRD V3.3 *** Q9SB33_ARATH)	1.45	1.50667	1.21	1.90667	2.59	1	-	-	X
Solyc08g067510.1.1	-	-	Non-specific lipid-transfer protein (AHRD V3.3 *** A0A1U8HFE5_CAPAN)	24.4867	14.02	13.6867	14.0067	28.9967	1	-	-	X
Solyc10g052530.1.1	-	-	Small auxin up-regulated RNA72	4.44	1.96667	1.92	3.24667	4.41333	1	-	-	X
Solyc08g066260.3.1	A0A3Q7HBR6	-	Serine decarboxylase (AHRD V3.3 *** A0A2G2VBA7_CAPBA)	9.49667	4.92333	4.87	5.86667	5.47333	1	-	-	X
Solyc07g043460.3.1	A0A3Q7EJG7	101255011	Cytochrome P450 (AHRD V3.3 *** A0A200PQ40_9MAGN)	173.46	152.187	267.077	129.753	243.463	1	-	-	O
Solyc03g082620.4.1	A0A3Q7FKF9	-	Metal-nicotianamine transporter YS.1	23.5833	13.19	11.5533	16.99	31.2833	1	-	-	O
Solyc04g011440.4.1	A0A3Q7FX57	-	ethylene-responsive heat shock protein cognate 70	2.84333	1.8	1.22333	1.42667	4.06667	1	-	-	O
Solyc02g089150.5.1	A0A3Q7F9I5	101252242	PI-PLC X domain-containing protein (AHRD V3.11 *** tr|A0A1U8FSV1|A0A1U8FSV1_CAPAN)	1.59667	0.93	0.743333	1.44	1.74	1	-	-	X
Solyc05g041390.1.1	A0A3Q7GK57	-	Unknown protein	3.68	2.78333	2.66667	3.59667	5.21333	1	-	-	X
Solyc02g092800.3.1	A0A3Q7FBJ4	-	metal transporter AY196092	27.5767	14.8033	24.7433	25.96	31.7667	1	-	-	X
Solyc03g116530.3.1	-	101250492	Lactoylglutathione lyase / glyoxalase I family protein (AHRD V3.3 *** A0A2U1MV65_ARTAN)	2.02667	2.7	1.48	1.95333	3.92333	1	-	-	X
Solyc11g071830.2.1	A0A3Q7J0I4	101259708	DnaJ protein like (AHRD V3.3 *** A0A2I0X6P9_9ASPA)	9.82667	5.71	6.22333	6.36333	12.1267	1	-	-	O
Solyc01g091260.3.1	-	-	myeloid leukemia factor (AHRD V3.3 *** AT2G45380.4)	35.4067	22.4233	9.17	9.53	67.5933	1	-	-	O
Solyc07g061800.5.1	A0A3Q7HE03	101255514	Heme-binding-like protein (AHRD V3.11 *** tr|A0A2I0X1C8|A0A2I0X1C8_9ASPA)	11.6667	3.54667	6.34	2.12	22.4033	1	-	-	X
Solyc12g006590.3.1	A0A3Q7J2Y1	-	Zinc finger protein (AHRD V3.3 *** A0A200PQI4_9MAGN)	5.65667	1.10667	3.55667	2.87333	4.52	1	-	-	X
Solyc06g073750.4.1	A0A3Q7H2W5	-	Glycosyl hydrolase family protein (AHRD V3.3 *** A0A2U1QCD6_ARTAN)	1.48333	1.27333	2.09	1.60333	5.88667	1	-	-	X
Solyc02g089520.2.1	A0A3Q7FBQ1	101245415	Zinc finger protein CONSTANS-LIKE 2 (AHRD V3.3 *** A0A2G3ABV8_CAPAN)	1.28	0.743333	0.486667	1.10667	1.58333	1	TF	C2C2-CO-like	X
Solyc06g150138.1.1	-	-	Unknown protein	16.65	7.89333	9.55333	9.02667	22.6267	1	-	-	O
Solyc03g098790.3.1	A0A3Q7FP33	-	cathepsin D inhibitor protein	5.13	5.13	13.07	10.0533	16.1233	1	-	-	X
Solyc06g005780.1.1	A0A3Q7GRI9	-	Non-specific lipid-transfer protein (AHRD V3.3 *** A0A0V0GS93_SOLCH)	62.3433	24.68	38.4133	37.7667	42.5633	1	-	-	X
Solyc02g087860.3.1	A0A3Q7F075	100301942	Transcription factor PRE5 (AHRD V3.3 *** A0A1U8FQB1_CAPAN)	20.55	5.04667	13.64	14.01	16.7633	1	TF	bHLH	X
Solyc06g036290.3.1	A0A3Q7HLX5	-	heat shock protein 90	27.5567	12.3733	9.4	10.4867	45.39	1	-	-	O
Solyc03g097560.3.1	-	-	Bidirectional sugar transporter SWEET (AHRD V3.3 *** A0A142DVI0_SOLTU)	0.783333	1.29667	0.663333	0.796667	1.97333	1	-	-	X
Solyc10g081340.1.1	A0A3Q7ILA6	101263562	protein PHYTOCHROME KINASE SUBSTRATE 4 (AHRD V3.3 *** A0A2I4E5I9_9ROSI)	5.37333	2.60667	2.48333	2.26	5.9	1	-	-	X
Solyc12g005880.2.1	A0A3Q7J2T4	101249433	Hexosyltransferase (AHRD V3.3 *** A0A2G3BMU2_CAPCH)	4.10333	2.15333	2.13667	2.41333	3.69333	1	-	-	O
Solyc09g089650.1.1	A0A3Q7I711	101243932	hypothetical protein (AHRD V3.3 *** AT1G04330.1)	14.0133	6.47333	7.70333	8.87333	13.79	1	-	-	X
Solyc09g072610.3.1	A0A3Q7I6K8	101251417	Long-chain-alcohol oxidase (AHRD V3.3 *** A0A2G2X4S2_CAPBA)	9.55333	4.21	5.04	5.24667	7.98667	1	-	-	X
Solyc09g008970.1.1	-	101245195	plant/protein (AHRD V3.3 *** AT3G10020.1)	9.55667	3.73	4.73	5.74	12.3233	1	-	-	X
Solyc07g054760.1.1	-	101254813	Wound-responsive family protein (AHRD V3.3 *** A0A2K3L288_TRIPR)	15.5633	7.18	15.5	14.9367	15.61	1	-	-	O
Solyc12g038130.1.1	-	104645074	hypothetical protein (AHRD V3.3 *** AT5G13620.1)	3.84667	1.71333	2.39	2.88	2.4	1	-	-	X
Solyc01g103990.3.1	A0A3Q7EQG9	101250254	T-complex protein .1	42.52	25.44	25.2367	23.4467	44.0333	1	-	-	O
Solyc04g080780.2.1	-	-	bell-like homeodomain protein 1	1.16	0.676667	0.946667	0.9	1.72667	1	TF	HB-BELL	X
Solyc03g025680.3.1	-	101252153	PA.1	15.02	7.76333	8.09	8.55333	10.7667	1	-	-	X
Solyc01g091430.2.1	-	-	ATP-dependent DNA helicase 2 subunit KU80 (AHRD V3.3 *-* A0A2G3AH96_CAPAN)	3.51333	2.02667	1.84	2.34667	2.61	1	-	-	X
Solyc10g047530.2.1	A0A3Q7IG10	101267854	Phototropic-responsive NPH3 family protein (AHRD V3.3 *** A0A2U1PJR6_ARTAN)	4.30667	3.02667	1.59	4.11	3.83667	1	-	-	X
Solyc10g018190.2.1	A0A3Q7J8B9	101246190	2-oxoglutarate (2OG) and Fe(II)-dependent oxygenase superfamily protein (AHRD V3.3 *** A0A2U1NR61_ARTAN)	43.6367	20.68	24.27	29.2233	29.5267	1	-	-	X
Solyc03g097320.3.1	A0A3Q7FMS4	101252856	RNA polymerase sigma factor sigA (AHRD V3.3 *** A0A2G2VB29_CAPBA)	15.04	6.46	7.29333	12.8033	12.2	1	-	-	X
Solyc11g012240.1.1	A0A3Q7IRR4	-	MBOAT (Membrane bound O-acyl transferase) family protein (AHRD V3.3 *** A0A2U1LYZ9_ARTAN)	3.25667	2.55333	3.45667	2.03667	4.5	1	-	-	X
Solyc10g085700.1.1	-	-	Aminotransferase-like, plant mobile domain-containing protein (AHRD V3.3 *-* A0A118K705_CYNCS)	1.57667	0.756667	0.71	1.60667	1.17	1	-	-	X
Solyc06g074020.2.1	K4C9C0	-	ovate family protein12	5.39667	2.75	3.31333	3.79667	3.80333	1	TF	OFP	X
Solyc12g087980.3.1	A0A3Q7JXQ5	-	HXXXD-type acyl-transferase family protein (AHRD V3.3 *** A0A2U1KHQ7_ARTAN)	3.27667	2.22667	1.73	2.12333	3.59667	1	-	-	X
Solyc03g111690.4.1	A0A3Q7FPN1	-	Pectate lyase (AHRD V3.3 *** A0A2G2ZW27_CAPAN)	80.1333	23.63	29.3733	27.0933	62.7833	1	-	-	X
Solyc06g076870.5.1	A0A3Q7H439	101258269	60S acidic ribosomal protein P0 (AHRD V3.11 *** tr|A0A2G2WNS6|A0A2G2WNS6_CAPBA)	4.45	3.84	4.83333	4.82333	9.69667	1	-	-	X
Solyc06g065940.5.1	-	-	protein FAR1-RELATED SEQUENCE 6-like (AHRD V3.11 *-* tr|A0A2I4ES98|A0A2I4ES98_9ROSI)	6.11667	3.84333	4.44667	6.91667	7.99667	1	-	-	X
Solyc09g082700.2.1	-	-	Early light-induced protein, chloroplastic (AHRD V3.3 *** A0A2G2W0Z1_CAPBA)	2.37333	1.01	1	1.42333	3.08333	1	-	-	X
Solyc09g082190.1.1	-	101246759	DUF1677 domain-containing protein (AHRD V3.3 *** A0A1Q3CNW8_CEPFO)	17.6367	8.03333	8.04	10.1533	13.9267	1	-	-	X
Solyc07g150120.1.1	-	-	Unknown protein	23.0567	10.6933	14.51	18.47	23.3467	1	-	-	O
Solyc03g093180.1.1	A0A3Q7FLC4	101259820	Peroxisomal membrane protein 11-4 (AHRD V3.3 *** A0A2G3CVP3_CAPCH)	22.5967	10.4733	6.47333	10.6733	20.1433	1	-	-	O
Solyc01g108540.3.1	A0A3Q7ESN2	-	Alpha/beta-Hydrolases superfamily protein (AHRD V3.3 *** A0A2U1KC75_ARTAN)	2.15333	1.1	2.56667	2.91333	3.24667	1	-	-	X
Solyc01g108900.5.1	A0A3Q7EUE4	-	Leucine-rich repeat (AHRD V3.11 *-* tr|A0A200R9L9|A0A200R9L9_9MAGN)	1.96	0.763333	0.956667	1.96	1.59667	1	-	-	X
Solyc07g041920.5.1	A0A3Q7H8G2	-	Cysteine protease (AHRD V3.11 *** tr|Q9LRI2|Q9LRI2_TOBAC)	6.64333	4.09667	5.56667	11.4033	13.1	1	-	-	X
Solyc06g007810.1.1	-	-	Pentatricopeptide repeat (AHRD V3.3 *** A0A200QAS6_9MAGN)	1.5	1.04333	1.98667	0.996667	1.66333	1	-	-	X
Solyc06g066540.1.1	A0A3Q7GXB5	101252194	Ethylene-responsive transcription factor (AHRD V3.3 *-* A0A2G2XMU8_CAPBA)	4.05	2.04333	2.54	2.88667	2.85	1	TF	AP2/ERF-ERF	X
Solyc01g094170.3.1	A0A3Q7F544	-	Digalactosyldiacylglycerol synthase 2, chloroplastic (AHRD V3.3 *** A0A1U8E3X1_CAPAN)	2.88667	2.46333	1.53	2.26333	3.64667	1	-	-	X
Solyc01g096750.1.1	K4B063	101248049	Argonaute4d	1.68333	1.73333	2.08333	1.67667	4	1	-	-	X
Solyc01g106400.3.1	A0A3Q7ERR3	101252727	Peptide-methionine (R)-S-oxide reductase (AHRD V3.3 *** A0A2G2W8Z3_CAPBA)	19.6933	12.4533	9.43333	18.73	20.1933	1	-	-	O
Solyc01g097240.3.1	P32045	544069	Pathogenesis-related protein 4 (AHRD V3.3 *** I6VW44_CAPAN)	2.01333	1.23333	2.43667	1.93333	3.31333	1	-	-	X
Solyc09g084460.3.1	A0A3Q7J2Q4	101247257	Protease inhibitor I (AHRD V3.3 *** Q07459_SOLTU)	39.8467	26.39	16.99	22.6967	61.47	1	-	-	X
Solyc01g086640.2.1	K4AY57	101260866	O-fucosyltransferase (AHRD V3.3 *** A0A2P5FQR3_TREOI)	12.6867	9.30667	6.07333	14.2367	12.6333	1	-	-	O
Solyc05g026470.2.1	-	-	Transcriptional corepressor LEUNIG (AHRD V3.3 *-* A0A2I0VVE3_9ASPA)	8.11333	7.58667	5.27667	7.14	11.0133	1	TR	LUG	X
Solyc09g008670.3.1	P25306	543983	threonine deaminase	1.24	1.09333	3.64667	2.46	7.24667	1	-	-	X
Solyc07g005210.3.1	Q38JE1	100736503	Outer membrane lipoprotein blc-like (AHRD V3.3 *** A0A2K3KEW8_TRIPR)	61.4533	30.47	39.88	34.7533	54.4133	1	-	-	O
Solyc06g083710.3.1	-	-	DENN domain-containing protein (AHRD V3.3 *** A0A1Q3CVA6_CEPFO)	2.48667	1.93667	1.95	1.64667	3.16333	1	-	-	X
Solyc10g084440.3.1	-	-	Dirigent protein 17 (AHRD V3.3 *** A0A2G3BG42_CAPCH)	12.3	5.96333	7.08667	6.77667	10.43	1	-	-	O
Solyc06g074090.3.1	A0A3Q7H0B6	101256596	7-dehydrocholesterol reductase (AHRD V3.3 *** A0A2G2WMN4_CAPBA)	55.32	47.6267	64.5467	35.1633	81.35	1	-	-	O
Solyc02g087120.4.1	A0A3Q7FW44	101250187	Protein ALTERED XYLOGLUCAN 4-like (AHRD V3.3 *-* A0A2G3D9F7_CAPCH)	1.35	0.673333	1.13333	0.8	1.64	1	-	-	X
Solyc06g062460.3.1	A0A3Q7HR53	101262125	bHLH transcription factor136	6.01667	5.94	6.13	8.27333	12.4333	1	TF	bHLH	X
Solyc10g047110.2.1	-	-	Peroxidase (AHRD V3.3 *** K4CZX5_SOLLC)	3.08	1.77667	1.65667	2.36667	2.01333	1	-	-	X
Solyc06g075260.3.1	-	101257482	vicilin-like seed storage protein isoform .1	2.52	1.11667	1.39667	2.05	2.56667	1	-	-	X
Solyc01g098820.3.1	A0A3Q7EPA0	101263169	Phototropic-responsive NPH3 family protein (AHRD V3.3 *** A0A1P8BAS4_ARATH)	3.47	1.39	1.65	1.49667	3.36667	1	-	-	X
Solyc09g008070.5.1	A0A3Q7ISP8	101266255	Cell division cycle protein 48-like protein (AHRD V3.11 *** tr|A0A2G3BJ43|A0A2G3BJ43_CAPCH)	2.64333	1.68667	1.49	1.86667	3.18	1	-	-	X
Solyc04g005320.3.1	K4BND8	101253992	MADS box transcription factor (AHRD V3.3 *** Q8L5F3_DAUCA)	1.93667	1.71	2.08	1.29333	2.88333	1	TF	MADS-MIKC	X
Solyc05g026570.3.1	A0A3Q7GJT3	101243784	Chlororespiratory reduction 3 (AHRD V3.3 *-* A0A0F7CZ71_9ROSI)	30.85	22.3167	16.1833	35.97	31.1133	1	-	-	O
Solyc09g160260.1.1	-	-	F-box protein (AHRD V3.11 *** tr|A0A2K3LAF5|A0A2K3LAF5_TRIPR)	3.9	1.64	3.6	2.15	2.93333	1	-	-	X
Solyc04g081870.5.1	A0A3Q7GBN2	543794	Expansin (AHRD V3.11 *** tr|K4BVR6|K4BVR6_SOLLC)	100.497	47.84	51.4333	63.6033	85.79	1	-	-	X
Solyc04g005250.4.1	A0A3Q7FWY0	-	cytosine-5 DNA methyltransferase1	3.49667	1.73333	1.37333	1.84333	3.3	1	-	-	X
Solyc10g079390.1.1	A0A3Q7IJY7	104644425	Transmembrane protein (AHRD V3.3 *** Q9M2K7_ARATH)	0.913333	0.946667	0.626667	1.08667	1.48667	1	-	-	X
Solyc02g077390.2.1	B6E0Y5	100240705	compound inflorescence	0.95	0.99	1.54	1.00333	1.91667	1	TF	HB-WOX	X
Solyc08g079750.3.1	A0A3Q7HT02	101257494	1-aminocyclopropane-1-carboxylate synthase (AHRD V3.3 *** Q6U5H3_ROSHC)	27.97	13.5233	12.0833	12.6267	27.17	1	-	-	O
Solyc12g008900.2.1	A0A3Q7J3L1	-	cytokinin oxidase6	1.22333	0.71	0.856667	0.82	4.25333	1	-	-	X
Solyc09g092130.3.1	H9BYP6	101055573	Sucrose phosphate synthase (AHRD V3.3 *** A0A0B5L7E2_LILDA)	3.43333	1.50667	0.976667	3.22	3.36667	1	-	-	O
Solyc11g022590.1.1	Q40129	544001	trypsin inhibitor-like protein precursor	87.73	60.9267	96.6067	79.6067	249.92	1	-	-	X
Solyc11g068890.3.1	A0A3Q7IAS1	101245724	Late embryogenesis abundant (LEA) hydroxyproline-rich glycoprotein family (AHRD V3.11 *** tr|Q9C568|Q9C568_ARATH)	23.6467	10.4767	17.3633	16.56	31.25	1	-	-	X
Solyc03g123540.3.1	A0A3Q7FUL5	101248279	17.4 kDa class III heat shock protein (AHRD V3.3 *** A0A2G3D1F4_CAPCH)	7.01333	2.99667	3.01333	5.20667	6.87333	1	-	-	X
Solyc03g007890.3.1	A0A3Q7FGG9	-	class 2 small heat shock protein Le-HSP17.6	22.75	10.5133	7.76667	14.2967	25.57	1	-	-	O
Solyc01g101260.2.1	-	-	hypothetical protein (AHRD V3.3 --* AT5G26620.1)	5.51	2.49667	3.04667	3.59	4.32333	1	-	-	X
Solyc07g065920.4.1	A0A3Q7HIZ9	-	Heavy metal-associated isoprenylated plant protein .1	2.69	1.62333	2.71	3.54	3.62667	1	-	-	X
Solyc06g061090.3.1	-	-	TLDc domain protein (AHRD V3.3 *** Q682Q6_ARATH)	28.1667	16.08	12.9	22.0967	27.6133	1	-	-	O
Solyc01g010770.4.1	-	101250039	Hypersensitive-induced response protein (AHRD V3.11 *** tr|Q6UNT3|Q6UNT3_CUCSA)	2.01333	2.17333	1.06	2.62	2.63667	1	-	-	X
Solyc02g089200.4.1	A0A3Q7FBK0	-	TM29	7.67	5.66333	8.31667	6.16667	13.49	1	TF	MADS-MIKC	X
Solyc08g005880.4.1	A0A3Q7HH26	-	Protein DETOXIFICATION (AHRD V3.3 *** A0A200QTG9_9MAGN)	1.07333	0.84	0.936667	0.766667	1.50667	1	-	-	X
Solyc08g081390.4.1	A0A3Q7HUC4	-	Phosphoglycerate mutase-like protein AT74 (AHRD V3.3 *** A0A2G3ADV8_CAPAN)	22.9933	13.93	11.6533	14.6633	19.8933	1	-	-	O
Solyc04g082050.3.1	-	-	Cellular retinaldehyde-binding/triple function, C-terminal (AHRD V3.3 *** B6SN40_MAIZE)	12.15	3.55	8.71	13.0867	12.05	1	-	-	O
Solyc08g080750.5.1	-	101262941	LURP-one-like protein (AHRD V3.11 *** tr|A0A1P8AWJ7|A0A1P8AWJ7_ARATH)	14.3367	7.23667	7.42	8.78667	9.55	1	-	-	O
Solyc01g109690.1.1	A0A3Q7FDR5	-	Protein RADIALIS-like 6 (AHRD V3.3 *** A0A2G2XX78_CAPAN)	32.24	16.2467	10.67	17.0967	28.2833	1	TF	MYB-related	X
Solyc01g096340.3.1	A0A3Q7ELW2	101263158	Small auxin up-regulated RNA2	33.5867	16.3533	26.0133	27.85	29.1867	1	-	-	O
Solyc12g044270.2.1	A0A3Q7J959	101268846	Rop guanine nucleotide exchange factor 9 (AHRD V3.3 *** A0A2G3BHY6_CAPCH)	2.99333	1.54667	2.09	1.49667	3.3	1	-	-	X
Solyc06g066420.5.1	-	-	Oxidative stress 3 (AHRD V3.11 *-* tr|A0A2K3PRT1|A0A2K3PRT1_TRIPR)	1.92667	0.92	0.906667	1.42667	1.17667	1	-	-	X
Solyc06g059860.3.1	-	101243720	patatin-like phospholipase domain protein (AHRD V3.3 *** AT1G76980.1)	5.64333	2.41333	2.98333	3.02	5.83667	1	-	-	X
Solyc09g015000.4.1	A0A3Q7HZL2	-	Class I heat shock protein (AHRD V3.3 *** A0A2K3KSJ8_TRIPR)	6.2	4.25667	3.48667	4.24333	8.54667	1	-	-	O
Solyc01g112130.5.1	-	-	Flavin-containing monooxygenase (AHRD V3.11 *-* tr|A0A1U8E9P1|A0A1U8E9P1_CAPAN)	6.92667	3.56	4.17	4.60333	4.99	1	-	-	X
Solyc05g018880.1.1	A0A3Q7GJV7	101249640	Amine oxidase (AHRD V3.3 *** A0A200PSW8_9MAGN)	6.13333	2.92333	4.85333	3.85667	6.02667	1	-	-	X
Solyc08g066890.4.1	A0A3Q7HNQ7	-	bark storage protein A-like (AHRD V3.3 *** A0A2I4E5T4_9ROSI)	4.79667	4.26667	4.78667	3.49667	6.79	1	-	-	X
Solyc09g082150.1.1	-	-	Heat shock protein (AHRD V3.3 *** Q8VY73_ARATH)	6.47667	6.05333	3.99333	6.19333	7.77333	1	-	-	X
Solyc12g007160.2.1	A0A3Q7J3E0	101263191	ABI family (AHRD V3.3 *** A0A2U1KK95_ARTAN)	23	16.1833	13.0667	16.7433	27.9833	1	-	-	X
Solyc07g043490.1.1	A0A3Q7H9C9	100736528	Glycosyltransferase (AHRD V3.3 *** P93789_SOLTU)	119.78	104.96	169.707	84.1	157.97	1	-	-	O
Solyc06g066020.3.1	G9HPX6	101055556	auxin-regulated IAA36	2.12	1.26333	2.54	1.95333	2.81667	1	TR	AUX/IAA	X
Solyc12g006220.3.1	-	101257044	PGPS/D10 (AHRD V3.3 *** Q9ZTM9_PETHY)	8.29	3.67333	4.81333	8.57667	8.91333	1	-	-	X
Solyc07g051940.5.1	A0A3Q7HAT2	-	Sesquiterpene synthase (AHRD V3.11 *** tr|G8H5N2|G8H5N2_SOLHA)	1.68	0.723333	0.983333	1.12333	1.16667	1	-	-	X
Solyc02g062130.5.1	-	-	Ferredoxin--NADP reductase, chloroplastic (AHRD V3.11 *** tr|K4B6A3|K4B6A3_SOLLC)	8.79	4.48	3.22333	5.94	11.2767	1	-	-	O
Solyc11g066830.2.1	A0A3Q7IZ81	101245917	Zinc finger transcription factor 68	59.6033	34.9333	35.89	54.3367	72.6533	1	-	-	X
Solyc05g014000.5.1	A0A3Q7GFD0	101252082	Pectate lyase (AHRD V3.11 *** tr|A0A2G3B8Z4|A0A2G3B8Z4_CAPCH)	32.3233	15.7167	17.1833	22.4733	34.8033	1	-	-	X
Solyc09g010960.3.1	-	-	WRKY transcription factor 49	3.05333	1.13667	2.58667	2.23333	3.58667	1	TF	WRKY	X
Solyc09g015140.2.1	-	101258482	ATP-dependent DNA helicase (AHRD V3.3 *** A0A2G3C774_CAPCH)	2.38	1.21333	1.42667	1.55333	2.09	1	-	-	X
Solyc07g018230.2.1	-	-	Protein YIPF (AHRD V3.3 *** A0A2G3BKA5_CAPCH)	5.83	5.08	3.11667	5.08667	4.85	1	-	-	X
Solyc07g017610.3.1	A0A3Q7H8R6	101261722	Saccharopine dehydrogenase / Homospermidine synthase (AHRD V3.3 *** A0A200PV89_9MAGN)	1.59667	0.966667	1.28667	1.51333	2.12333	1	-	-	O
Solyc10g048030.2.1	A0A3Q7IG93	101262669	MLP-like protein 43 (AHRD V3.3 *** A0A2U1KXS7_ARTAN)	70.3733	34.9333	47.37	45.47	45.3	1	-	-	X
Solyc09g007270.3.1	A0A3Q7IS88	101258987	Ascorbate peroxidase (AHRD V3.3 *** Q42941_TOBAC)	4.04333	3.92667	3.22	3.16667	6.03333	1	-	-	O
Solyc11g066400.1.1	-	101265309	Zinc finger protein (AHRD V3.3 *** A0A200R5F9_9MAGN)	2.25	1.12667	0.926667	1.48	1.61667	1	TF	C2H2	X
Solyc09g065660.4.1	A0A3Q7I404	-	Heat shock transcription factor (AHRD V3.3 *-* A0A1Y1I763_KLENI)	2.11	0.243333	0.376667	1.15	4.67	1	TF	HSF	X
Solyc06g011400.2.1	-	-	Chaperone protein ClpB (AHRD V3.3 *** B2IUM0_NOSP7)	10.5667	7.66667	5.04333	7.73	13.6867	1	-	-	O
Solyc04g074810.4.1	A0A3Q7G8Q1	-	Basic helix-loop-helix (BHLH) DNA-binding superfamily protein (AHRD V3.3 *-* A0A2U1PPA1_ARTAN)	10.33	7.38333	6.50333	7.94	12.8567	1	TF	bHLH	X
Solyc10g075090.3.1	-	544034	Non-specific lipid-transfer protein (AHRD V3.3 *** K4D1V1_SOLLC)	5.92333	3.74333	5.23667	8.53667	9.82333	1	-	-	X
Solyc10g084400.2.1	-	-	Glutathione S-transferase (AHRD V3.3 *** Q76KW1_PEA)	16.7633	11.38	12.7333	10.6	21.14	1	-	-	X
Solyc04g081250.1.1	A0A3Q7GBT9	101257659	Small auxin up-regulated RNA51	6.55	2.69	6.64333	6.26667	7.33	1	-	-	X
Solyc04g015540.1.1	A0A3Q7FY97	-	fission regulator-like protein (AHRD V3.3 *-* AT3G57500.1)	6.36667	3.71	6.46333	4.61	8.08667	1	-	-	X
Solyc02g069490.4.1	A0A0C6G3Q8	101244831	Delta(24)-sterol reductase (AHRD V3.3 *** A0A2G2XDD5_CAPBA)	340.94	265.587	472.12	166.717	476.63	1	-	-	O
Solyc12g006530.2.1	A0A3Q7J332	-	Terpene cyclase/mutase family member (AHRD V3.3 *** A0A2G3BN05_CAPCH)	2.43333	0.916667	1.18667	1.36333	2.4	1	-	-	O
Solyc03g044480.3.1	A0A3Q7G659	101245735	Cyclin-dependent kinase inhibitor.1	10.2567	5.06	4.92	7.17	10.1	1	-	-	X
Solyc00g500083.1.1	-	-	Ycf15 (AHRD V3.3 *-* A0A346JLD3_9ASTE)	9.14667	0	2.03	1.84	1.52333	1	-	-	X
Solyc09g065560.3.1	A0A3Q7I499	101264062	Sulfate transporter (AHRD V3.3 *** Q70BL1_BRAOL)	19.91	7.1	11.71	11.62	20.0833	1	-	-	O
Solyc03g121420.4.1	A0A3Q7GL56	-	Inorganic pyrophosphatase.1	8.84333	6.99333	5.02667	7.89333	10.3933	1	-	-	X
Solyc07g055560.4.1	A0A3Q7HG83	-	Cytochrome (AHRD V3.3 *** A0A2G3C1F9_CAPCH)	10.0367	1.70333	3.50333	1.07	9.15667	1	protein kinase	RLK-Pelle_SD-2b	O
Solyc08g059700.2.1	A0A3Q7HLG8	101252800	histone acetyltransferase (AHRD V3.3 *** AT4G32295.1)	4.1	1.75667	2.71	2.26333	4.17	1	-	-	X
Solyc10g007660.3.1	A0A3Q7IBW8	101263854	CASP-like protein (AHRD V3.3 *** A0A2I4EBH2_9ROSI)	1.64333	1.01333	1.33	1.13	2.6	1	-	-	X
Solyc01g044558.1.1	-	-	Cyclin-A1.1	1.30333	0.673333	0.946667	1.36667	1.67	1	-	-	O
Solyc12g088170.2.1	B5M6H1	100191129	HXXXD-type acyl-transferase family protein (AHRD V3.3 *** F4JBC7_ARATH)	24.9667	19.7667	22.6633	21.7067	41.37	1	-	-	X
Solyc09g084450.3.1	A0A3Q7I868	101247557	Protease inhibitor I (AHRD V3.3 *** Q07459_SOLTU)	19.9033	13.78	21.3667	17.84	43.9967	1	-	-	X
Solyc07g053640.1.1	-	101252504	Arabinogalactan-protein (AHRD V3.3 *-* Q41256_NICAL)	97.5533	43.7067	54.8467	60.9433	84.32	1	-	-	X
Solyc12g017430.4.1	-	-	ENTH/ANTH/VHS superfamily protein (AHRD V3.11 *-* tr|A0A2U1N0Z9|A0A2U1N0Z9_ARTAN)	2.63	1.39333	1.34	2.24667	2.47667	1	-	-	O
Solyc06g150136.1.1	-	-	RING/U-box superfamily protein (AHRD V3.3 *-* A0A2U1Q188_ARTAN)	4.03667	1.72667	2.91333	2.31667	3.78	1	-	-	X
Solyc05g007830.3.1	A0A3Q7GDR9	543795	expansin12	208.127	77.4333	119.013	199.777	206.447	1	-	-	X
Solyc02g071100.3.1	A0A3Q7F286	-	Purine permease (AHRD V3.3 *** A0A2U1LZ22_ARTAN),Pfam:PF16913	18.4033	9.30667	11.3533	12.7933	17.49	1	-	-	X
Solyc10g085870.1.1	A0A3Q7IN36	101261675	Glycosyltransferase (AHRD V3.3 *** A0A328CX74_9ASTE)	22.2533	3.00333	2.28667	2.12667	22.1167	1	-	-	O
Solyc08g078700.3.1	P81161	-	Mitochondrial small heat shock protein (AHRD V3.11 *** tr|O80432|O80432_SOLLC)	2.01667	1.08	1.34333	2.04	4.58333	1	-	-	O
Solyc02g091520.3.1	A0A3Q7FAV1	101255351	Calcium-dependent lipid-binding (CaLB domain) family protein (AHRD V3.3 *** A0A2U1LMA8_ARTAN)	7.91333	4.03333	7.04	7.75	7.92667	1	-	-	X
Solyc04g007010.3.1	A0A3Q7FYR5	101266326	Sn-2 protein (AHRD V3.3 *** Q39467_CAPAN)	101.657	47.91	56.77	65.1467	66.3167	1	-	-	X
Solyc00g500301.1.1	-	-	Ycf15 (AHRD V3.3 *-* A0A346JLD3_9ASTE)	9.14667	0	2.03	1.84	1.52333	1	-	-	X
Solyc04g078195.1.1	-	-	Gibberellin-regulated protein (AHRD V3.3 *** K0E174_POPTO)	65.7467	35.3433	49.9667	64.49	77.9667	1	-	-	O
Solyc06g061027.1.1	-	-	Cytochrome P450 (AHRD V3.3 *** A0A200PQ40_9MAGN)	489.727	341.307	589.64	336.3	675.02	1	-	-	O
Solyc05g009270.4.1	-	-	3-ketoacyl-CoA synthase (AHRD V3.3 *** A0A2G3B5Z8_CAPCH)	26.0833	10.8467	12.8667	21.36	23.47	1	-	-	X
Solyc09g009580.4.1	A0A3Q7HXG0	-	Fatty acyl-CoA reductase (AHRD V3.3 *** A0A2G2YPA8_CAPAN)	1.51333	1.12667	1.11667	0.893333	2.21667	1	-	-	X
Solyc02g071090.3.1	A0A3Q7F460	101262171	Purine permease (AHRD V3.3 *** A0A2U1LZ22_ARTAN),Pfam:PF16913	4.83667	1.87667	2.44	2.07333	3.68	1	-	-	X
Solyc07g043420.3.1	Q40131	544002	2-oxoglutarate-dependent dioxygenase 2	1461.17	1121.68	1885.82	912.353	2190.81	1	-	-	X
Solyc02g079370.3.1	A0A3Q7F4J7	101265894	cyclinD6_3	23.1067	17.0067	13.49	15.0933	27.87	1	-	-	X
Solyc06g074320.3.1	A0A3Q7H0D9	101251993	Transcription factor TGA2 (AHRD V3.3 *** A0A2G3CAK2_CAPCH)	0.82	0.7	1.09	0.983333	2.35	1	TF	bZIP	X
Solyc06g005070.4.1	-	-	Major facilitator superfamily protein (AHRD V3.11 *** tr|A0A1P8AQH5|A0A1P8AQH5_ARATH)	2.71333	0.91	0.946667	1.49667	2.33	1	-	-	X
Solyc09g075470.2.1	-	101264671	DnaJ-like protein subfamily B member 6 (AHRD V3.3 *** A0A2G2W0L3_CAPBA)	6.82	1.56333	1.37	0.99	6.82	1	-	-	O
Solyc08g080540.3.1	A0A3Q7HTF6	101267632	Heat stress transcription factor B-2b (AHRD V3.3 *** A0A2G3DB98_CAPCH)	4.99	1.49333	2.06	2.59	4.83667	1	TF	HSF	O
Solyc04g014470.3.1	A0A3Q7FZQ2	101268562	R2R3MYB transcription factor 20	2.14	0.64	1.16667	1.48333	2	1	TF	MYB	X
Solyc12g055970.3.1	-	-	Endoglucanase (AHRD V3.3 *** A0A2G3B3J7_CAPCH)	33.7567	14.6367	17.8033	23.4133	34.1367	1	-	-	O
Solyc03g115230.3.1	A0A3Q7FQU3	101254583	Solanum lycopersicum heat shock protein	12.2667	5.33667	3.3	6.76667	15.63	1	-	-	O
Solyc05g018410.3.1	A0A3Q7GEV3	-	3-hydroxyisobutyryl-CoA hydrolase-like protein mitochondrial-like (AHRD V3.3 *** A0A2K3MN72_TRIPR)	1.74667	0.73	0.81	1.18667	1.64333	1	-	-	X
Solyc06g069880.1.1	A0A3Q7H167	101252996	protein PHYTOCHROME KINASE SUBSTRATE 3-like (AHRD V3.3 *** A0A2I4FQS5_9ROSI)	14.6567	6.62333	12.6833	10.7133	11.1967	1	-	-	X
Solyc03g013440.5.1	A0A3Q7FE67	101264793	Amino acid transporter (AHRD V3.11 *-* tr|A0A200QES2|A0A200QES2_9MAGN)	4.53333	3.21	2.03	3.79	4.27333	1	-	-	X
Solyc03g020070.5.1	-	-	Proteinase inhibitor type-2 (AHRD V3.11 *** tr|A0A2G2XU31|A0A2G2XU31_CAPAN)	14.3833	6.89667	9.35333	9.08667	12.0967	1	-	-	X
Solyc09g008550.4.1	A0A3Q7HYT3	-	NC.1	9.32	5.19	4.76667	7.69	9.15333	1	-	-	X
Solyc04g014480.3.1	A0A3Q7G024	101268271	15.7 kDa heat shock protein, peroxisomal (AHRD V3.3 *** A0A1U8GLK8_CAPAN)	5.64333	2.1	2.74	5.08333	8.47667	1	-	-	O
Solyc01g008780.3.1	A0A3Q7E961	101259869	Phospholipase A2 family protein (AHRD V3.3 *** AT4G29070.2)	54.49	29.8533	23.49	30.41	54.16	1	-	-	O
Solyc06g069820.5.1	-	101254212	DUF674 family protein (AHRD V3.11 *** tr|A0A2K3NL09|A0A2K3NL09_TRIPR)	21.9633	16.65	9.53333	15.79	33.3567	1	-	-	O
Solyc07g054780.1.1	-	544070	Wound induced protein (AHRD V3.3 *** Q04129_SOLLC)	48.74	23.9067	30.2267	30.5833	43.5567	1	-	-	X
Solyc03g112010.5.1	A0A3Q7FRU3	-	Cytochrome P450 71A6 (AHRD V3.11 *** tr|A0A2G3CY69|A0A2G3CY69_CAPCH)	19.73	7.29667	8.88667	6.03	19.3333	1	-	-	O
Solyc01g109700.3.1	A0A3Q7EUU6	101252729	bHLH transcription factor 010	60.2433	30.5867	41.2067	49.7033	49.1633	1	TF	bHLH	X
Solyc07g008570.3.1	A0A3Q7H7N4	-	Purple acid phosphatase (AHRD V3.3 *** A0A2G2WCI9_CAPBA)	21.1733	13.2533	21.6967	26.5367	32.06	1	-	-	X
Solyc08g005100.3.1	-	101268014	PLATZ transcription factor family protein (AHRD V3.3 *** F4IEB6_ARATH)	3.17	0.903333	1.52333	1.28	2.05	1	TF	PLATZ	O
Solyc04g072760.3.1	A0A3Q7GZV4	-	Sulfate transporter (AHRD V3.3 *** S6A1Z9_NICAT)	2.93	1.30333	0.38	1.44	2.70667	1	-	-	X
Solyc01g110590.5.1	A0A3Q7ETP7	-	SAUR-like auxin-responsive protein family (AHRD V3.11 *** tr|A0A2U1L7D7|A0A2U1L7D7_ARTAN)	9.65333	3.13667	4.37333	4.06	6.26667	1	-	-	X
Solyc03g044600.2.1	-	-	Unknown protein	4.66	2.52333	4.90333	3.87667	5.28667	1	-	-	X
Solyc09g014400.3.1	A0A3Q7I0T3	101251213	Phosphoglucan, water dikinase, chloroplastic (AHRD V3.3 *-* A0A1J3J5B0_NOCCA)	26.6433	13.69	15.06	15.8067	26.4367	1	-	-	O
Solyc02g038805.1.1	A0A3Q7EQ96	-	RING/U-box superfamily protein (AHRD V3.3 *** A0A2U1LB75_ARTAN)	2.16667	0.986667	1.34667	1.16333	2.06333	1	-	-	X
Solyc10g024495.1.1	-	-	Cyclin-A1.1	6.67333	3.39	2.68333	4	4.94333	1	-	-	X
Solyc05g006920.4.1	A0A3Q7GCB3	101254689	Protein NRT1/ PTR FAMILY 2.13 (AHRD V3.3 *** A0A1U8EVJ4_CAPAN)	11.3467	4.57	9.62	7.96333	10.8733	1	-	-	X
Solyc04g072160.3.1	A0A3Q7G7G8	544222	ripening regulated protein DDTFR8	19.6233	13.42	10.1367	9.97667	32.6867	1	-	-	O
Solyc02g082850.3.1	A0A3Q7F8F7	101253958	Serine acetyltransferase 2 (AHRD V3.3 *** A0A2G3D7B8_CAPCH)	10.62	6.38667	5.23333	9.57333	10.2267	1	-	-	O
Solyc11g005340.3.1	-	-	Plastid-lipid associated protein PAP / fibrillin family protein (AHRD V3.3 *** F4KFC4_ARATH)	29.4567	19.95	15.1333	23.08	28.3233	1	-	-	O
Solyc02g085220.4.1	A0A3Q7F7E3	-	Vacuolar sorting protein 39 (AHRD V3.3 *** A0A2U1PI44_ARTAN)	5.35	3.93333	2.70667	5.34	5.33333	1	-	-	O
Solyc05g052280.3.1	A0A3Q7GNU8	101264425	Peroxidase (AHRD V3.3 *** K4C1Q9_SOLLC)	0.976667	0.756667	1.16333	1.35333	1.77667	1	-	-	X
Solyc05g049980.3.1	A0A3Q7GMT7	-	Pectin lyase-like superfamily protein (AHRD V3.3 *** A0A1I9LS88_ARATH)	58.68	34.93	27.4933	26.8333	67	2	-	-	O
Solyc07g006855.2.1	A0A3Q7H740	-	CASP-like protein (AHRD V3.3 *** A0A218XHD9_PUNGR)	7.12333	4.49667	4.03	2.79667	5.83333	2	-	-	O
Solyc05g053850.3.1	Q84XK9	101254900	Protein FLOWERING LOCUS T (AHRD V3.3 *** A0A2G3CJ17_CAPCH)	18.1633	10.3967	4.14	5.94667	14.8867	2	-	-	X
Solyc11g072110.2.1	A0A3Q7J189	-	2-oxoglutarate (2OG) and Fe(II)-dependent oxygenase superfamily protein (AHRD V3.3 *** A0A2U1Q1F3_ARTAN)	45.4067	36.9067	27.2667	26.31	53.2933	2	-	-	O
Solyc12g096020.3.1	A0A3Q7JCK0	-	Protein phosphatase 2c (AHRD V3.3 *** F8WL78_CITUN)	48.04	29.0267	21.1867	15.2467	48.2833	2	-	-	O
Solyc03g013240.5.1	-	-	lysine-tRNA ligase Chr3:16831-18782 REVERSE LENGTH=455 201606 (AHRD V3.11 *** AT3G01060.1)	20.7067	14.6533	11.5167	10.7	19.7033	2	-	-	O
Solyc07g006670.1.1	-	101253503	HXXXD-type acyl-transferase family protein (AHRD V3.3 *** F4JBC7_ARATH)	4.50333	1.55	0.586667	0.19	4.77667	2	-	-	X
Solyc11g065070.2.1	A0A3Q7IXX4	101263871	Hydroxymethylglutaryl-CoA lyase, mitochondrial (AHRD V3.3 *** A0A2G3B9F8_CAPCH)	31.8	25.0567	19.65	17.5833	32.5733	2	-	-	O
Solyc12g087840.1.1	A0A3Q7JCB3	101247705	RING/U-box superfamily protein (AHRD V3.3 *-* A0A2U1LC40_ARTAN)	6.81	3.87	3.63	2.49	5.22333	2	-	-	O
Solyc10g083990.2.1	-	101245308	D-tagatose-1%2C6-bisphosphate aldolase subunit (AHRD V3.3 *** AT2G36895.1)	48.89	33.4933	21.62	27.1933	46.3633	2	-	-	X
Solyc06g084140.4.1	A0A3Q7H240	-	Sulfate transporter (AHRD V3.3 *** Q70BL1_BRAOL)	46.91	25.27	26.1033	17.8467	41.38	2	-	-	O
Solyc10g018530.2.1	A0A3Q7ID12	-	DNA mismatch repair protein MutS (AHRD V3.3 *** A0A200QBI0_9MAGN)	11.5367	8.59667	6.64667	6.34	12.1067	2	-	-	X
Solyc03g116280.3.1	A0A3Q7FUB2	-	2-oxoglutarate (2OG) and Fe(II)-dependent oxygenase superfamily protein (AHRD V3.3 *-* F4J670_ARATH)	42.61	22.0467	18.1967	15.16	35.0167	2	-	-	X
Solyc10g083940.1.1	A0A3Q7IMZ7	101244136	Major facilitator superfamily (AHRD V3.3 *** A0A2U1KPS1_ARTAN)	10.3967	5.45	5.08	3.18667	8.20333	2	-	-	X
Solyc02g089540.3.1	Q2VY10	778253	CONSTANS 1	41.0367	19.59	3.91667	1.27667	38.5167	2	TF	C2C2-CO-like	O
Solyc05g050550.5.1	-	-	hypothetical protein Chr5:21505319-21506329 FORWARD LENGTH=245 201606 (AHRD V3.11 *** AT5G53030.1)	29.5467	17.6533	12.7633	12.05	29.3467	2	-	-	X
Solyc07g061760.4.1	A0A3Q7HG94	-	Ankyrin repeat (AHRD V3.11 *** tr|A0A200Q4D4|A0A200Q4D4_9MAGN)	1.76667	1.08	1.22667	0.69	1.47333	2	-	-	X
Solyc12g056620.2.1	A0A3Q7JB63	101259223	Chlorophyll a/b binding protein domain-containing protein (AHRD V3.3 *-* A0A2U1PDX9_ARTAN)	5.47333	3.63333	2.88	3.47667	3.26	2	-	-	O
Solyc09g089720.4.1	A0A3Q7I291	-	2-oxoglutarate (2OG) and Fe(II)-dependent oxygenase superfamily protein (AHRD V3.11 *** tr|A0A2U1NTU8|A0A2U1NTU8_ARTAN)	15.2233	7.97333	4.21333	3.02667	15.4733	2	-	-	O
Solyc12g099930.2.1	G8Z261	101055519	Serine--glyoxylate aminotransferase (AHRD V3.3 *** A0A2G2YAX9_CAPAN)	725.01	449.567	222.643	207.74	682.62	2	-	-	X
Solyc11g006710.2.1	A0A3Q7IPR2	101245518	Cationic amino acid transporter (AHRD V3.3 *** S8DTC6_9LAMI)	6.23667	3.57333	3.88333	2.66667	3.45667	2	-	-	X
Solyc09g060100.3.1	A0A3Q7IYX1	101255624	transmembrane protein (AHRD V3.3 *** AT4G13150.1)	22.4	13.87	8.62	7.89667	20.76	2	-	-	O
Solyc05g007880.4.1	A0A3Q7GDS7	101248009	cyclic dof factor 2-like (AHRD V3.3 *** A0A2I4E3P6_9ROSI)	18.3533	4.08	1.09333	0.493333	21.16	2	TF	C2C2-Dof	O
Solyc03g082610.1.1	A0A3Q7FMQ3	104646389	Senescence regulator S40 (AHRD V3.3 *** A0A200QWC0_9MAGN)	79.1467	35.3833	36.6067	20.3033	67.08	2	-	-	O
Solyc04g016430.3.1	I0IUQ8	100874535	Cytokinin dehydrogenase.1	2.38667	1.56	1.51667	1.22	1.93667	2	-	-	X
Solyc02g077130.2.1	A0A3Q7F3V8	-	GDSL esterase/lipase (AHRD V3.3 *** A0A2G3D516_CAPCH)	5.04333	2.46	2.26667	1.32333	3.49333	2	-	-	X
Solyc09g014220.3.1	A0A3Q7HYC0	-	Major facilitator superfamily protein (AHRD V3.3 *** A0A1P8AP16_ARATH)	1.12667	0.936667	0.883333	0.743333	1.46667	2	-	-	X
Solyc05g049990.4.1	A0A3Q7HEF4	-	Heavy metal-associated isoprenylated plant protein (AHRD V3.3 *-* A0A2R6R9M9_ACTCH)	13.7033	6.52333	3.10333	2.16333	11.2567	2	-	-	O
Solyc09g083390.3.1	A0A3Q7J2P0	101245795	zinc knuckle (CCHC-type) family protein (AHRD V3.3 *-* AT5G43630.4)	30.5433	15.46	9.87333	5.86	26.0167	2	-	-	O
Solyc10g007110.3.1	A0A3Q7J620	-	Tyrosine aminotransferase (AHRD V3.3 *** A0A1U8EFD5_CAPAN)	40.3267	19.6033	9.78	6.34	37.0367	2	-	-	O
Solyc01g102610.3.1	A0A3Q7EQX6	101246763	Ferric reduction oxidase 6 (AHRD V3.3 *** A0A2G3BUN6_CAPCH)	67.4667	20.91	12.7733	6.15667	51.2867	2	-	-	O
Solyc01g014105.1.1	-	-	IRK-interacting protein (AHRD V3.3 *** A0A2I4FH54_9ROSI)	19.97	12.4967	10.1033	9.19	19.3567	2	-	-	O
Solyc06g067980.3.1	-	101265833	repressed By RIM1.1	5.67	1.99	1.23	0.66	3.43667	2	-	-	X
Solyc02g084740.4.1	A0A3Q7F7B3	101245605	Cytochrome P450 (AHRD V3.3 *** A0A200QE89_9MAGN)	13.8767	9.32667	7.65667	7.15667	14.03	2	-	-	O
Solyc11g044450.3.1	A0A3Q7JMA1	-	DnaJ protein (AHRD V3.3 *** B6T720_MAIZE)	15.3533	8.14333	6.91667	6.18	14.8833	2	-	-	O
Solyc10g054820.2.1	A0A3Q7IHF1	101251423	X-intrinsic protein 1.2	18.87	6.65333	8.04667	4.92667	15.21	2	-	-	O
Solyc04g008230.3.1	A0A3Q7GP52	101261316	Pectin lyase-like superfamily protein (AHRD V3.3 *** A0A2U1PE89_ARTAN)	39.36	12.54	4.23333	2.90333	41.65	2	-	-	X
Solyc11g012680.3.1	A0A3Q7IRX7	101264390	Heavy metal transport/detoxification superfamily protein (AHRD V3.3 *-* B3H4A8_ARATH)	40.25	21.9567	24.48	18.82	33.28	2	-	-	O
Solyc03g119700.3.1	A0A3Q7FV41	101260326	ATP-dependent Clp protease adapter protein ClpS (AHRD V3.3 *** A0A1U8FUF1_CAPAN)	125.953	79.1	48.0233	48.5167	116.93	2	-	-	X
Solyc11g011310.4.1	A0A3Q7IR81	-	Rhamnogalacturonate lyase family protein (AHRD V3.11 *** tr|A0A2U1PQM1|A0A2U1PQM1_ARTAN)	3.7	1.63333	0.533333	0.763333	3.34	2	-	-	X
Solyc06g066530.1.1	-	101252498	DUF1677 domain-containing protein (AHRD V3.3 *** A0A1Q3DB84_CEPFO)	10.6967	4.45333	3.89	1.71333	5.41333	2	-	-	X
Solyc06g076790.1.1	-	101259757	Thylakoid soluble phosphoprotein TSP9 (AHRD V3.3 *-* A0A200Q7Q2_9MAGN)	783.897	563.89	391.557	415.057	734.453	2	-	-	X
Solyc11g069940.1.1	-	101251848	Glutaredoxin (AHRD V3.3 *** A0A118JSL8_CYNCS)	5.21	3.59	4.1	2.93333	5.55333	2	-	-	X
Solyc01g068410.5.1	A0A3Q7EH44	-	Auxin efflux carrier component (AHRD V3.11 *** tr|E5KGD6|E5KGD6_SOLLC)	20.7933	10.85	11.35	7.00667	16.03	2	-	-	X
Solyc12g008380.1.1	-	101257239	Avr9/Cf-9 rapidly elicited protein (AHRD V3.3 *** Q9ZU12_ARATH)	9.54	5.42	3.67333	2.39	8.57667	2	-	-	O
Solyc02g072220.1.1	-	104646046	DUF1685 family protein (AHRD V3.3 *-* AT2G42760.1)	3.97333	2.42	1.66333	1.02333	3.80667	2	-	-	X
Solyc06g065380.4.1	A0A3Q7HS67	-	Calcium-dependent protein kinase (AHRD V3.3 *** Q6EE27_9ROSI)	14.7667	8.8	8.42	7.42333	10.6567	2	protein kinase	CAMK_CDPK	X
Solyc11g010380.2.1	A0A3Q7IRY2	101265986	Protein DETOXIFICATION (AHRD V3.3 *** A0A328DDG5_9ASTE)	65.71	35.7933	41.28	21.6333	72.0133	2	-	-	O
Solyc04g053130.4.1	A0A3Q7G5P7	101250395	Stress enhanced protein 2, chloroplastic (AHRD V3.3 *** A0A1U8F0B2_CAPAN)	61.9067	33.2733	24.0433	13.1	62.0133	2	-	-	O
Solyc03g097580.4.1	-	-	Bidirectional sugar transporter SWEET (AHRD V3.3 *** A0A142DVH1_SOLTU)	9.51333	2.38	0.673333	0.176667	8.7	2	-	-	O
Solyc05g051850.3.1	A0A3Q7GNM9	543809	putative myo-inositol-1-phosphatase	146.887	77.2267	43.4167	29.31	129.947	2	-	-	O
Solyc11g008250.2.1	A0A3Q7IQ47	101265790	P-loop containing nucleoside triphosphate hydrolases superfamily protein (AHRD V3.3 *** A0A2U1LNZ5_ARTAN)	54.6233	31.9667	21.7367	15.3067	47.0233	2	-	-	O
Solyc06g160050.1.1	-	-	protein PELPK1 (AHRD V3.11 *-* XP_004240704.2)	1841.99	1046.28	247.573	404.77	1591.01	2	-	-	X
Solyc05g009500.3.1	A0A3Q7GFH2	101257261	Protein NRT1/ PTR FAMILY 3.1	15.0833	8.2	9.58667	6.73333	14.7833	2	-	-	O
Solyc07g054060.3.1	-	-	hypothetical protein (AHRD V3.3 --* AT4G28290.2)	2.82333	1.62333	1.02	1.35333	2.90667	2	-	-	X
Solyc08g075210.2.1	-	101247356	HXXXD-type acyl-transferase family protein (AHRD V3.3 *** F4JBC7_ARATH)	7.92	4.91333	4.72333	1.41	14.5333	2	-	-	O
Solyc04g072740.3.1	A0A3Q7G867	101245940	Sulfate transporter 2.1	68.22	35.9433	42.2467	33.97	61.3567	2	-	-	X
Solyc03g025710.3.1	A0A3Q7FET0	101251856	Acyl-CoA N-acyltransferase (NAT) superfamily protein (AHRD V3.3 *** A0A2K3PIZ7_TRIPR)	101.537	48.75	17.3367	3.13	99.9033	2	TR	GNAT	O
Solyc12g094440.2.1	A0A3Q7JY69	101249807	High mobility group B protein 9 (AHRD V3.3 *** A0A2G2YA23_CAPAN)	2.11667	1.17667	1.10667	0.863333	1.65	2	TR	ARID	X
Solyc04g015520.3.1	-	101248091	Remorin (AHRD V3.3 *** A0A200Q6K8_9MAGN)	7.63	3.80333	3.23667	2.76667	7.11	2	-	-	X
Solyc03g078150.3.1	A0A3Q7G8X4	101267002	Amino acid transporter family protein (AHRD V3.3 *** S8E0T7_9LAMI)	1.82667	1.14667	0.626667	0.673333	2.34667	2	-	-	O
Solyc01g100610.3.1	A0A3Q7ENR6	101251418	Solute carrier family 40 protein (AHRD V3.3 *** A0A1U8E683_CAPAN)	41.9733	32.0033	24.3533	23.0333	41.7667	2	-	-	X
Solyc05g054410.4.1	A0A3Q7GMF7	-	telomere binding protein 1	54.4567	41.79	31.2233	29.85	51.1267	2	-	-	O
Solyc05g041200.5.1	A0A3Q7HCX5	101257377	4-hydroxyphenylpyruvate dioxygenase (AHRD V3.11 *** tr|A0A2G2WSP4|A0A2G2WSP4_CAPBA)	30.7333	19.2367	18.6267	15.4767	28.13	2	-	-	O
Solyc03g078770.3.1	A0A3Q7FJV1	101259920	Glycosyltransferase (AHRD V3.3 *** A0A288W8G3_GARJA)	3.75333	1.23	1.03333	0.65	3.63667	2	-	-	X
Solyc05g008950.4.1	-	-	Protein kinase family protein (AHRD V3.3 *-* A0A1P8BDK9_ARATH)	23.86	16.5667	12.2267	12.4567	19.3133	2	protein kinase	RLK-Pelle_WAK_LRK10L-1	X
Solyc12g006000.1.1	A0A3Q7JRA8	101252748	Clathrin coat assembly protein (AHRD V3.3 *** A0A1U8E4Q4_CAPAN)	2.82333	1.85333	1.11667	0.906667	2.69667	2	-	-	O
Solyc03g096670.3.1	A0A3Q7GC83	100316895	Protein phosphatase 2C (AHRD V3.3 *** A0A2U1LBV4_ARTAN)	9.76667	6.12667	5.67	5.00333	11.24	2	-	-	X
Solyc06g074750.1.1	A0A3Q7H3G0	101244086	Histone H2B (AHRD V3.3 *-* A0A200R5C1_9MAGN)	2.17	1.31333	1.18	1.16	1.47	2	-	-	O
Solyc03g006880.3.1	Q9ZPP4	543553	gibberellin 20-oxidase-1	37.36	23.19	19.2067	16.41	33.8033	2	-	-	X
Solyc01g091320.3.1	A0A3Q7EKK8	-	Methylsterol monooxygenase 1-2 (AHRD V3.3 *** A0A1U8H2N7_CAPAN)	131.583	98.7367	122.95	47.7433	166.66	2	-	-	O
Solyc09g007710.3.1	A0A3Q7HY85	-	Disease resistance protein (TIR-NBS-LRR class) (AHRD V3.3 *** A0A2K3P6K1_TRIPR)	5.85	3.54333	3.03667	2.93333	4.75333	2	-	-	X
Solyc05g010516.1.1	A0A3Q7GBZ6	-	Basic leucine zipper 43 (AHRD V3.3 *** A0A2G2YCG7_CAPAN)	4.23333	2.25667	2.33	2.12667	3.27	2	-	-	X
Solyc05g007000.4.1	-	-	Major facilitator superfamily protein (AHRD V3.3 *** A0A1P8AT47_ARATH)	1.46	0.976667	0.793333	0.773333	1.77	2	-	-	X
Solyc06g064610.1.1	-	-	hypothetical protein (AHRD V3.3 *-* AT1G55365.1)	29.9167	11.3033	3.82333	1.77667	30.3767	2	-	-	O
Solyc02g077140.3.1	-	-	Phospholipase A1-II.1	22.76	12.8267	12.1433	7.93667	17.49	2	-	-	O
Solyc02g085490.2.1	-	101253442	DUF620 domain-containing protein (AHRD V3.3 *** A0A1Q3DK00_CEPFO)	5.28333	2.65667	1.90667	1.53	4.86333	2	-	-	X
Solyc03g118710.3.1	A0A3Q7FU30	101256368	Calcium-dependent lipid-binding (CaLB domain) family protein (AHRD V3.3 *** A0A2U1LMA8_ARTAN)	21.3667	13.65	10.4167	11.7067	19.0967	2	-	-	O
Solyc03g098320.5.1	A0A3Q7FNA0	-	Protein REVEILLE 1 (AHRD V3.11 *** tr|A0A2G2XWA2|A0A2G2XWA2_CAPAN)	34.04	15.53	6.23333	1.74667	29.1433	2	TF	MYB-related	O
Solyc02g071080.3.1	-	-	Purine permease (AHRD V3.3 *** A0A2U1LZ22_ARTAN),Pfam:PF16913	10.7967	4.34	4.5	3.23667	8.37333	2	-	-	X
Solyc06g049040.4.1	A0A3Q7GV72	-	Basic-leucine zipper (BZIP) transcription factor family protein (AHRD V3.3 *** A0A2U1LV89_ARTAN)	20.58	10.1	9.86333	9.35	17.2067	2	TF	bZIP	X
Solyc03g025720.3.1	A0A3Q7G3R4	101251259	Oxalate--CoA ligase (AHRD V3.3 *** A0A2G2X724_CAPBA)	39.04	13.0833	5.78	2.00667	35.1633	2	-	-	O
Solyc10g008410.1.1	-	-	E3 ubiquitin-protein ligase RMA1.1	38.12	35.7167	50.57	22.08	57.5867	2	-	-	X
Solyc12g088250.2.1	-	-	Serine carboxypeptidase (AHRD V3.3 *** A0A2K3MSK4_TRIPR)	6.13333	3.37333	1.24333	1.47333	5.34	2	-	-	O
Solyc11g006300.2.1	A0A3Q7IQE8	101255353	3-oxo-5-alpha-steroid 4-dehydrogenase (AHRD V3.3 *** A0A200PYH0_9MAGN)	50.5433	24.6067	12.55	3.68333	48.9867	2	-	-	O
Solyc02g081170.5.1	-	778336	plastid-lipid-associated protein, chloroplastic-like (AHRD V3.11 *** tr|A0A2I4EU43|A0A2I4EU43_9ROSI)	84.7367	59.9133	42.4733	36.24	83.2667	2	-	-	O
Solyc06g160230.1.1	-	-	Pyruvate kinase (AHRD V3.11 *** tr|A0A1S5VK12|A0A1S5VK12_DIOKA)	3.38667	0.833333	0.76	0.453333	2.44667	2	-	-	X
Solyc01g014373.1.1	-	-	IRK-interacting protein (AHRD V3.3 *** A0A2I4FH54_9ROSI)	13.7567	6.45333	5.55333	4.12667	13.2367	2	-	-	O
Solyc05g043330.3.1	A0A3Q7GH51	101250696	GDSL esterase/lipase (AHRD V3.3 *** A0A2G2Z312_CAPAN)	44.93	24.6967	19.0367	16.8567	36.6	2	-	-	O
Solyc12g095750.2.1	A0A3Q7JYC4	101247117	Auxin efflux carrier (AHRD V3.3 *** A0A200PR79_9MAGN)	49.64	21.37	21.7133	13.0633	45.0533	2	-	-	X
Solyc05g051580.3.1	A0A3Q7HFB8	101255100	Phototropic-responsive NPH3 family protein (AHRD V3.3 *** A0A1P8BAS4_ARATH)	26.85	10.9767	9.32333	4.68	24.4033	2	-	-	O
Solyc04g082030.1.1	O22616	544209	ornithine decarboxylase	62.7067	62.14	67.01	45.4633	88.6533	2	-	-	X
Solyc10g006330.3.1	-	-	protein PLASTID MOVEMENT IMPAIRED.1	52.61	37.3533	23.6367	23.9533	47.4333	2	-	-	O
Solyc04g074390.3.1	A0A3Q7H081	101259836	Glycosyltransferase (AHRD V3.3 *** A0A2G3CNS7_CAPCH)	5.42667	3.82667	3.92333	3.03	4.91333	2	-	-	X
Solyc02g089170.5.1	A0A3Q7FB27	101251942	Alpha-1,4-glucan-protein synthase [udp-forming] 1 (AHRD V3.11 *** tr|A0A1J6L3S7|A0A1J6L3S7_NICAT)	2.88333	1.66	1.21333	1.52667	2.42	2	-	-	X
Solyc06g066240.5.1	A0A3Q7GW79	101258162	Cytochrome (AHRD V3.11 *** tr|A0A1U8F0H8|A0A1U8F0H8_CAPAN)	3.18	1.96	2.42333	1.67667	3.04	2	-	-	X
Solyc11g010930.2.1	A0A3Q7JJ23	-	HVA22-like protein (AHRD V3.3 *** A0A2G3B0A8_CAPCH)	8.92	4.98	5.27333	4.25667	7.08	2	-	-	O
Solyc09g007770.3.1	A0A3Q7HYD2	-	plasma membrane intrinsic protein 2.1	167.203	70.8667	129.92	57.54	145.31	2	-	-	O
Solyc01g100770.3.1	-	-	DUF538 domain-containing protein (AHRD V3.11 *** tr|A0A1Q3CLQ5|A0A1Q3CLQ5_CEPFO)	115.173	76.0733	61.6567	58.0233	120.26	2	-	-	O
Solyc02g078650.4.1	A0A3Q7F625	-	Polyphenol oxidase, chloroplastic (AHRD V3.3 *** A0A2G3D678_CAPCH)	2.01667	1.01	1.14333	0.943333	1.37667	2	-	-	X
Solyc07g065900.3.1	-	-	Fructose-bisphosphate aldolase (AHRD V3.3 *** A0A200Q3T9_9MAGN)	151.13	87.5	34.1767	50.3767	98.4467	2	-	-	X
Solyc12g088690.3.1	-	-	Glycosyltransferase (AHRD V3.11 *** tr|A0A2U1PZD4|A0A2U1PZD4_ARTAN)	1.52333	0.993333	0.62	0.733333	1.59667	2	-	-	X
Solyc06g073450.4.1	-	-	hypothetical protein (DUF1685) (AHRD V3.3 *** AT1G05870.9)	164.817	111.483	87.8967	97.1333	160.28	2	-	-	X
Solyc12g098920.2.1	A0A3Q7JFC4	101250287	Guanosine-3'5'-bis(Diphosphate) 3'-pyrophosphohydrolase (AHRD V3.3 *** E5GC47_CUCME)	29.97	22.64	17.04	16.62	27.0033	2	-	-	O
Solyc11g012260.3.1	A0A3Q7IRR7	-	MBOAT (Membrane bound O-acyl transferase) family protein (AHRD V3.3 *-* A0A2U1LYZ9_ARTAN)	13.9133	9.7	10.5067	5.33667	14.2533	2	-	-	X
Solyc01g110940.3.1	A0A3Q7EUC6	-	Auxin-responsive protein SAUR20 (AHRD V3.3 *** A0A2G2XY34_CAPAN)	14.5567	6.87	5.03667	3.54333	13.39	2	-	-	X
Solyc10g080730.3.1	A0A3Q7IL69	-	Thioredoxin-like 1-1, chloroplastic (AHRD V3.3 *** A0A2G2YNL4_CAPAN)	9.91333	5.02333	2.92667	1.87333	6.94667	2	-	-	X
Solyc02g084990.3.1	A0A3Q7F7G0	101265391	Mannan endo-1,4-beta-mannosidase (AHRD V3.3 *** A0A2K3NB99_TRIPR)	129.203	75.4667	62.5133	38.0733	117.403	2	-	-	O
Solyc03g111950.3.1	A0A3Q7FHU0	101248089	Cytochrome P450 71A6 (AHRD V3.3 *** A0A2G2ZZF2_CAPAN)	2.81	1.14333	1.41667	0.85	2.00667	2	-	-	X
Solyc09g065140.1.1	-	-	Fantastic four-like protein (AHRD V3.3 *** A0A2K3NF15_TRIPR)	3.22333	1.65	1.06333	1.2	3.73667	2	-	-	X
Solyc09g007470.3.1	-	104649089	Protamine P1 family protein (AHRD V3.11 *-* tr|Q9ZQC7|Q9ZQC7_ARATH)	12.87	8.14	7.37333	6.10667	10.9233	2	-	-	X
Solyc12g011020.2.1	A0A3Q7J4E1	101261489	Haloacid dehalogenase (HAD) superfamily protein (AHRD V3.3 *** A0A2U1ND25_ARTAN)	22.4067	16.75	11.1867	13.8033	20.43	2	-	-	X
Solyc01g079620.5.1	B4YAJ8	100191123	Myb 12 transcription factor (AHRD V3.11 *** tr|D2EBC3|D2EBC3_9SOLN)	5.38333	4.10667	3.49	2.9	5.40333	2	TF	MYB	O
Solyc01g162830.1.1	Q9XGI7	-	Nicotianamine synthase (AHRD V3.11 *** sp|Q9XGI7|NAS_SOLLC)	7.00333	3.25	1.74667	2.02667	6.01667	2	-	-	X
Solyc04g009130.5.1	A0A3Q7FZX1	-	Disease resistance protein (AHRD V3.11 *** tr|A0A200PUC6|A0A200PUC6_9MAGN)	3.89667	2.48667	1.67333	2.15333	3.13667	2	-	-	X
Solyc04g008330.1.1	A0A3Q7FY28	101258941	Glycosyltransferase (AHRD V3.3 *** A0A0A1WCD6_NICAT)	18.83	10.3867	15.76	5.91	22.76	2	-	-	O
Solyc07g042500.4.1	A0A3Q7H9E3	-	alpha/beta-Hydrolases superfamily protein (AHRD V3.3 *** AT2G03140.9)	6.25	3.73667	1.57	1.21667	6.00667	2	-	-	O
Solyc10g086730.2.1	A0A3Q7IPK7	101264273	Fructose-1,6-bisphosphatase (AHRD V3.3 *** B6TSK5_MAIZE)	165.063	119.54	86.96	88.7833	155.58	2	-	-	O
Solyc09g082630.3.1	A0A3Q7J2A3	101255136	1,2-dihydroxy-3-keto-5-methylthiopentene dioxygenase (AHRD V3.3 *** A0A2G2ZV75_CAPAN)	127.943	76.0633	51.0867	36.1567	115.97	2	-	-	O
Solyc12g010950.2.1	-	-	2-alkenal reductase (NADP(+)-dependent) (AHRD V3.3 *** A0A1U8EE67_CAPAN)	3.41333	2.79667	1.93667	1.70667	3.97	2	-	-	X
Solyc05g012230.4.1	A0A3Q7GCD6	-	hypothetical protein (AHRD V3.3 *-* AT5G61040.1)	13.0433	4.90333	2.38	0.673333	9.41667	2	-	-	O
Solyc08g083110.4.1	A0A3Q7HX49	-	Methionine gamma-lyase (AHRD V3.3 *** A0A1U8G8Y5_CAPAN)	11.9367	8.68667	9.16333	7	13.6967	2	-	-	X
Solyc07g042400.2.1	K4CEA1	-	Unknown protein	6.16	1.02667	0.903333	0.583333	4.30667	2	-	-	X
Solyc06g009020.2.1	-	-	Glutathione S-transferase (AHRD V3.3 *** A0A2G3C3Q3_CAPCH)	209.837	187.183	182.157	133.623	257.567	2	-	-	O
Solyc11g065820.3.1	A0A3Q7IYL2	-	Protein DETOXIFICATION (AHRD V3.3 *** S6BP63_TOBAC)	2.03333	1.19333	1.07333	1.12333	1.79333	2	-	-	X
Solyc08g074960.3.1	A0A3Q7HSU6	101262446	Major facilitator superfamily protein (AHRD V3.3 *** F4KD53_ARATH)	2.32667	0.61	0.253333	0.183333	1.68667	2	-	-	O
Solyc07g040680.3.1	A0A3Q7HBF9	101266046	Heat shock transcription factor (AHRD V3.3 *-* A0A1Y1I763_KLENI)	3.47	1.23667	1.78333	1.13	2.42667	2	TF	HSF	O
Solyc02g081550.3.1	Q4W5U8	778337	LeftsH6FtsH protease	4.75667	1.50333	0.213333	0.233333	3.8	2	-	-	O
Solyc07g045160.3.1	A0A3Q7HAA3	-	ATP-dependent 6-phosphofructokinase (AHRD V3.3 *** A0A2G2WC06_CAPBA)	8.15667	4.44667	2.34667	1.52333	6.78667	2	-	-	O
Solyc02g065090.5.1	A0A3Q7F1E6	-	Patatin (AHRD V3.11 *** tr|A0A2G2XCC6|A0A2G2XCC6_CAPBA)	2.67	1.68	1.85333	1.5	2.51333	2	-	-	X
Solyc01g109250.3.1	-	-	Mitochondrial fission regulator like (AHRD V3.11 *** tr|A0A2R6RH96|A0A2R6RH96_ACTCH)	7.82333	6.09667	5.51333	4.40333	9.30667	2	-	-	X
Solyc07g042490.1.1	A0A3Q7H8T0	101268293	Auxin responsive SAUR protein (AHRD V3.3 *** A0A2U1PXP1_ARTAN)	9.03667	7.6	4.38667	5.77333	11.12	2	-	-	O
Solyc07g054120.3.1	A0A3Q7I967	-	leucine-rich repeat receptor protein kinase EMS1-like (AHRD V3.11 *** tr|A0A1U8F870|A0A1U8F870_CAPAN)	2.24667	1.11333	0.706667	0.96	2.28333	2	-	-	X
Solyc10g046920.1.1	-	-	Unknown protein	7.17	5.38333	6.06333	3.81667	8.8	2	-	-	X
Solyc10g005080.3.1	A0A3Q7IAI7	101261662	Late elongated hypocotyl (AHRD V3.3 *** J9PV71_NICAT)	201.25	105.32	28.97	4.44	199	2	TF	MYB-related	O
Solyc10g006440.3.1	A0A3Q7J5Q6	101254845	Ypt/Rab-GAP domain of gyp1p superfamily protein (AHRD V3.3 *** F4JIR5_ARATH)	2.86667	1.74	1.97	1.57333	2.28333	2	-	-	O
Solyc12g008530.2.1	A0A3Q7J3E5	101260795	Pectinesterase (AHRD V3.3 *** A0A2G2YV59_CAPAN)	34.2133	15.4067	10.4867	11.77	32.4033	2	-	-	X
Solyc09g010570.1.1	A0A3Q7HXK8	-	Para-hydroxybenzoic acid efflux pump subunit AaeB/fusaric acid resistance protein (AHRD V3.3 *-* A0A2U1MC19_ARTAN)	3.65	1.99333	1.77667	1.68667	3.28333	2	-	-	X
Solyc02g079490.3.1	A0A3Q7F4L6	101246106	HXXXD-type acyl-transferase family protein (AHRD V3.3 *** Q9MAP9_ARATH)	11.4167	2.32	0.32	0.243333	12.7933	2	-	-	X
Solyc09g009130.4.1	Q7PCA9	100736498	PHYTOSULFOKINE 3 PRECURSOR Chr3:16291388-16292118 REVERSE LENGTH=81 201606 (AHRD V3.11 *-* AT3G44735.2)	58.0733	32.1133	28.99	20.3333	40.3167	2	-	-	X
Solyc12g056920.3.1	A0A3Q7JBD1	-	Sulfate transporter-like protein (AHRD V3.3 *** A0A2K3NYV6_TRIPR)	7.53333	5.67667	3.69333	4.13667	9.02333	2	-	-	X
Solyc07g062740.5.1	-	101262637	serine/arginine repetitive matrix protein Chr3:5086219-5087352 REVERSE LENGTH=339 201606 (AHRD V3.11 --* AT3G15115.1)	11.2233	7.62	4.85333	5.64333	10.4033	2	-	-	X
Solyc10g018390.3.1	A0A3Q7ICR8	-	Tryptophan synthase beta chain (AHRD V3.3 *** B2J8R2_NOSP7)	2.07667	0.99	1.22667	1.04667	1.42333	2	-	-	X
Solyc01g007810.1.1	A0A3Q7E8M9	104645444	ovate family protein 3	23.6933	15.5967	17.4367	11.65	19.3867	2	TF	OFP	X
Solyc09g007760.5.1	A0A3Q7HY93	-	Aquaporin (AHRD V3.11 *** tr|A0A0C7AUU3|A0A0C7AUU3_COFAR)	599.377	253.727	423.55	176.04	511.713	2	-	-	O
Solyc07g006700.1.1	-	-	Pathogenesis-related protein PR.1	49.0267	20.1933	12.2833	6.7	45.7833	2	-	-	O
Solyc07g045140.4.1	A0A3Q7HAA0	-	transmembrane protein (AHRD V3.3 *** AT4G12680.1)	2.96	1.72	1.27333	1.08	2.51333	2	-	-	O
Solyc07g045460.3.1	A0A3Q7HD03	101055581	SNF1-related protein kinase regulatory subunit beta-2 (AHRD V3.3 *** A0A2G3BYB4_CAPCH)	11.6333	7.27667	4.9	5.25667	11.04	2	-	-	O
Solyc05g055740.5.1	A0A3Q7GN46	-	Tyrosine phosphatase family protein (AHRD V3.11 *** tr|A0A2U1PX48|A0A2U1PX48_ARTAN)	23.8833	11.0533	5.22667	6.06667	17.6833	2	-	-	O
Solyc03g095940.1.1	-	101259032	LOB domain-containing protein .1	7.33	8.08667	6.36667	5.75333	11.7	2	TF	LBD	X
Solyc06g007190.5.1	A0A3Q7GP46	-	Protein phosphatase 2C (AHRD V3.11 *** tr|O24078|O24078_MEDSA)	1.35333	1.07333	1.00333	0.786667	1.55667	2	-	-	X
Solyc07g064420.3.1	-	101251905	inositol-1%2C4%2C5-trisphosphate 5-phosphatase (AHRD V3.3 *** AT5G54870.1)	9.75667	5.19	4.78667	4.49667	9.51667	2	-	-	X
Solyc03g080060.1.1	A0A3Q7FJV9	-	L-type lectin-domain containing receptor kinase VIII.2-like (AHRD V3.3 *** A0A2I4F917_9ROSI)	31.0533	16.9367	15.81	13.3233	27.32	2	protein kinase	RLK-Pelle_L-LEC	O
Solyc08g081700.1.1	A0A3Q7HWE8	-	late embryogenesis abundant protein At1g64065-like (AHRD V3.3 *** A0A2I4FBP0_9ROSI)	7.68333	4.60333	5.04	3.54	6.61667	2	-	-	O
Solyc01g110660.4.1	A0A3Q7EVH7	-	Auxin-responsive protein SAUR.1	10.06	4.39	2.98333	2.54667	5.51	2	-	-	X
Solyc03g095810.3.1	A0A3Q7FPG3	-	Protein trichome birefringence-like 32 (AHRD V3.3 *** A0A2G3C6N9_CAPCH)	3.25	1.46	1.26	0.966667	2.47	2	-	-	X
Solyc12g010550.1.1	-	-	counting factor 45-1-like (AHRD V3.3 --* XP_013669773.1)	29.4367	18.2767	10.3333	10.2867	25.6233	2	-	-	O
Solyc09g011080.3.1	A0A3Q7I009	101250725	Ribulose bisphosphate carboxylase/oxygenase activase, chloroplastic (AHRD V3.3 *** A0A2G2VP29_CAPBA)	317.867	135.323	35.8367	7.09333	406.57	2	-	-	O
Solyc10g008930.1.1	-	-	glutaredoxin-C9-like (AHRD V3.3 *** A0A1U8EMM6_CAPAN)	73.2433	43.8233	40.7767	29.51	60.9767	2	-	-	X
Solyc06g074410.4.1	A0A3Q7GZV7	-	Fatty acyl-CoA reductase (AHRD V3.3 *** A0A2G2ZDE3_CAPAN)	10.14	6.05667	5.02	4.83	7.98667	2	-	-	X
Solyc04g051800.3.1	A0A3Q7G5I8	101256375	ABC transporter-like (AHRD V3.3 *** A0A200QC97_9MAGN)	406.143	243.107	169.357	117.573	366.12	2	-	-	O
Solyc04g080620.3.1	A0A3Q7GB08	101267232	Mannan endo-1,4-beta-mannosidase.1	4.58667	1.97667	2.02667	1.71	3.81	2	-	-	X
Solyc06g059810.1.1	-	-	F-box protein (AHRD V3.3 *-* A0A2K3LER6_TRIPR)	1.80667	1.20333	1.1	0.883333	1.65333	2	-	-	X
Solyc05g014260.3.1	A0A3Q7GFL4	-	Two-component response regulator (AHRD V3.3 *** A0A2G3B918_CAPCH)	39.22	25.28	19.36	22.7233	35.0967	2	TF	GARP-ARR-B	X
Solyc09g092490.4.1	-	-	Glycosyltransferase (AHRD V3.11 *-* tr|A0A2I4GJH4|A0A2I4GJH4_9ROSI)	5.49	1.95	0.576667	0.286667	4.73	2	-	-	O
Solyc06g074800.1.1	-	104648015	Zinc finger protein (AHRD V3.3 *** A0A200R9U1_9MAGN)	10.2733	5.34	3.25333	2.72667	7.60667	2	TF	C2H2	O
Solyc10g007750.1.1	A0A3Q7IAX1	104649471	Plant basic secretory protein (BSP) family protein (AHRD V3.3 *** A0A2U1KY39_ARTAN)	3.48333	1.37	1.03667	0.933333	3.30333	2	-	-	X
Solyc08g082400.1.1	A0A3Q7HUX7	101255121	Chlororespiratory reduction.1	256.093	177.577	133.947	127.76	213.163	2	-	-	O
Solyc06g011380.2.1	-	-	Chaperone protein ClpB (AHRD V3.3 *-* B2IUM0_NOSP7)	6.67333	5.34333	3.85333	4.27333	7.94667	2	-	-	O
Solyc09g010530.3.1	A0A3Q7HY40	101249848	Cation/H(+) antiporter 20 (AHRD V3.3 *** A0A1U8E5Q9_CAPAN)	13.86	5.02667	2.53667	1.53333	11.4267	2	-	-	O
Solyc12g087960.2.1	-	101249158	hypothetical protein (AHRD V3.3 *-* AT4G38060.4)	8.35333	6.55333	4.76333	4.64667	8.47	2	-	-	O
Solyc02g083860.3.1	A0A3Q7F6V7	100736482	2-oxoglutarate (2OG) and Fe(II)-dependent oxygenase superfamily protein (AHRD V3.3 *** A0A2U1QGX7_ARTAN)	86.38	62.2533	54.91	39.7533	92.3767	2	-	-	O
Solyc09g011160.4.1	-	-	Regulator of chromosome condensation (RCC1) family protein (AHRD V3.3 *** A0A1I9LSN5_ARATH)	9.72	4.01667	1.71667	1.97	10.9967	2	-	-	O
Solyc03g110930.3.1	A0A3Q7FQP8	101245346	30S ribosomal protein S21, chloroplastic (AHRD V3.3 *-* A0A2G3CY41_CAPCH)	4.18667	2.81	2.91	1.99333	4.40333	2	-	-	X
Solyc07g064410.1.1	A0A3Q7HI90	101252202	Fatty acid desaturase 4, chloroplastic (AHRD V3.3 *** A0A1U8FLY9_CAPAN)	25.36	7.45	0.853333	0.276667	24.5367	2	-	-	O
Solyc02g092110.3.1	Q7PCA6	101268443	Phytosulfokines 3 (AHRD V3.3 *** A0A2I0WHI7_9ASPA)	129.627	48.59	41.19	23.7967	81.8167	2	-	-	X
Solyc04g074350.3.1	A0A3Q7G8A5	-	Glycosyltransferase (AHRD V3.3 *** A0A2G3CNS7_CAPCH)	14.5567	7.79333	4.36333	4.35333	10.9967	2	-	-	X
Solyc12g056710.4.1	-	-	Secoisolariciresinol dehydrogenase (AHRD V3.11 *** tr|A0A1U8ETA2|A0A1U8ETA2_CAPAN)	14.2	9.00667	10	7.77667	10.9733	2	-	-	X
Solyc04g014600.3.1	-	101265425	Adenine nucleotide alpha hydrolases-like superfamily protein (AHRD V3.3 *** A0A2U1NYH2_ARTAN)	6.30667	4.18	2.15	3.15	7.95333	2	-	-	O
Solyc09g007900.5.1	A0A3Q7HW47	-	Phenylalanine ammonia-lyase (AHRD V3.11 *** tr|A0A2G2YQ27|A0A2G2YQ27_CAPAN)	321.853	231.033	195.187	142.227	357.783	2	-	-	X
Solyc06g019170.3.1	A0A3Q7GTM3	101244293	Delta-1-pyrroline-5-carboxylate synthase (AHRD V3.3 *** A0A0U1XEG4_LYCCN)	57.1367	38.22	26.0467	26.9033	64.3033	2	-	-	X
Solyc02g063000.5.1	A0A3Q7EZI9	101261193	Glycosyltransferase (AHRD V3.11 *** tr|A0A2I4ENI5|A0A2I4ENI5_9ROSI)	41.1333	9.58333	4.51333	0.763333	41.21	2	-	-	O
Solyc04g058110.3.1	A0A3Q7G6E0	101246129	G-type lectin S-receptor-like serine/threonine-protein kinase (AHRD V3.3 *** A0A2G3CF44_CAPCH)	3.9	2.20667	2.58333	1.84333	3.02333	2	protein kinase	RLK-Pelle_DLSV	X
Solyc06g052010.2.1	-	101259253	SUN-like protein 16	17.9067	10.62	9.29333	10.0933	15.52	2	-	-	X
Solyc07g014680.4.1	-	-	Potassium transporter (AHRD V3.3 *-* A0MNZ1_EUTHA)	5.69667	3.37667	3.35333	1.99333	4.22333	2	-	-	X
Solyc07g006710.3.1	A0A3Q7I074	-	Pathogenesis-related protein PR-1 (AHRD V3.11 *** tr|A0A2G3BX31|A0A2G3BX31_CAPCH)	57.07	26.54	14.0533	9.29667	44.75	2	-	-	X
Solyc05g024260.3.1	A0A3Q7GI40	101255592	Bidirectional sugar transporter SWEET (AHRD V3.3 *** A0A2G3C5C6_CAPCH)	30.66	15.6567	18.92	8.79333	26.89	2	-	-	O
Solyc07g007560.3.1	A0A3Q7I0N3	101258970	Phosphate transporter 45 (AHRD V3.3 *** A0A1P8BAK7_ARATH)	19.8133	12.3833	9.78333	6.31	17.3	2	-	-	O
Solyc02g072540.3.1	A0A3Q7F310	101251538	Non-specific serine/threonine protein kinase (AHRD V3.3 *** A0A2G2XE54_CAPBA)	30.87	12.3833	2.66	0.986667	26.2233	2	protein kinase	CAMK_CAMKL-CHK1	O
Solyc07g066640.3.1	A0A3Q7HIX7	101253506	transglycosylase (AHRD V3.3 *** AT1G16290.2)	1.64667	1.09667	0.813333	0.696667	1.57667	2	-	-	X
Solyc09g082690.3.1	A0A3Q7I8B4	101257109	superoxide dismutase	68.0633	33.43	14.0667	9.07667	76.8	2	-	-	O
Solyc02g084950.3.1	A0A3Q7F8G2	101265985	S-adenosyl-L-methionine-dependent methyltransferases superfamily protein (AHRD V3.3 *** A0A2U1KPI6_ARTAN)	17.36	13.4933	12.64	10.2833	19.72	2	-	-	X
Solyc06g049050.3.1	O82625	543582	expansin 2	269.263	99.7533	112.76	72.1	232.457	2	-	-	X
Solyc01g104710.3.1	-	-	thionin-like protein (AHRD V3.3 -** AT1G25275.2)	58.1233	37.85	19.6533	21.3933	51.6733	2	-	-	X
Solyc01g093965.2.1	A0A3Q7ELJ7	-	MADS-box transcription factor (AHRD V3.3 *** Q1EMR8_PLAMJ)	13.59	10.39	7.38667	8.04	13.68	2	-	-	X
Solyc05g006740.5.1	-	-	Glutathione S-transferase (AHRD V3.11 *** tr|A0A200QY01|A0A200QY01_9MAGN)	42.5967	27.67	19.3733	17.47	38.2167	2	-	-	X
Solyc07g062520.4.1	A0A3Q7IAU7	-	Cytochrome (AHRD V3.11 *** tr|A0A2G2WF27|A0A2G2WF27_CAPBA)	20.08	13.77	15.2333	8.72667	22.5	2	-	-	O
Solyc05g008920.3.1	-	-	DUF789 domain-containing protein (AHRD V3.3 *** A0A1Q3BM86_CEPFO)	26.2333	17.66	18.1867	12.0733	23.21	2	-	-	O
Solyc02g084930.3.1	A0A3Q7F9H0	101266289	Cytochrome P450 (AHRD V3.3 *-* A0A200QE46_9MAGN)	4.07667	2.20333	3.07667	1.02667	3.10667	2	-	-	X
Solyc07g054180.5.1	A0A3Q7HCQ3	-	Clathrin light chain (AHRD V3.11 *** tr|A0A2G3C0T2|A0A2G3C0T2_CAPCH)	2.52	1.18	0.74	0.78	2.59667	2	-	-	X
Solyc05g010320.4.1	A0A3Q7GBV2	-	Chalcone-flavonone isomerase family protein (AHRD V3.3 *** A0A193AUW5_SOLME)	155.847	112.1	95.21	70.1133	150.737	2	-	-	X
Solyc07g008520.3.1	A0A3Q7H7M1	101254912	Protein NRT1/ PTR FAMILY 8.1	1.98333	0.763333	0.32	0.41	1.83667	2	-	-	X
Solyc06g065040.4.1	A0A3Q7HS17	-	bHLH transcription factor 086	14.2067	9.36	7.15	6.54333	13.22	2	TF	bHLH	O
Solyc01g095000.3.1	-	101266162	Nuclear transport factor 2 (NTF2) family protein (AHRD V3.3 *** B4FRE7_MAIZE)	25.1733	17.1533	12.2867	11.14	23.9867	2	-	-	O
Solyc05g055750.3.1	A0A3Q7GLD1	101260537	WRKY transcription factor 34	4.04667	1.41333	0.733333	0.85	3.51667	2	TF	WRKY	O
Solyc07g006030.4.1	A0A3Q7H2Y1	-	Tetratricopeptide repeat (TPR)-like superfamily protein (AHRD V3.3 *** A0A2U1MFU8_ARTAN)	138.81	80.07	67.07	68.8067	125.08	2	-	-	X
Solyc12g089250.1.1	-	101261106	Glyoxal oxidase-related protein (AHRD V3.3 *** A0A2U1MRW9_ARTAN)	2.72333	1.44667	0.706667	0.556667	3.06	2	-	-	X
Solyc03g006780.2.1	-	-	G-type lectin S-receptor-like serine/threonine-protein kinase (AHRD V3.3 *** A0A2G3A8X5_CAPAN)	4.08667	2.49333	2.28	2.18	3.60333	2	protein kinase	RLK-Pelle_DLSV	X
Solyc11g012000.2.1	A0A3Q7IRL1	101249979	Transmembrane protein, putative (DUF3537) (AHRD V3.3 *** A0A1P8B952_ARATH)	11.83	7.14	6.43333	6.51667	10.3133	2	-	-	O
Solyc06g065990.1.1	A0A3Q7GZ74	101263124	ATP synthase subunit b', chloroplastic (AHRD V3.3 *** A0A1U8GUM8_CAPAN)	361	236.583	167.213	230.377	334.393	2	-	-	O
Solyc02g063030.4.1	-	-	Mental retardation GTPase activating protein (AHRD V3.3 *** A0A1I9LSH4_ARATH)	120.723	77.8767	62.27	59.87	106.847	2	-	-	X
Solyc02g093220.3.1	A0A3Q7FDL2	-	F-box protein (AHRD V3.3 *** A0A2G2V3N1_CAPBA)	22.4667	12.48	9.30333	7.14	19.9833	2	-	-	O
Solyc04g054890.3.1	A0A3Q7G2E7	101265227	Acyl-coenzyme A oxidase (AHRD V3.3 *** A0A1U8F2S5_CAPAN)	23.5167	15.1267	16.3667	11.81	20.7367	2	-	-	O
Solyc02g084430.3.1	-	-	B-box zinc finger protein 19 (AHRD V3.3 *-* A0A2G3AAA5_CAPAN)	41.5967	15.61	9.57	3.11	41.3167	2	-	-	O
Solyc03g007775.2.1	-	-	membrane-associated kinase regulator (AHRD V3.3 *** AT5G52900.1)	23.6233	11.3767	9.71	7.65	19.53	2	-	-	X
Solyc02g065490.4.1	A0A3Q7EZM4	-	BEL1-like homeodomain protein 4 (AHRD V3.3 *** A0A2G3D326_CAPCH)	5.73	4.18667	3.41667	3.00333	5.03333	2	TF	HB-BELL	X
Solyc05g015640.3.1	A0A3Q7GDZ1	101248296	transmembrane protein (AHRD V3.3 *-* AT1G27300.1)	15.6567	8.71333	5.4	3.11333	14.22	2	-	-	X
Solyc05g008980.2.1	-	-	Protein kinase family protein (AHRD V3.3 *** A0A2U1MH78_ARTAN)	1.29333	0.973333	1.06	0.73	1.27	2	protein kinase	RLK-Pelle_WAK_LRK10L-1	X
Solyc09g091510.3.1	A0A3Q7J3Y1	778294	chalcone synthase 1	66.8167	48.2533	38.9467	33.4033	67.75	2	-	-	X
Solyc05g053400.3.1	-	-	Glycosyltransferase (AHRD V3.3 *** A0A0A1WC49_NICAT)	62.47	37.4867	58.0967	14.4833	70.36	2	-	-	O
Solyc09g059250.1.1	-	-	Unknown protein	9.15667	6.14333	7.33333	4.97333	8.71	2	-	-	O
Solyc10g084430.2.1	A0A3Q7JGH1	101254650	RING/U-box superfamily protein (AHRD V3.3 *** A0A2U1Q288_ARTAN)	29.7433	7.59333	2.80333	0.526667	26.4033	2	-	-	O
Solyc04g008260.3.1	A0A3Q7GP59	101260420	Purple acid phosphatase (AHRD V3.3 *** Q6J5M7_SOLTU)	69.2867	34.0167	43.17	22.37	46.47	2	-	-	O
Solyc02g067050.3.1	-	101247689	UPF03.1	55.63	22.82	3.99333	7.79667	54.74	2	-	-	O
Solyc01g080460.3.1	A0A3Q7EHY3	101267346	Pyruvate, phosphate dikinase (AHRD V3.3 *** A0A0M8KRU1_NICAT)	34.6	18.6133	9.06333	4.59667	29.6567	2	-	-	O
Solyc06g082410.1.1	-	-	Major facilitator superfamily protein (AHRD V3.3 *-* A0A2U1QBS1_ARTAN)	9.49667	3.55333	4.28	2.23	6.97	2	-	-	X
Solyc08g065850.1.1	A0A3Q7HQQ3	-	Unknown protein	712.527	550.76	383.15	491.307	644.627	2	-	-	O
Solyc06g069070.1.1	A0A3Q7H0F4	-	Bifunctional inhibitor/lipid-transfer protein/seed storage 2S albumin superfamily protein (AHRD V3.3 *** A0A1I9LP30_ARATH)	20.2667	13.17	11.0233	11.0433	22.6167	2	-	-	X
Solyc03g007690.1.1	A0A3Q7G2M5	101259406	ABC transporter G family member 8 (AHRD V3.3 *** A0A2G2ZZJ3_CAPAN)	23.4967	19.3633	16.9967	12.9567	26.69	2	-	-	X
Solyc12g005610.3.1	A0A3Q7J1L5	-	Leucine-rich receptor-like kinase family protein (AHRD V3.3 *-* G7L9I8_MEDTR)	1.92667	1.34	0.88	1.29333	1.54333	2	-	-	X
Solyc11g010850.2.1	A0A3Q7IS63	101251053	1-deoxy-d-xylulose-5-phosphate synthase.1	84.06	65.27	87.2333	46.43	99.3667	2	-	-	X
Solyc02g005003.1.1	-	-	Unknown protein	1.47333	0.826667	0.97	0.693333	1.43	2	-	-	X
Solyc11g012360.2.1	K4D641	101257524	Tonoplast dicarboxylate transporter (AHRD V3.3 *** A0A2G3AZI6_CAPCH)	148.533	63.2267	53.35	12.7233	90.2633	2	-	-	O
Solyc05g052950.5.1	-	-	Regulator of chromosome condensation (RCC1) family protein (AHRD V3.11 *** tr|Q9M2S1|Q9M2S1_ARATH)	4.93	1.58	0.843333	0.413333	4.90667	2	-	-	X
Solyc10g080530.2.1	-	101263858	WRC protein (AHRD V3.3 *** A0A2K3PR77_TRIPR)	7.33	4.21333	3.17	4.06	6.45667	2	-	-	O
Solyc08g075490.5.1	A0A3Q7HT55	-	9-cis-epoxycarotenoid dioxygenase (AHRD V3.11 *** tr|A0A193PR95|A0A193PR95_9LILI)	46.9833	23.0933	30.5467	20.0667	26.9267	2	-	-	O
Solyc01g100760.2.1	-	101254945	DUF538 domain-containing protein (AHRD V3.3 *** A0A1Q3CLQ5_CEPFO)	119.15	88.3267	76.64	64.93	136.603	2	-	-	O
Solyc06g073320.3.1	H9D2D6	101055572	GDP-L-galactose phosphorylase.1	526.907	266.69	210.133	156.64	488.563	2	-	-	O
Solyc06g005750.3.1	A0A3Q7GNW9	101258266	Methylsterol monooxygenase 2.1	262.033	187.29	247.957	97.13	322.697	2	-	-	O
Solyc06g060570.3.1	-	101255707	dihydrofolate reductase-like (AHRD V3.3 *** A0A2I4ECQ2_9ROSI)	18.0867	11.1167	6.75667	6.07333	16.1367	2	-	-	X
Solyc03g082510.1.1	A0A3Q7FML2	101246226	Small auxin up-regulated RNA35	22.0867	12.5	11.0967	8.76667	16.2533	2	-	-	O
Solyc12g098600.1.1	-	-	Glycosyltransferase (AHRD V3.3 *** A0A2I4GJH4_9ROSI)	74.8967	46.15	37.54	43.84	70.7333	2	-	-	X
Solyc10g085610.2.1	A0A3Q7IMZ4	101259598	Calmodulin-binding family protein, putative, expressed (AHRD V3.3 *** Q2QXN6_ORYSJ)	6.68	3.46333	2.78333	2.92	5.48667	2	-	-	X
Solyc10g079620.2.1	-	100316880	haloacid dehalogenase-like hydrolase domain-containing protein 3 (AHRD V3.3 *** A0A2I4DP12_9ROSI),Pfam:PF13419	137.203	46.1967	36.0867	6.26	102.517	2	-	-	O
Solyc11g150122.1.1	-	-	Unknown protein	3.82	2.56	2.07333	2.29667	3.54333	2	-	-	X
Solyc10g055420.2.1	-	-	Unknown protein	4.42	3.57	2.13667	2.93	4.28667	2	-	-	X
Solyc05g053890.3.1	A0A3Q7GNH0	-	Glycosyltransferase (AHRD V3.3 *** A0A2I4EYF5_9ROSI)	15.9833	11.4267	9.40667	7.08667	17.3167	2	-	-	O
Solyc01g106480.4.1	Q645M9	778286	glyoxisomal malate dehydrogenase	285.617	190.463	122.237	153.207	258.33	2	-	-	X
Solyc10g075160.1.1	A0A3Q7IIT3	101265784	Ferredoxin (AHRD V3.3 *** K4D1V7_SOLLC)	1171.96	658.183	536.773	441.26	1379.25	2	-	-	O
Solyc05g050750.1.1	A0A3Q7GLT0	101244290	Calmodulin-like protein 5 (AHRD V3.3 *** A0A2G2WT11_CAPBA)	7.97333	2.00333	1.12333	0.296667	4.29667	2	-	-	X
Solyc04g079700.3.1	-	101268568	Transducin/WD40 repeat-like superfamily protein (AHRD V3.3 *** A0A2U1PM75_ARTAN)	3.71	1.41333	1.12667	0.646667	3.03333	2	-	-	O
Solyc05g025890.3.1	A0A3Q7GG04	-	Acyl-CoA N-acyltransferases (NAT) superfamily protein (AHRD V3.3 *** Q8GUT5_ARATH)	12.71	5.92667	4.25667	0.89	10.4133	2	TR	GNAT	O
Solyc12g009070.1.1	-	-	Unknown protein	593.787	463.787	328.86	357.5	591.07	2	-	-	X
Solyc10g085140.2.1	A0A8R6YZ02	-	Alkyl transferase (AHRD V3.3 *** K7X479_SOLLC)	5.84333	2.54667	3.02667	1.67	4.33333	2	-	-	O
Solyc05g005480.2.1	K4BW79	-	Quinone oxidoreductase-like protein (AHRD V3.3 *** Q8LEB8_ARATH)	516.807	375.15	259.823	218.42	537.02	2	-	-	O
Solyc09g008200.4.1	A0A3Q7HWR5	-	heavy metal-associated isoprenylated plant protein 3-like (AHRD V3.3 *-* A0A1S4B4L4_TOBAC)	18.74	11.4933	9.92333	8.41	16.7633	2	-	-	X
Solyc07g051820.3.1	A0A3Q7HBA1	101259456	Cellulose synthase (AHRD V3.3 *** A0A200PYU7_9MAGN)	27.0767	12.57	7.81333	5.99333	19.1667	2	-	-	O
Solyc01g106790.3.1	A0A3Q7FC52	101259889	Tubulin alpha-6 chain, putative (AHRD V3.3 *** Q8LED1_ARATH)	62.4333	41.6333	33.4033	23.5833	60.9533	2	-	-	O
Solyc06g072740.1.1	A0A3Q7GZJ6	101262819	Inositol-tetrakisphosphate 1-kinase (AHRD V3.3 *** A0A1U8H3S2_CAPAN)	5.25333	4.05333	4.42667	2.73333	5.45667	2	-	-	O
Solyc04g005600.3.1	A0A3Q7FYH2	-	Transcription factor (AHRD V3.3 *** A0A2G2Z3S3_CAPAN)	18.8733	8.72667	8.32333	7.50667	15.72	2	TF	MYB	X
Solyc09g007920.4.1	A0A3Q7FGA3	-	Phenylalanine ammonia-lyase (AHRD V3.3 *** A0A2G3BJ81_CAPCH)	190.563	132.11	113.787	81.6633	211.377	2	-	-	O
Solyc04g007290.4.1	-	101250495	DUF639 domain-containing protein (AHRD V3.3 *** A0A1Q3DGQ0_CEPFO)	2.49667	1.13333	0.723333	0.673333	1.6	2	-	-	X
Solyc09g074610.3.1	A0A3Q7I589	-	Chaperone protein DnaJ (AHRD V3.3 *** A0A2G3CTT7_CAPCH)	30.1533	21.59	14.3167	14.9533	25.8467	2	-	-	O
Solyc02g067230.3.1	A0A3Q7F0R9	101243956	Dof zinc finger protein3	7.94333	4.55333	1.62333	1.06667	11.1333	2	TF	C2C2-Dof	O
Solyc02g084420.3.1	A0A3Q7F718	-	Zinc finger, B-box (AHRD V3.3 *-* A0A2U1LAI4_ARTAN)	30.5167	11.92	7.10333	2.42333	28.9967	2	TF	DBB	O
Solyc08g074270.4.1	A0A3Q7HSI2	-	Photolyase/cryptochrome dash (AHRD V3.3 *** A0A1Y1HMX6_KLENI)	19.0367	12.9333	10.2467	11.5267	17.55	2	-	-	X
Solyc01g091870.3.1	A0A3Q7EKW0	-	SPX domain-containing protein (AHRD V3.3 *** D7MDY2_ARALL)	3.16667	0.746667	0.103333	0.01	2.04667	2	-	-	O
Solyc01g110730.4.1	-	-	Auxin-responsive protein SAUR20 (AHRD V3.3 *** A0A2G2XY34_CAPAN)	5.40333	3.28333	2.36667	2.17333	5.07	2	-	-	X
Solyc01g098570.2.1	-	-	FANTASTIC four-like protein (DUF3049) (AHRD V3.3 *-* F4HX10_ARATH)	8.93	4.28667	5.42333	4.39667	6.48667	2	-	-	O
Solyc03g033410.4.1	A0A3Q7G4X6	-	Ubiquitin-conjugating enzyme (AHRD V3.3 *** A0A200QCU7_9MAGN)	4.65333	3.25667	3.24667	2.58667	5.35	2	-	-	O
Solyc10g079610.2.1	A0A3Q7GUV3	101244135	Strictosidine synthase family protein (AHRD V3.3 *** D7LVM7_ARALL)	47.7	35.89	34.1133	23.59	48.1767	2	-	-	O
Solyc09g018890.3.1	-	101248905	DUF2996 family protein (AHRD V3.3 *-* AT2G04039.1)	118.837	76.8133	50.2567	60.8333	117.417	2	-	-	X
Solyc11g073120.2.1	A0A3Q7J1W7	101262486	R2R3MYB transcription factor 58	6.65667	2.62667	2.88333	1.00667	5.21333	2	TF	MYB	O
Solyc04g076010.3.1	-	101247909	zinc ion-binding protein (AHRD V3.3 *-* AT1G02070.1)	19.7067	11.1767	11.41	7.69333	18.6267	2	-	-	O
Solyc12g042470.2.1	A0A3Q7FQA8	101254364	Non-functional NADPH-dependent codeinone reductase 2 (AHRD V3.3 *** A0A2G2YQM6_CAPAN)	27.0367	13.8233	10.9067	11.4033	20.9333	2	-	-	O
Solyc01g081190.4.1	A0A3Q7EIB3	-	Calcium-binding EF hand family protein (AHRD V3.3 *** A0A2U1PWG2_ARTAN)	25.96	17.4033	13.0567	14.9367	24.4633	2	-	-	X
Solyc10g005340.3.1	-	-	CRIB domain-containing protein RIC10 (AHRD V3.3 *** A0A2G2VSE7_CAPBA)	18.6867	11.5833	6.47667	7.37667	16.7067	2	-	-	O
Solyc01g080510.3.1	A0A3Q7EHZ1	-	interactor of constitutive active ROPs protein (AHRD V3.3 *-* AT1G16520.1)	83.3733	59.0533	44.2033	47.4433	74.4067	2	-	-	X
Solyc05g007470.4.1	A0A3Q7H5U9	-	P-loop containing nucleoside triphosphate hydrolases superfamily protein (AHRD V3.3 *** A0A2U1QF48_ARTAN)	9.52667	6.27667	5.27	4.41333	8.37	2	-	-	X
Solyc01g107460.3.1	-	-	Neuronal PAS domain protein (AHRD V3.11 *** tr|A0A1P8BBZ0|A0A1P8BBZ0_ARATH)	58.7167	22.7867	8.97667	1.14	46.9867	2	-	-	O
Solyc07g065060.1.1	A0A3Q7ICD6	-	MBOAT (Membrane bound O-acyl transferase) family protein (AHRD V3.3 *** A0A2U1LYZ9_ARTAN)	9.19667	7.27667	6.89	5.87	11.7733	2	-	-	O
Solyc10g044840.2.1	-	101259090	YacP-like NYN domain protein (AHRD V3.3 *** F4IQD4_ARATH)	54.1133	38.6967	32.5233	26.7333	49.5333	2	-	-	O
Solyc10g083300.2.1	A0A3Q7JG33	-	invertase 8	15.21	9.45	5.9	7.18667	11.7933	2	-	-	O
Solyc12g098880.2.1	-	-	SsrA-binding protein (AHRD V3.3 *** Q9LUN9_ARATH)	11.7333	7.03333	6.27333	6.21667	8.58667	2	-	-	X
Solyc01g110500.3.1	A0A3Q7EVF1	101265874	ENTH/VHS-like protein (AHRD V3.3 *** A0A2U1MPP6_ARTAN)	2.09667	1.79333	0.873333	1.40667	2.60667	2	-	-	X
Solyc01g097340.3.1	C6K2K9	100316902	GDP-mannose-3',5'-epimerase (AHRD V3.3 *** A5JPK5_VITVI)	157.433	101.843	83.32	79.4067	163.643	2	-	-	X
Solyc04g005100.3.1	A0A3Q7FY70	101257759	transcription factor MYB1R1-like (AHRD V3.3 *** A0A2I4GKI8_9ROSI)	31.9433	18.4033	5.19667	2.38667	35.6567	2	TF	MYB-related	O
Solyc10g083440.3.1	A0A3Q7H6N0	101260093	Glycosyltransferase (AHRD V3.11 *** tr|A0A2G3BGM7|A0A2G3BGM7_CAPCH)	50.81	39.7267	34.9433	23.9633	61.64	2	-	-	O
Solyc11g006505.2.1	-	-	Nuclear transport factor 2 (NTF2) family protein Chr5:1402294-1403671 REVERSE LENGTH=178 201606 (AHRD V3.11 *** AT5G04830.2)	5.93	4.36	3.52333	2.88667	6.24	2	-	-	O
Solyc04g005660.4.1	A0A3Q7FYI4	-	transcription factor PRE6-like (AHRD V3.3 *** A0A2I4HLH0_9ROSI)	11.37	5.80667	4.68	6.18333	8.24667	2	-	-	X
Solyc09g014350.3.1	A0A3Q7I0S2	101251501	Glycerol-3-phosphate acyltransferase, expressed (AHRD V3.3 *** D8L9N9_WHEAT)	60.92	38.0533	36.9133	31.95	50.3433	2	-	-	O
Solyc06g083560.3.1	-	-	hypothetical protein (AHRD V3.3 *** AT3G24750.1)	2.45333	1.40667	0.96	0.666667	2.71	2	-	-	X
Solyc07g020790.4.1	A0A3Q7H6L3	-	plastidic glucose translocator 3	18.7833	12.4333	9.29667	8.76	17.9833	2	-	-	O
Solyc06g068450.3.1	A0A3Q7GXR3	-	Non-specific serine/threonine protein kinase (AHRD V3.3 *** A0A2G2WLA4_CAPBA)	16.8867	10.74	8.6	7.16333	15.3167	2	protein kinase	CAMK_CAMKL-CHK1	X
Solyc05g051425.3.1	-	-	Dihydrofolate reductase-like protein (AHRD V3.11 *** tr|A0A2K3MS55|A0A2K3MS55_TRIPR)	9.91667	6.72333	6.60333	4.07667	11.1233	2	-	-	O
Solyc05g009080.5.1	-	-	Cyclase/dehydrase family protein (AHRD V3.11 *** tr|A0A2K3P6S6|A0A2K3P6S6_TRIPR)	45.4167	25.9167	26.7667	21.9367	43.4967	2	-	-	O
Solyc12g042120.3.1	A0A3Q7JA09	-	transmembrane protein (AHRD V3.3 *-* AT5G67550.1)	2.13333	1.23667	0.883333	0.47	2.00667	2	-	-	O
Solyc11g010130.4.1	A0A3Q7IQL9	-	Protein kinase (AHRD V3.11 *** tr|Q40264|Q40264_MESCR)	3.31333	1.22333	0.826667	0.493333	2.17333	2	protein kinase	CAMK_OST1L	O
Solyc09g091960.3.1	A0A3Q7I9Y8	101265586	High mobility group B protein 15 (AHRD V3.3 *** A0A1U8FAJ0_CAPAN)	9.97333	4.37667	3.07	2.19667	8.02	2	TR	ARID	O
Solyc01g108210.4.1	A0A3Q7EU02	-	Cytochrome P450 (AHRD V3.3 *** A0A200QZB6_9MAGN)	12.6633	8.94667	7.3	6.08	12.7667	2	-	-	O
Solyc10g074950.2.1	A0A3Q7IJ78	101263359	DUF599 domain-containing protein (AHRD V3.3 *** A0A1Q3BQP7_CEPFO)	4.32667	2.48667	2.30667	2.4	3.03	2	-	-	X
Solyc10g085280.1.1	A0A3Q7JGR5	-	UDP-glycosyltransferase 76.1	4.84	4.28667	4.07667	2.39333	8.14333	2	-	-	X
Solyc05g014280.4.1	A0A3Q7GFL6	-	small heat shock protein 1	1.65	0.873333	0.236667	0.136667	2.67333	2	-	-	O
Solyc01g028803.1.1	A0A3Q7EDF5	-	Cytochrome P450 (AHRD V3.3 *** A0A200R9G0_9MAGN)	9.68333	5.35333	2.73333	1.23	8.71333	2	-	-	O
Solyc06g051930.3.1	A0A3Q7GVZ3	-	Pyruvate kinase (AHRD V3.3 *** A0A1S5VK12_DIOKA)	19.5567	14.33	10.97	9.58667	18.9667	2	-	-	O
Solyc10g083460.1.1	A0A3Q7ILK1	101260386	Zinc finger A20 and A.1	24.43	15.66	14.53	9.98	22.91	2	-	-	O
Solyc00g500358.1.1	A0A3Q7JLN4	-	ATP synthase subunit alpha (AHRD V3.3 *** A0A2H4NB27_SOLLC)	1.76	1.4	1.35667	1.00333	1.96667	2	-	-	X
Solyc04g005380.3.1	A0A3Q7FWU6	101268860	Ninja-family protein AFP3 (AHRD V3.3 *** A0A2G3CFM6_CAPCH)	3.12333	1.37	1.12333	0.933333	2.43667	2	-	-	X
Solyc04g081810.5.1	A0A3Q7H3L3	101244074	Subtilisin-like protease-like protein (AHRD V3.11 *** tr|A0A2K3N634|A0A2K3N634_TRIPR)	3.38333	1.98667	1.84333	1.73667	3.33667	2	-	-	X
Solyc07g052610.3.1	A0A3Q7HEL0	101248793	cyclinU1_1	75.76	37.3933	25.7867	31.79	68.5133	2	-	-	X
Solyc11g065740.2.1	A0A3Q7IZ31	101249788	Chaperonin-like RbcX (AHRD V3.3 *** A0A200R9J6_9MAGN)	86.5933	60.6533	39.9267	40.19	77.8867	2	-	-	O
Solyc01g095030.3.1	A0A3Q7EM19	-	Altered Response to Salt Stress 1	22.8033	12.3133	7.76	4.08333	21.03	2	TF	MYB-related	O
Solyc03g033590.1.1	A0A3Q7FIF4	101247499	Auxin-responsive protein SAUR20 (AHRD V3.3 *** A0A2G3A486_CAPAN)	14.96	8.87	7.42667	6.51333	15.3067	2	-	-	O
Solyc05g050830.3.1	A0A3Q7F421	-	Ethylene-responsive transcription factor (AHRD V3.3 *** A0A2G2WT45_CAPBA)	6.63	3.06	2.19333	1.42667	5.48	2	TF	AP2/ERF-ERF	X
Solyc01g105500.4.1	A0A3Q7ER88	-	1,4-beta-xylanase (AHRD V3.3 *** B6THX1_MAIZE)	1.44667	1.18333	1.21333	0.683333	2.39	2	-	-	X
Solyc05g006730.5.1	-	-	Glutathione S-transferase (AHRD V3.11 *** tr|A0A200QY01|A0A200QY01_9MAGN)	7.55333	3.71	3.77667	3.26333	6.19333	2	-	-	X
Solyc01g110360.3.1	A0A3Q7ETK4	101246870	Fructose-bisphosphate aldolase (AHRD V3.3 *** Q9SXX5_NICPA)	2755.51	1682.57	803.25	550.767	2681.3	2	-	-	O
Solyc09g063010.5.1	A0A3Q7I3C9	-	Basic helix-loop-helix (BHLH) DNA-binding superfamily protein (AHRD V3.11 *-* tr|A0A2H1ZEQ1|A0A2H1ZEQ1_ARATH)	18.5533	11.35	13.2433	9.6	17.4167	2	TF	bHLH	X
Solyc05g007980.4.1	A0A3Q7GEL8	-	Sulfate transporter (AHRD V3.11 *** tr|A1YKF8|A1YKF8_BRASY)	33.72	22.0767	28.14	16.9833	29.93	2	-	-	O
Solyc09g082820.3.1	-	-	Unknown protein	10.1367	5.18	2.73333	1.69	9.64333	2	-	-	O
Solyc07g054470.1.1	-	101259953	hypothetical protein (AHRD V3.3 *** AT1G52855.1)	30.3067	24.8133	12.0467	23.35	21.0433	2	-	-	O
Solyc01g099020.3.1	A0A3Q7EN75	-	GDSL esterase/lipase (AHRD V3.3 *** A0A199UFA2_ANACO)	165.437	96.7433	74.9067	59.5433	149.633	2	-	-	X
Solyc08g062290.4.1	-	-	Unknown protein	4.93333	3.7	2.50667	3.43	4.72333	2	-	-	X
Solyc03g117720.3.1	A0A3Q7FV65	101253986	AP2-like ethylene-responsive transcription factor (AHRD V3.3 *** A0A2G3A2R5_CAPAN)	1.96333	1.37	1.21667	1.06667	2.08	2	TF	AP2/ERF-AP2	X
Solyc01g109120.3.1	-	101258501	Transducin/WD40 repeat-like superfamily protein (AHRD V3.3 *** A0A2U1MAA7_ARTAN)	5.53667	2.2	2.77667	2.22	4.01667	2	-	-	O
Solyc04g080040.3.1	A0A3Q7G784	-	Auxilin-related protein 2 (AHRD V3.3 *** A0A2G3CQ94_CAPCH)	28.7067	11.9067	5.75333	2.65667	24.6	2	-	-	O
Solyc02g084440.4.1	A0A3Q7F980	-	Fructose-bisphosphate aldolase (AHRD V3.3 *** A0A2G3AA97_CAPAN)	2956.96	1987.35	1165.48	773.247	2614.71	3	-	-	O
Solyc10g083360.2.1	A0A3Q7ILI7	-	Calmodulin-binding family protein, putative, expressed (AHRD V3.3 *** Q2QXN6_ORYSJ)	46.2367	43.05	31.03	25.7133	47.8267	3	-	-	X
Solyc04g016220.5.1	-	-	Glycosyltransferase (AHRD V3.11 *-* tr|A0A0A1WC49|A0A0A1WC49_NICAT)	14.9	10.9567	6.03667	6.26	11.5633	3	-	-	X
Solyc03g115220.5.1	A0A3Q7FTN2	-	Flavonoid 3'-monooxygenase (AHRD V3.11 *** tr|A0A2G2WR53|A0A2G2WR53_CAPBA)	26.0133	18.2167	14.7967	9.67667	21.5233	3	-	-	O
Solyc01g066910.3.1	A0A3Q7EFL0	101252520	Bifunctional inhibitor/plant lipid transfer protein/seed storage helical domain containing protein (AHRD V3.3 *** A0A2P5CY45_TREOI)	73.3833	43.05	30.9567	10.8967	71.0233	3	-	-	X
Solyc06g010030.4.1	A0A3Q7GP30	-	MLO-like protein (AHRD V3.3 *** K4C430_SOLLC)	6.20333	5.00667	3.59667	2.01	4.92667	3	-	-	X
Solyc04g077920.3.1	-	101260429	Interferon-related developmental regulator family protein / IFRD protein family (AHRD V3.3 *** A0A2U1KUG8_ARTAN)	71.0633	59.6033	51.4633	35.3367	60.7133	3	-	-	O
Solyc02g086350.3.1	A0A3Q7FVP4	101261382	Protein PLASTID MOVEMENT IMPAIRED 2 (AHRD V3.3 *** A0A1J3GMT9_NOCCA)	21.5167	15.3133	7.71333	6.27	20.9	3	-	-	O
Solyc02g084400.4.1	A0A3Q7F751	-	Protein kinase superfamily protein (AHRD V3.3 *** F4I8V6_ARATH)	5.90667	4.91333	3.19667	2.44	6.47	3	-	-	X
Solyc12g100280.4.1	-	-	NAD(P)-binding Rossmann-fold superfamily protein (AHRD V3.11 *-* tr|F4IPI3|F4IPI3_ARATH)	6.71333	4.91667	4.69	3.60333	4.01667	3	-	-	X
Solyc02g062340.3.1	A0A3Q7EYM6	101249787	Fructose-bisphosphate aldolase (AHRD V3.3 *** Q9SXX4_NICPA)	1670.34	1228.05	621.87	534.233	1492.39	3	-	-	O
Solyc08g006590.3.1	-	-	protein ENHANCED DISEASE RESISTANCE 2-like (AHRD V3.11 *** tr|A0A2I4G6J8|A0A2I4G6J8_9ROSI)	25.7233	23.39	12.26	12.9567	20.87	3	-	-	X
Solyc12g044330.2.1	A0A3Q7JAQ3	-	tonoplast intrinsic protein 2.1	420.953	349.747	224.337	206.54	415.32	3	-	-	X
Solyc02g020940.3.1	A0A3Q7EXK0	101253541	Glyceraldehyde-3-phosphate dehydrogenase (AHRD V3.3 *** A0A2G3D2C2_CAPCH)	560.137	465.113	288.727	259.63	509.153	3	-	-	X
Solyc07g064790.4.1	-	-	Threonine--tRNA ligase, cytoplasmic (AHRD V3.3 *-* A0A2G2WFC7_CAPBA)	3.13	2.38	2.5	1.44667	2.99333	3	-	-	X
Solyc10g008160.3.1	A0A3Q7J6L6	-	uniform ripening	11.46	7.05333	3.33333	1.31	9.76667	3	TF	GARP-G2-like	O
Solyc12g006140.2.1	A0A3Q7GBC5	543976	Cab-5 gene encoding chlorophyll a/b-binding protein	2244.45	1879.6	1525.21	831.41	1656.15	3	-	-	O
Solyc02g080780.3.1	-	101249700	orotidine 5'-phosphate decarboxylase (AHRD V3.3 *** AT1G62250.3)	56.4867	42.6367	34.2567	27.53	52.1867	3	-	-	O
Solyc09g018500.3.1	A0A3Q7HZG4	-	transcription factor SCREAM2-like (AHRD V3.3 *** A0A2I4ECP9_9ROSI)	6.20667	5.80667	2.68667	2.81667	6.23	3	-	-	X
Solyc12g096550.2.1	A0A3Q7JDW3	-	Pheophorbide a oxygenase (AHRD V3.3 *** A0A2U1QIP5_ARTAN)	106.837	87.15	72.88	54.7333	106.287	3	-	-	O
Solyc08g008630.4.1	-	-	beta-carotene isomerase D27, chloroplastic (AHRD V3.3 *** A0A2I4EYC2_9ROSI)	134.627	107.27	74.7267	62.06	123.717	3	-	-	X
Solyc08g075020.3.1	A0A3Q7HSW8	-	Pectin acetylesterase (AHRD V3.3 *** K4CMM0_SOLLC)	15.9133	13.59	10.88	8.48	15.1767	3	-	-	O
Solyc07g006680.1.1	-	101266953	HXXXD-type acyl-transferase family protein (AHRD V3.3 *** F4JBC7_ARATH)	50.95	38.6433	21.2333	14.95	53.41	3	-	-	O
Solyc10g075107.1.1	Q4A1N1	-	Non-specific lipid-transfer protein (AHRD V3.3 *** Q4A1N1_SOLLC)	5.19333	4.19	1.62	1.40333	3.85333	3	-	-	X
Solyc10g055680.1.1	A0A3Q7IHX1	101243835	Methyltransferase (AHRD V3.3 *** O24153_TOBAC)	53.0633	39.8467	30.0033	16.7067	48.2867	3	-	-	O
Solyc03g096290.3.1	A0A3Q7FMM3	-	plasma membrane intrinsic protein 1.7	316.237	238.783	256.117	134.353	289.44	3	-	-	O
Solyc01g099560.3.1	-	101268235	(+)-neomenthol dehydrogenase-like (AHRD V3.3 *** A0A2I4G5H1_9ROSI)	4.89333	3.42	2.00333	0.676667	3.36667	3	-	-	X
Solyc02g090890.4.1	A0A3Q7FC15	-	zeaxanthin epoxidase	188.54	163.33	138.933	74.3567	156.627	3	-	-	O
Solyc08g082130.3.1	-	101259961	Unknown protein	4.83333	4.23333	2.56333	2.6	4.09333	3	-	-	O
Solyc02g078620.1.1	A0A3Q7F622	-	Dof zinc finger protein DOF5.3 (AHRD V3.3 *** A0A2G3D6D4_CAPCH)	3.58667	2.53667	2.25333	1.74	2.79	3	TF	C2C2-Dof	X
Solyc06g060770.3.1	A0A3Q7HS81	-	Formyltetrahydrofolate deformylase-like protein (AHRD V3.3 *** A0A2K3NLL3_TRIPR)	9.32333	7.58	4.93	3.78333	7.81667	3	-	-	O
Solyc03g114450.3.1	A0A3Q7FRE5	101268560	Calcium sensing receptor, chloroplastic (AHRD V3.3 *** A0A2G2WRE3_CAPBA)	692.65	547.723	367.587	258.433	661.557	3	-	-	O
Solyc07g007240.3.1	A0A3Q7H4C2	-	Metallocarboxypeptidase inhibitor (AHRD V3.3 *** A0A2G3BXM1_CAPCH)	50.88	36.4233	32.58	27.75	39.8633	3	-	-	X
Solyc02g065610.4.1	A0A3Q7F1M8	-	Protein trichome birefringence-like 21 (AHRD V3.11 *** tr|A0A2G3A5R0|A0A2G3A5R0_CAPAN)	5.78333	3.91667	2.30667	1.56333	5.91333	3	-	-	X
Solyc09g011010.3.1	A0A3Q7HZZ4	101262449	High-light-induced protein, chloroplastic (AHRD V3.3 *** A0A1U8FG85_CAPAN)	294.007	231.03	168.893	135.807	278.623	3	-	-	O
Solyc06g053620.5.1	A0A3Q7GTU7	-	Phosphoenolpyruvate carboxylase kinase 2 (AHRD V3.11 *** tr|Q84JP7|Q84JP7_SOLLC)	13.8767	13.2667	9.79333	5.64	13.6633	3	protein kinase	CAMK_CDPK	O
Solyc08g083190.3.1	A0A3Q7HX73	101263046	Alpha/beta-Hydrolases superfamily protein (AHRD V3.3 *** A0A2U1LI82_ARTAN)	25.2333	17.3067	10.5767	9.58333	22.8933	3	-	-	O
Solyc10g085820.2.1	-	101244918	dnaJ homolog subfamily C member 28 (AHRD V3.3 *** A0A2I4E0W0_9ROSI)	5.35333	4.06	3.46667	2.08667	4.06667	3	-	-	O
Solyc03g116270.3.1	A0A3Q7GHA1	101244471	2-oxoglutarate (2OG) and Fe(II)-dependent oxygenase superfamily protein (AHRD V3.3 *** A0A2U1QGX7_ARTAN)	14.19	8.45333	3.25	1.80667	10.2	3	-	-	O
Solyc04g071340.5.1	A0A3Q7G720	-	Fructose-1,6-bisphosphatase (AHRD V3.3 *** A6N9A0_FLALI)	105.333	74.72	46.88	28.6467	82.0467	3	-	-	X
Solyc08g065220.3.1	A0A3Q7HQA3	101260070	glycine decarboxylase p-protein	644.563	433.61	230.037	149.327	573.003	3	-	-	O
Solyc07g009440.3.1	A0A3Q7H5I4	-	G-type lectin S-receptor-like serine/threonine-protein kinase (AHRD V3.11 *** tr|A0A1U8HJL6|A0A1U8HJL6_CAPAN)	3.91667	2.9	2.4	1.5	3.24	3	-	-	X
Solyc02g075620.5.1	A0A3Q7F3J6	-	Pectinesterase (AHRD V3.11 *** tr|A0A1U8FXV9|A0A1U8FXV9_CAPAN)	17.6833	16.1067	7.34333	7.68333	18.8033	3	-	-	X
Solyc07g056540.3.1	A0A3Q7HLC0	-	glycolate oxidase X92888	1466.2	1189.45	877.153	813.76	1312.29	3	-	-	X
Solyc02g065240.3.1	-	-	Methyl esterase.1	32.74	27.6733	23.49	17.45	39.3167	3	-	-	X
Solyc01g097770.4.1	A0A3Q7ENJ9	-	phototropin 2	169.9	139.3	73.64	63.6733	152.187	3	protein kinase	AGC_RSK-2	O
Solyc06g083450.4.1	A0A3Q7H4X1	-	O-methyltransferase family protein (AHRD V3.3 *** F4IB88_ARATH)	1.48	1.21	0.906667	0.53	1.18	3	-	-	X
Solyc02g080510.1.1	A0A3Q7F757	101253959	Senescence regulator S40 (AHRD V3.3 *** A0A200Q815_9MAGN)	98.3933	79.3867	56.4467	38.76	108.823	3	-	-	O
Solyc04g005090.4.1	A0A3Q7GMR2	-	Cofactor assembly of complex C (AHRD V3.3 *** A0A1P8ASR1_ARATH)	48.9167	40.3267	29.2333	24.11	48.4267	3	-	-	X
Solyc06g060340.3.1	P54773	101260830	Photosystem II 22 kDa protein, chloroplastic (AHRD V3.3 *** A0A1U8GV91_CAPAN)	1977.7	1355.13	798.443	518.51	1822.39	3	-	-	X
Solyc04g078840.3.1	Q6QPK1	544204	AREB	11.8033	8.48333	6.55	5.39667	10.7367	3	TF	bZIP	X
Solyc05g015470.1.1	-	101243890	Chaperone protein dnaJ-like protein (AHRD V3.3 *** Q94CB5_ARATH)	112.457	93.4367	67.0667	54.3733	90.8933	3	-	-	O
Solyc01g105450.4.1	A0A3Q7ER82	-	ABC transporter G family member .1	15.1367	13.8733	21.2567	8.39333	17.2	3	-	-	O
Solyc08g083320.4.1	A0A3Q7IRF5	-	Starch synthase, chloroplastic/amyloplastic (AHRD V3.3 *** K4CPX6_SOLLC)	295.457	246.58	166.803	97.9267	287.03	3	-	-	O
Solyc02g070920.3.1	-	-	Unknown protein	9.00667	6.25333	5.61333	2.70667	7.83333	3	-	-	X
Solyc04g077140.3.1	-	101246921	DUF1005 domain-containing protein (AHRD V3.3 *** A0A1Q3BZI1_CEPFO)	34.5267	29.8433	19.52	18.5233	31.3	3	-	-	O
Solyc12g010870.4.1	-	101257837	ATP synthase protein I-related protein (AHRD V3.11 *** tr|A0A2U1Q771|A0A2U1Q771_ARTAN)	29.2567	22.62	16.1067	11.83	27.6033	3	-	-	O
Solyc10g079200.2.1	B1N662	101262875	Mitochondrial carnitine/acylcarnitine carrier-like protein (AHRD V3.3 *** A0A2G2VW73_CAPBA)	360.863	276.68	142.593	82.0867	312.89	3	-	-	O
Solyc12g038510.2.1	K4DEK0	101263981	jointless-2	3.37	3.49667	4.17667	2.31	4.60333	3	TF	MADS-MIKC	X
Solyc08g079530.3.1	A0A3Q7HSU1	101262840	Deoxyribodipyrimidine photo-lyase (AHRD V3.3 *** A0A2G3DBR9_CAPCH)	21.2467	19.5233	15.0967	10.8833	20.6067	3	-	-	O
Solyc11g010560.3.1	A0A3Q7JIX8	-	Kinesin (AHRD V3.3 *** A0A200PNK3_9MAGN)	62.18	51.4067	38.3133	34.56	57.3233	3	-	-	O
Solyc04g078460.3.1	A0A3Q7H1V9	101245157	Isoaspartyl peptidase/L-asparaginase (AHRD V3.3 *** A0A1U8GBV5_CAPAN)	87.2133	71.2333	32.9833	18.44	83.5367	3	-	-	X
Solyc08g013840.3.1	-	101245863	HAD hydrolase (AHRD V3.3 *** A0A200Q5F3_9MAGN),Pfam:PF13419	35.0033	29.4433	15.2867	22.31	32.7833	3	-	-	O
Solyc06g060310.3.1	A0A3Q7GUQ9	101261422	Chlorophyllide a oxygenase, chloroplastic (AHRD V3.3 *** A0A2G3C7C2_CAPCH)	126.673	101.867	89.5367	46.63	110.717	3	-	-	O
Solyc02g036370.3.1	A0A3Q7EXN4	101261079	Protein REVEILLE 7-like (AHRD V3.3 *** A0A2G3A4J4_CAPAN)	9.2	7.21667	2.23333	0.93	7.95333	3	TF	MYB-related	O
Solyc03g007820.3.1	-	-	Unknown protein	6.86	4.84	5.14	3.62333	4.60333	3	-	-	X
Solyc09g075210.3.1	-	544187	Late embryogenesis abundant protein Lea5 (AHRD V3.3 *** A0A1J3JXG8_NOCCA)	167.457	107.137	55.04	43.6733	111.973	3	-	-	X
Solyc06g072710.3.1	A0A3Q7HV63	101263418	RNA polymerase sigma factor sigA (AHRD V3.3 *** A0A2G2ZD00_CAPAN)	110.727	89.14	65.3933	43.0567	89.0567	3	-	-	O
Solyc03g019680.3.1	A0A3Q7FEB5	101247790	CBS domain containing protein (AHRD V3.3 *** B6U1W0_MAIZE)	22.3333	17.8667	11.29	11.14	20.5633	3	-	-	O
Solyc01g087150.3.1	A0A3Q7F2N8	101245696	Protein DETOXIFICATION (AHRD V3.3 *** A0A328DUA2_9ASTE)	1.37	1.29667	1.18667	0.73	1.52667	3	-	-	X
Solyc08g068480.1.1	-	-	Auxin-responsive GH3 family protein (AHRD V3.3 *-* A0A2U1MRW5_ARTAN)	84.7933	65.7433	48.15	53.1033	55.6033	3	-	-	X
Solyc01g110720.2.1	-	-	Auxin-responsive protein SAUR.1	9.43	7.60667	5.18	4.95667	7.79	3	-	-	X
Solyc06g036260.3.1	Q9S6Y1	544133	beta-carotene hydroxylase-1	284.473	263.84	64.5967	24.4767	288.093	3	-	-	O
Solyc10g054870.3.1	-	101250846	Triosephosphate isomerase (AHRD V3.3 *** B6UG30_MAIZE)	247.84	203.277	144.02	115.527	214.36	3	-	-	X
Solyc07g032380.4.1	-	-	Pentatricopeptide repeat-containing protein (AHRD V3.3 *** A0A2G2Z1L2_CAPAN)	40.1767	27.8167	19.3233	14.25	39.5233	3	-	-	O
Solyc12g014530.3.1	A0A3Q7IER2	-	L-aspartate oxidase (AHRD V3.3 *** A0A2G3CUJ1_CAPCH)	14.68	11.1567	6.31333	4.67333	14.3967	3	-	-	O
Solyc10g006970.3.1	A0A3Q7IBR9	101268617	Thioredoxin (AHRD V3.3 *** A0A200PQX5_9MAGN)	118.867	90.8733	60.4133	57.3367	97.9233	3	-	-	O
Solyc03g078780.3.1	-	-	UDP-glycosyltransferase 76C4-like (AHRD V3.3 *** A0A2I4EQP1_9ROSI)	20.78	14.42	5.35	4.93667	20.37	3	-	-	O
Solyc03g031860.3.1	P08196	543988	Phytoene synthase 1,Pfam:PF00494	76.4967	53.9567	22.9667	11.8833	70.6567	3	-	-	O
Solyc10g006755.2.1	A0A3Q7J5V1	-	Zinc finger protein CONSTANS-LIKE 10 (AHRD V3.11 *** tr|A0A2G2V382|A0A2G2V382_CAPBA)	7.34333	6.52667	4.14333	2.57667	8.78667	3	-	-	X
Solyc08g066660.1.1	A0A3Q7HNL6	101254925	Ethylene-responsive transcription factor TINY (AHRD V3.3 *** A0A2G2W633_CAPBA)	7.11333	6.29667	6.33667	3.34667	7.47667	3	TF	AP2/ERF-ERF	X
Solyc01g096660.3.1	Q672Q7	543930	proline-rich family protein (AHRD V3.3 *** AT5G07020.1)	424.64	380.347	266.397	196.953	386.587	3	-	-	O
Solyc07g065660.5.1	A0A3Q7HIV8	-	Cellulose synthase-like protein E1 (AHRD V3.11 *** tr|A0A2G2Z684|A0A2G2Z684_CAPAN)	2.23667	1.68667	1.30333	0.833333	1.79	3	-	-	X
Solyc04g082480.3.1	A0A3Q7GB40	101260431	Plant regulator RWP-RK family protein, putative (AHRD V3.3 *** A0A061FD78_THECC)	19.2067	17.8733	7.09	4.61333	18.13	3	TF	RWP-RK	O
Solyc01g056690.4.1	A0A3Q7EDB2	-	Protein kinase and PP2C-like domain-containing protein (AHRD V3.3 *** A0A2G3AJ12_CAPAN)	29.8033	27.8433	20.8867	15.76	27.32	3	protein kinase	TKL-Pl-3	X
Solyc03g116570.3.1	A0A3Q7FRI6	101268377	Thiol-disulfide oxidoreductase DCC family protein (AHRD V3.3 *** A0A2U1Z9Z9_PSEAV)	40.58	32.79	19.2167	13.6567	38.2	3	-	-	O
Solyc10g084230.2.1	-	-	hypothetical protein (DUF1685) (AHRD V3.3 *** AT1G05870.9)	15.2833	12.2967	2.46667	1.47	15.9867	3	-	-	X
Solyc04g080380.3.1	A0A3Q7G7F2	-	Leucine carboxyl methyltransferase (AHRD V3.3 *** A0A2U1QMA3_ARTAN)	38.6267	23.2667	11.0533	13.82	26.3633	3	-	-	O
Solyc10g086180.2.1	A0A3Q7IPA2	101243656	Phenylalanine ammonia-lyase (AHRD V3.3 *** A0A2G2VU16_CAPBA)	173.823	165.013	150.2	91.5033	179.157	3	-	-	X
Solyc04g077500.4.1	A0A3Q7G620	-	transmembrane protein (AHRD V3.3 *** AT1G44920.1)	211.313	164.457	106.337	63.1133	167.433	3	-	-	O
Solyc09g097910.5.1	A0A3Q7I902	101267163	30S ribosomal protein s1-like (AHRD V3.11 *** tr|A0A2K3PDC1|A0A2K3PDC1_TRIPR)	70.2733	54.6033	39.9	30.1	64.51	3	-	-	O
Solyc07g006370.1.1	A0A3Q7H3U6	101250521	cation/calcium exchanger.1	14.8267	15.85	10.7733	6.09	18.3567	3	-	-	X
Solyc07g040950.3.1	-	-	Lactoylglutathione lyase / glyoxalase I family protein (AHRD V3.3 *** A0A1Y1IMJ5_KLENI)	123.807	92.0833	60.4433	54.1767	114.197	3	-	-	O
Solyc08g006155.2.1	A0A3Q7HH83	-	7-dehydrocholesterol reductase-like protein Chr1:5756150-5756694 FORWARD LENGTH=144 201606 (AHRD V3.11 *** AT1G16810.3)	22.3967	17.74	14.9833	10.57	23	3	-	-	X
Solyc07g065330.3.1	A0A3Q7ICH6	-	Germin-like protein 11.1	3.55333	2.34333	1.38667	0.933333	2.29667	3	-	-	X
Solyc06g076400.3.1	A0A3Q7H4A0	101244003	Protein phosphatase 2C (AHRD V3.3 *** A0A2U1KC05_ARTAN)	29.3233	20.63	15.2633	10.5367	22.34	3	-	-	X
Solyc03g118130.3.1	A0A3Q7FTQ1	101245339	Rubredoxin (AHRD V3.3 *** A0A2K3LH61_TRIPR)	227.487	188.017	118.07	132.113	214.49	3	-	-	X
Solyc10g074930.1.1	K4D1T5	101261471	Ribosomal protein S6 kinase (AHRD V3.3 *** A0A1W1EMP4_SOLTU)	124.893	99.19	90.49	59.8333	112.363	3	protein kinase	AGC-Pl	X
Solyc11g065830.2.1	A0A3Q7IYC3	101250955	Dicarboxylate transporter 1, chloroplastic (AHRD V3.3 *** A0A2G2VN77_CAPBA)	341.113	295.967	192.39	115.953	318.197	3	-	-	O
Solyc02g071320.4.1	-	-	Unknown protein	73.2133	62.08	42.5067	38.1633	69.9267	3	-	-	O
Solyc05g051710.4.1	-	101252490	sorbin/SH3 domain protein (AHRD V3.3 *** AT5G09960.1)	9.63333	9.06667	6.35667	5.28	9.06	3	-	-	O
Solyc01g104550.3.1	A0A3Q7FAR1	101261463	WRKY transcription factor 9	3.46	2.40333	2.45667	1.75	2.62667	3	TF	WRKY	X
Solyc09g090570.2.1	A0A3Q7I987	-	Proton gradient regulation 5 (AHRD V3.3 *** A0A2U1Q6W9_ARTAN)	812.827	628.077	340.75	143.127	722.203	3	-	-	O
Solyc07g063430.3.1	A0A3Q7HEY6	101247444	Peroxisomal membrane 22 kDa (Mpv17/PMP22) family protein (AHRD V3.3 *** A0A2U1KPZ4_ARTAN)	249.65	178.28	122.093	76.8867	199.623	3	-	-	O
Solyc04g009960.3.1	A0A3Q7FWX0	101247807	Threonine aldolase (AHRD V3.3 *** A0A2I0VGR9_9ASPA)	52.57	43.2467	34.6567	22.5333	62.4867	3	-	-	O
Solyc07g053180.3.1	A0A3Q7HC51	101264030	Outer arm dynein light chain.1	58.1767	44.78	36.5267	29.5267	53.7933	3	-	-	O
Solyc07g007950.1.1	A0A3Q7H4P2	101267131	Calmodulin-like protein 5 (AHRD V3.3 *** A0A1U8FML3_CAPAN)	24.8167	22.5967	14.0567	10.8267	21.01	3	-	-	X
Solyc12g011280.2.1	A0A3Q7JSZ2	101265617	Chlorophyll a-b binding protein, chloroplastic (AHRD V3.3 *** A0A0F7H004_9ROSI)	1138.45	961.583	824.077	570.9	988.027	3	-	-	O
Solyc05g011890.1.1	A0A3Q7H7V4	101259437	Sulfotransferase (AHRD V3.3 *** A0A2G3B6Y2_CAPCH)	102.677	79.3367	58.7267	16.2433	121.92	3	-	-	O
Solyc02g081330.4.1	A9Q2P8	543964	phytoene synthase 2,Pfam:PF00494	115.693	89.3933	55.3867	48.16	113.097	3	-	-	O
Solyc06g069370.4.1	A0A3Q7FHC7	-	bHLH transcription factor 046	12.25	10.5733	8.29	6.85667	12.14	3	TF	bHLH	O
Solyc01g006430.3.1	A0A3Q7ER86	101259966	Fatty acid desaturase (AHRD V3.3 *** E7CCC0_9BRAS)	345.27	270.173	269.53	171.023	341	3	-	-	O
Solyc09g074450.1.1	A0A3Q7I726	-	Classical arabinogalactan protein 26 (AHRD V3.3 *-* A0A2G3CCP4_CAPCH)	149.113	127.163	80.0967	65.02	146.537	3	-	-	X
Solyc02g091920.3.1	A0A3Q7FCZ7	543915	xyloglucan endotransglucosylase-hydrolase 7	223.107	161.313	77.3467	69.2367	165.63	3	-	-	O
Solyc01g105120.4.1	A0A3Q7FB30	-	protein LN.1	209.34	161.173	89.9567	38.4067	205.59	3	-	-	O
Solyc03g034400.3.1	A0A3Q7FIV7	101261991	Protein DETOXIFICATION (AHRD V3.3 *** A0A2U1NLL3_ARTAN)	20.79	16.19	17.9367	11.49	18.6167	3	-	-	O
Solyc03g034070.1.1	-	-	anti-muellerian hormone type-2 receptor (AHRD V3.3 *** AT3G50685.1)	136.217	110.543	71.8433	77.2033	131.707	3	-	-	X
Solyc02g062610.3.1	-	101268836	Alpha/beta-Hydrolases superfamily protein (AHRD V3.3 *** O23227_ARATH)	83.4	64.09	39.97	24.3633	70.15	3	-	-	O
Solyc12g056950.2.1	-	101250672	FCS-Like Zinc finger 6 (AHRD V3.3 *** FLZ6_ARATH)	3.75333	3.15333	2.64	1.59333	4.29	3	-	-	X
Solyc06g075090.4.1	A0A3Q7H388	-	Cytokinin riboside 5'-monophosphate phosphoribohydrolase (AHRD V3.3 *** A0A2G3CAR7_CAPCH)	26.7067	16.9567	12.2633	6.13	25.0067	3	-	-	X
Solyc04g074380.4.1	-	-	Glycosyltransferase (AHRD V3.3 *** A0A2G3CNS7_CAPCH)	1.56	1.60667	1.11333	0.85	2.47667	3	-	-	X
Solyc06g060880.5.1	A0A3Q7GV56	-	FAD/NAD(P)-binding oxidoreductase family protein (AHRD V3.11 *** tr|A0A2U1Q205|A0A2U1Q205_ARTAN)	20.3467	17.0067	9.68333	6.77333	16.9467	3	-	-	O
Solyc07g055260.3.1	A0A3Q7HFH3	101268200	Chaperone protein dnaJ (AHRD V3.3 *** A0A2K3MMT7_TRIPR)	63.74	38.09	24.9433	11.3333	53.7833	3	-	-	O
Solyc04g072050.5.1	A0A3Q7G439	-	transmembrane protein Chr1:8050911-8052618 FORWARD LENGTH=244 201606 (AHRD V3.11 *** AT1G22750.1)	37.2533	28.55	21.5667	18.5367	34.71	3	-	-	X
Solyc05g008100.1.1	-	104647274	extensin (AHRD V3.3 *** XP_010320709.1)	58.15	50.9467	25.7667	31.61	44.82	3	-	-	X
Solyc09g011140.4.1	-	-	NAD(P)-binding Rossmann-fold superfamily protein (AHRD V3.3 *** A0A1P8AYM6_ARATH),Pfam:PF13561	105.433	76.5733	54.58	41.3967	98.07	3	-	-	O
Solyc12g094570.1.1	-	-	inactive purple acid phosphatase-like protein (AHRD V3.3 *-* AT1G42430.2)	16.9933	11.8633	10.4867	7.39333	14.2367	3	-	-	O
Solyc05g056170.3.1	A0A3Q7GQY4	101249824	Phenylalanine ammonia-lyase (AHRD V3.3 *** A0A2G2WVC6_CAPBA)	44.9333	38.78	26.84	21.7367	43.2333	3	-	-	X
Solyc11g068810.2.1	-	101244341	aspartyl/glutamyl-tRNA (Asn/Gln) amidotransferase subunit B (AHRD V3.3 *** AT5G22210.2)	134.1	108.43	81.7233	68.2433	119.553	3	-	-	X
Solyc11g009080.2.1	A0A3Q7IQZ0	544152	DAHP synthase.1	501.427	394.023	334.71	251.1	462.26	3	-	-	X
Solyc02g088070.3.1	A0A3Q7FWP3	101252243	Dof zinc finger protein (AHRD V3.3 *** A0A2K3PAB0_TRIPR)	4.40667	5.13667	3.05	3.47667	6.06667	3	TF	C2C2-Dof	X
Solyc02g089120.4.1	A0A3Q7F9H8	-	COBRA-like protein (AHRD V3.3 *** K4BC66_SOLLC)	18.77	12.01	5.43	3.95667	17.85	3	-	-	O
Solyc03g116730.5.1	A0A3Q7GHK4	101250586	Palmitoyl-monogalactosyldiacylglycerol delta-7 desaturase, chloroplastic (AHRD V3.11 *** tr|A0A2G2WQQ5|A0A2G2WQQ5_CAPBA)	269.997	236.507	69.5433	25.4733	253.103	3	-	-	O
Solyc02g150140.2.1	A0A3Q7F9C9	-	F-box protein At5g51380-like (AHRD V3.11 *** tr|A0A2I4GDK6|A0A2I4GDK6_9ROSI)	16.3433	14.3733	8.82	6.62	13.8733	3	-	-	O
Solyc10g018540.2.1	-	-	DNA mismatch repair protein MSH5 (AHRD V3.3 *-* A0A2G2VSH8_CAPBA)	7.48667	5.97667	4.16333	3.84	7.05	3	-	-	X
Solyc07g045420.4.1	A0A3Q7HCZ4	-	Protein kinase superfamily protein (AHRD V3.3 *** A0A2U1MTH5_ARTAN)	52.88	43.6733	32.5967	27.1167	42.8167	3	-	-	O
Solyc04g076820.1.1	-	101265728	Phox/Bem1p (AHRD V3.3 *** A0A200QI01_9MAGN)	33.61	24.2167	26.68	18.3167	27.78	3	-	-	O
Solyc11g011440.1.1	A0A3Q7IRH0	101262373	aspartic proteinase PCS1-like (AHRD V3.3 *** A0A1U8GN15_CAPAN)	12.34	7.67	5.7	2.61333	9.51333	3	-	-	O
Solyc12g009200.2.1	A0A3Q7J3F7	101252151	Chlorophyll a-b binding protein, chloroplastic (AHRD V3.3 *** A0A2G3BP51_CAPCH)	671.593	535.68	395.49	374.1	543.083	3	-	-	X
Solyc05g015800.3.1	A0A3Q7GIS6	-	Alcohol acyl transferase (AHRD V3.3 *** Q6QLX4_SOLLC)	4.18667	3.76333	0.836667	0.11	4.31667	3	-	-	O
Solyc07g009150.3.1	A0A3Q7H804	101267906	Protein kinase superfamily protein (AHRD V3.3 *** A0A2U1PBK3_ARTAN)	56.68	45.47	37.0233	29.1833	51.6033	3	-	-	O
Solyc11g069960.2.1	A0A3Q7J0L0	101246212	RLK-1	19.9733	17.3	3.95	5.19	18.5433	3	protein kinase	RLK-Pelle_LRR-III	X
Solyc10g049870.1.1	-	101255146	Zinc finger protein (AHRD V3.3 *** A0A200QZQ7_9MAGN)	3.83	3.58333	2.20333	2.19667	4.55667	3	-	-	X
Solyc01g079150.4.1	A0A3Q7EGT9	-	HCO3-transporter family (AHRD V3.3 *** A0A2U1KUW6_ARTAN)	30.0633	25.9667	13.2067	5.3	27.9	3	-	-	O
Solyc12g088230.3.1	A0A3Q7JDF8	-	mitochondrial malate dehydrogenase	9.02	8.29667	5.45333	3.74667	7.93333	3	-	-	O
Solyc12g013840.3.1	A0A3Q7J4C5	-	Protein SPA1-RELATED 3 (AHRD V3.3 *** A0A2G2VZ51_CAPBA)	42.7533	27.7	15.7467	8.29333	37.7233	3	-	-	O
[truncated: 2,045 more rows]

## Sheet: Table S3
Supplementary Table S3. Clustered DEGs by pairwise comparison among late response samples after sulfur treatment.
[truncated: 270 more rows]

[truncated: 2 more sheets: Table S4, Table S5]
